# Supplementary material for: A FOXO1-dependent transcription network is a targetable vulnerability of mantle cell lymphomas
Source: J Clin Invest. 2022 Dec 15;132(24):e160767. doi: 10.1172/JCI160767 (PMC9753996; doi:10.1172/JCI160767)
Supplement: Supplemental table 1 [file jci-132-160767-s180.xlsx]

## Sheet: Sheet1
	log2FC (start/end) mean
gene	CCMCL	JEKO1	UPN1	MAVER1	SEFA	HEL
ADNP	-0.633	0.285	-0.145	0.633	-0.382	-0.447
AHR	-0.186	-0.183	-0.537	0.254	-0.244	-1.067
AHRR	-0.175	0.47	-0.105	0.541	0.074	-0.476
AIRE	-0.169	0.117	-0.3	0.44	-0.108	-0.03
ALX1	-0.524	-0.137	-0.684	0.282	-0.26	-0.735
ALX3	-0.111	0.418	-0.256	0.342	-0.033	-0.267
ALX4	-0.157	0.222	-0.316	0.495	-0.2	-0.274
AR	-0.566	-0.28	-0.526	0.27	-0.456	-0.701
ARGFX	0.038	0.168	-0.332	0.339	-0.337	-0.244
ARID1A	1.207	1.996	0.462	-0.059	0.433	1.609
ARID1B	1.318	0.009	-0.421	0.083	0.254	-0.603
ARID2	0.772	0.485	0.156	0.601	0.983	0.139
ARID3A	-0.026	0.284	0.128	1.949	0.922	-0.556
ARID3B	0.113	0.494	-0.107	0.815	0.159	-0.189
ARID3C	0.368	0.123	-0.038	1.024	-0.127	-0.182
ARID4A	-0.981	-0.25	-0.819	-0.618	-0.321	-0.517
ARID5A	-0.158	0.32	-0.051	0.433	0.018	0.049
ARID5B	-0.022	0.182	-0.032	0.58	0	-0.502
ARNT	-0.185	-0.008	-0.829	0.482	-0.107	-1.046
ARNT2	-0.086	0.33	-0.191	0.339	-0.073	-0.355
ARNTL	-0.452	-0.126	-0.39	0.345	-0.228	-0.602
ARNTL2	-0.15	0.206	-0.305	0.421	0.109	-0.546
ARX	-0.308	-0.057	-0.298	0.305	-0.223	-0.558
ASCL1	-0.235	0.213	-0.31	0.471	-0.141	-0.386
ASCL2	-0.187	-0.251	-0.382	0.79	-0.525	-0.642
ASCL3	-0.376	0.05	-0.315	0.65	-0.215	-0.448
ASCL4	-0.328	-0.134	-0.546	0.293	-0.118	-0.601
ATF1	-0.491	-0.29	-0.538	0.518	-0.332	-0.628
ATF2	-0.254	0.053	-0.497	0.243	-0.266	-0.462
ATF3	-0.315	-0.066	-0.45	0.337	-0.321	-0.644
ATF4	5.525	4.712	2.909	3.108	3.384	2.62
ATF5	-0.089	0.148	-0.484	0.216	-0.165	-0.457
ATF6	0.511	0.26	-0.181	0.514	0.024	-0.158
ATF6B	-0.183	0.341	-0.272	0.368	-0.099	-0.242
ATF7	0.808	-0.124	-0.228	1.375	0.406	-0.283
ATOH1	-0.286	-0.156	-0.589	0.216	-0.149	-0.584
ATOH7	-0.403	0.054	-0.532	0.316	-0.174	-0.547
ATOH8	-0.323	0.286	-0.093	0.344	-0.163	-0.276
BACH1	-0.551	-0.368	-0.637	0.154	-0.215	-0.497
BACH2	0.914	-0.148	0.003	0.863	-0.127	-0.667
BARHL1	-0.178	0.108	-0.325	0.564	-0.109	-0.462
BARHL2	-0.204	0.182	-0.16	0.4	-0.013	-0.249
BARX1	-0.266	0.217	-0.339	0.265	-0.123	-0.495
BARX2	-0.309	-0.021	-0.472	0.195	-0.147	-0.179
BATF	-0.301	0.476	-0.477	0.527	-0.046	-0.405
BATF2	0.166	0.504	-0.165	0.519	0.228	-0.157
BATF3	-0.159	0.079	-0.363	0.347	-0.179	-0.592
BBX	-0.451	-0.008	-0.551	0.229	-0.213	-0.491
BCL11A	-0.678	0.124	-0.06	-0.053	-0.246	-0.353
BCL11B	-0.32	-0.173	-0.595	0.242	-0.179	-0.564
BCL6	0.06	0.019	-0.13	0.461	-0.017	-0.542
BCL6B	0.099	-0.09	-0.267	0.553	0.162	-0.349
BHLHA15	0.177	0.185	-0.298	0.295	-0.418	-0.5
BHLHA9	-0.083	-0.165	-0.454	0.507	-0.24	-0.624
BHLHE22	-0.356	-0.101	-0.449	0.375	-0.336	-0.442
BHLHE23	-0.322	-0.144	-0.475	0.192	-0.166	-0.686
BHLHE40	-0.2	0.123	-0.447	0.351	-0.376	-0.346
BHLHE41	-0.25	-0.174	-0.665	0.293	-0.385	-0.618
BNC2	-0.16	-0.182	-0.534	0.285	-0.293	1.122
BSX	-0.164	-0.136	-0.492	0.291	-0.241	-0.615
CAMTA1	-0.123	0.092	-0.487	0.38	-0.17	-0.465
CAMTA2	-0.081	-0.017	-0.413	0.411	-0.113	-0.424
CARHSP1	0.119	0.555	0.088	0.622	0.207	-0.247
CBFB	2.064	2.529	2.541	2.733	2.063	3.488
CCDC79	-0.172	-0.129	-0.476	0.518	-0.147	-0.525
CDC5L	3.336	2.597	2.223	2.245	2.823	2.478
CDIP1	0.076	0.194	-0.207	0.645	0.09	-0.438
CDK1	3.939	1.89	2.081	2.015	2.043	2.343
CDK9	4.049	2.598	2.605	2.852	2.485	1.425
CDX1	-0.08	0.206	-0.294	0.454	-0.192	-0.287
CDX2	0.071	0.521	0.365	0.7	0.031	-0.315
CDX4	-0.638	-0.158	-0.572	0.236	-0.418	-0.731
CEBPA	-0.303	-0.259	-0.47	0.358	-0.182	-0.514
CEBPB	-0.505	0.278	-0.212	0.239	-0.147	-0.49
CEBPD	0.091	0.273	-0.236	0.665	0.038	-0.301
CEBPE	-0.103	0.068	-0.233	0.454	0.052	-0.381
CEBPG	0.295	0.284	-0.496	0.117	0.293	-0.065
CEBPZ	2.341	1.074	1.124	1.843	1.864	0.978
CERS2	0.244	0.462	-0.231	0.577	0.5	-0.289
CERS3	-0.219	-0.247	-0.561	0.241	-0.273	-0.684
CERS4	-0.043	0.933	0.095	0.514	0.038	0.004
CERS5	-0.024	-0.148	-0.44	0.519	-0.358	-0.462
CERS6	-0.298	-0.258	-0.711	0.266	-0.273	-0.862
CIC	-0.903	0.534	-1.389	-0.42	0.022	-0.163
CLOCK	-0.337	-0.317	-0.596	0.28	-0.328	-0.636
CREB1	-0.76	0.059	-0.234	0.118	0.078	-0.684
CREB3	0.213	0.378	-0.045	0.714	-0.157	-0.272
CREB3L1	-0.39	0.237	-0.336	0.303	-0.235	-0.485
CREB3L2	-0.248	-0.163	-0.476	0.455	-0.312	-0.541
CREB3L3	-0.427	-0.218	-0.389	0.452	-0.45	-0.689
CREB3L4	0.092	0.528	-0.157	0.233	0.029	-0.236
CREB5	-0.637	0.203	-0.472	0.561	-0.317	-0.689
CREBL2	-0.378	-0.208	-0.473	0.383	-0.159	-0.717
CREM	-0.528	-0.145	-0.387	0.216	-0.222	-0.62
CRX	-0.131	0.738	0.155	0.409	-0.001	-0.333
CSDC2	0.055	0.631	0.064	0.803	0.064	-0.205
CSDE1	-0.364	0.413	0.331	0.5	0.469	0.058
CTCF	3.561	1.536	1.794	2.373	1.757	1.961
CTCFL	-0.061	0.648	-0.153	0.545	-0.03	-0.409
CUX1	-0.187	0.164	-0.385	0.331	-0.196	-0.422
CUX2	-0.204	0.431	-0.299	0.572	0.049	-0.301
DBP	-0.1	0.313	0.091	0.788	0.268	-0.189
DBX1	-0.255	-0.342	-0.615	0.249	-0.124	-0.701
DBX2	-0.33	-0.196	-0.392	0.241	-0.242	-0.575
DDIT3	-0.182	0.934	-0.218	0.407	0.202	-0.389
DEAF1	-0.257	0.398	0.11	0.424	0.406	-0.061
DLX1	-0.192	0.079	-0.39	0.206	-0.284	-0.555
DLX2	-0.097	0.17	-0.411	0.421	-0.181	-0.324
DLX3	-0.233	-0.16	-0.256	0.44	-0.198	-0.59
DLX4	-0.344	0.149	-0.349	0.349	0.025	-0.428
DLX5	0.161	-0.006	-0.333	0.471	-0.059	-0.493
DLX6	0.066	0.093	-0.419	0.328	-0.18	-0.601
DMBX1	-0.256	0.142	-0.336	0.286	-0.193	-0.343
DMRT1	-0.337	-0.261	-0.598	0.34	-0.141	-0.984
DMRT2	-0.262	-0.138	-0.446	0.373	0.004	-0.822
DMRT3	-0.322	-0.182	-0.575	0.47	-0.232	-0.772
DMRTA1	-0.347	-0.177	-0.558	0.413	-0.263	-0.782
DMRTA2	0.115	0.066	-0.343	0.51	0.1	-0.545
DMRTB1	-0.2	0.126	-0.25	0.48	-0.085	-0.113
DMRTC2	-0.26	0.752	-0.046	0.449	0.002	-0.355
DMTF1	0.122	0.278	-0.508	0.662	-0.116	-0.028
DNAJC1	-0.358	-0.01	-0.462	0.265	-0.102	-0.488
DNAJC2	0.601	0.647	0.572	0.315	0.425	-0.08
DPRX	-0.123	-0.097	-0.402	0.327	-0.157	-0.538
DRGX	-0.253	0.044	-0.407	0.339	-0.409	-0.472
DUXA	0.53	0.336	0.077	0.476	0.108	0.004
E2F1	-0.414	0.567	-0.286	-0.348	0.042	0.4
E2F2	-0.297	0.116	0.102	-0.338	0.404	-0.311
E2F3	-0.253	0.302	-0.153	-0.333	0.009	0.936
E2F4	0.35	0.796	0.479	0.936	0.475	-0.116
E2F5	-0.251	-0.01	-0.346	0.272	-0.257	-0.482
E2F6	-0.466	0.109	-0.454	0.372	-0.088	-0.081
E2F7	-0.589	0.208	-0.366	0.847	0.087	-0.102
E2F8	-0.732	-0.349	-0.707	0.217	-0.389	-0.849
E4F1	0.816	1.028	0.574	1.373	0.972	0.553
EAF2	-0.285	0.018	-0.444	0.325	-0.253	-0.436
EBF1	2.701	3.022	2.803	1.985	1.103	-0.702
EBF2	-0.389	-0.05	-0.373	0.481	-0.2	-0.645
EBF3	-0.376	-0.058	-0.372	0.467	-0.249	-0.711
EBF4	-0.02	-0.018	-0.291	0.556	-0.216	-0.435
EGR1	-0.087	0.326	-0.25	0.39	-0.036	-0.26
EGR2	-0.189	0.102	-0.329	0.623	-0.248	-0.387
EGR3	-0.552	-0.112	-0.473	0.309	-0.425	-0.673
EGR4	-0.169	0.163	-0.292	0.606	-0.137	-0.604
EHF	-0.381	0.015	-0.479	0.295	-0.25	-0.552
ELF1	1.398	0.463	0.597	1.813	1.272	-0.421
ELF2	-0.158	0.499	0.409	1.414	0.326	0.539
ELF3	0.19	0.086	-0.172	0.493	0.099	-0.458
ELF4	-0.137	0.246	-0.27	0.583	-0.241	-0.741
ELF5	-0.377	-0.21	-0.489	0.373	-0.29	-0.483
ELK1	-0.287	0.034	-0.224	0.328	-0.042	-0.519
ELK3	-0.423	-0.064	-0.44	0.269	-0.367	-0.538
ELK4	-0.124	-0.007	-0.554	0.207	-0.25	-0.309
EMX1	-0.022	0.121	-0.423	0.265	-0.061	0.09
EMX2	0.113	0.253	-0.15	0.604	-0.221	-0.189
EN1	-0.392	0.004	-0.519	0.211	-0.302	-0.527
EN2	0.049	0.156	-0.181	0.56	-0.086	-0.561
EOMES	-0.28	0.043	-0.327	0.162	-0.218	-0.507
ERF	-1.01	1.38	-0.115	-0.077	0.116	-0.397
ERG	-0.162	0.015	-0.177	0.469	-0.083	0.379
ESR1	-0.257	-0.18	-0.33	0.254	-0.182	-0.619
ESR2	-0.299	0.223	-0.313	0.281	-0.096	-0.447
ESRRA	0.536	0.671	0.023	0.308	0.37	-0.16
ESRRB	0.141	0.597	-0.061	0.404	-0.026	-0.314
ESRRG	-0.298	0.002	-0.459	0.203	-0.137	-0.515
ESX1	-0.502	-0.034	-0.483	0.32	-0.245	-0.661
ETS1	2.86	0.807	0.241	1.566	0.415	-0.13
ETS2	0.124	-0.089	-0.508	0.68	-0.154	0.032
ETV1	-0.216	-0.204	-0.598	0.162	-0.283	-0.61
ETV2	-0.03	-0.014	-0.112	0.333	0.029	-0.372
ETV3	-0.302	0.64	-0.155	-0.147	0.402	-0.235
ETV4	-0.375	-0.131	-0.631	0.304	-0.401	-0.51
ETV5	-0.093	-0.069	-0.421	0.26	-0.269	-0.589
ETV6	-0.489	-0.38	-0.576	-0.099	-0.105	-0.056
ETV7	-0.102	0.347	0.069	0.389	-0.062	-0.127
EVX1	0.002	0.087	-0.342	0.393	-0.123	-0.538
EVX2	-0.129	-0.166	-0.366	0.392	-0.202	-0.498
FERD3L	-0.095	-0.114	-0.486	0.38	-0.331	-0.667
FEV	-0.099	0.3	-0.077	0.684	-0.134	-0.104
FEZF1	-0.238	-0.03	-0.422	0.38	-0.205	-0.683
FEZF2	-0.237	0.072	-0.555	0.207	-0.232	-0.507
FIGLA	-0.275	0.001	-0.296	0.353	-0.236	-0.507
FIZ1	-0.503	-0.337	-0.543	0.366	-0.321	-0.793
FLI1	1.076	1.089	0.437	1.104	0.204	3.43
FOS	-0.152	0.206	-0.132	0.541	-0.035	-0.48
FOSB	-0.309	0.551	-0.144	0.517	-0.033	-0.409
FOSL1	-0.199	0.449	-0.143	0.354	0	-0.299
FOSL2	-0.155	0.128	-0.399	0.46	-0.038	-0.377
FOXA1	-0.28	0.043	-0.302	0.466	-0.23	-0.434
FOXA2	-0.476	-0.129	-0.465	0.24	-0.302	-0.501
FOXA3	-0.184	0.236	-0.175	0.538	-0.014	-0.547
FOXB1	-0.057	0.438	-0.091	0.517	-0.054	-0.284
FOXB2	-0.131	0.062	-0.197	0.509	-0.085	-0.398
FOXC1	0.155	0.224	-0.377	-0.113	0.049	-0.336
FOXC2	-0.278	-0.15	-0.559	0.561	-0.229	-0.619
FOXD1	-0.044	-0.066	-0.18	0.706	-0.41	-0.274
FOXD2	0.016	0.459	-0.192	0.343	0.024	0.209
FOXD3	0.065	0.438	0.047	0.611	0.038	0.244
FOXD4	0.902	0.421	-0.037	0.754	0.981	-0.436
FOXD4L1	1.463	0.723	0.895	0.843	0.806	0.368
FOXD4L5	2.284	2.14	1.748	1.78	1.173	1.345
FOXD4L6	1.875	2.123	1.693	1.68	1.511	0.891
FOXE1	-0.281	-0.265	-0.387	0.471	-0.219	-0.657
FOXE3	-0.174	0.011	-0.429	0.196	0.031	-0.16
FOXF1	-0.103	0.19	-0.117	0.473	0.024	-0.438
FOXF2	-0.099	0.048	-0.549	0.469	-0.223	-0.657
FOXG1	-0.036	0.257	-0.165	0.461	-0.201	-0.409
FOXH1	-0.181	0.041	-0.389	0.48	-0.185	-0.51
FOXI1	-0.304	0.146	-0.291	0.316	-0.082	-0.471
FOXI2	-0.164	0.224	-0.219	0.344	-0.253	-0.565
FOXJ1	-0.004	0.177	-0.282	0.226	0.249	-0.192
FOXJ2	-0.317	0.162	-0.333	0.509	-0.012	-0.457
FOXJ3	-0.353	0.071	-0.328	0.321	-0.082	-0.361
FOXK1	1.426	1.67	1.301	1.359	-0.54	-0.175
FOXK2	0.206	0.507	0.649	1.495	0.152	-0.244
FOXL1	-0.121	0.081	-0.243	0.48	-0.111	-0.565
FOXL2	-0.467	-0.173	-0.343	0.251	-0.188	-0.147
FOXM1	0.361	0.443	0.075	0.639	0.126	-0.238
FOXN1	0.114	0.354	-0.074	0.479	0.043	0.052
FOXN2	0.354	0.264	-0.295	0.325	-0.126	-0.09
FOXN3	0.588	0.462	-0.008	0.601	0.215	-0.461
FOXN4	-0.21	0.615	-0.015	0.098	0.071	-0.145
FOXO1	5.775	4.125	3.716	3.856	1.621	-0.464
FOXO3	-0.371	0.051	-0.404	0.319	-0.325	-0.165
FOXO4	-0.452	0.088	-0.479	0.402	-0.417	-0.678
FOXO6	-0.273	-0.034	-0.367	0.565	-0.075	-0.384
FOXP1	1.612	0.66	1.275	2.15	-0.022	-0.497
FOXP2	-0.239	-0.102	-0.41	0.463	-0.214	-0.472
FOXP3	-0.392	-0.308	-0.564	-0.034	-0.035	-0.417
FOXP4	-0.094	0.92	0.009	1.01	-0.137	-0.078
FOXQ1	-0.221	-0.282	-0.393	0.606	-0.203	-0.829
FOXR1	-0.37	-0.137	-0.383	0.535	-0.462	-0.481
FOXR2	-0.529	-0.257	-0.625	0.269	-0.364	-0.748
FOXS1	-0.206	0.151	-0.197	0.578	-0.024	0.102
GABPA	2.273	0.529	0.566	1.195	1.816	0.379
GATA1	-0.442	-0.145	-0.456	0.44	-0.354	1.733
GATA2	-0.075	-0.002	-0.292	0.81	-0.105	0.695
GATA3	-0.266	0.116	-0.459	0.341	-0.34	-0.636
GATA4	-0.493	0.158	-0.238	0.403	-0.117	-0.442
GATA5	-0.024	0.672	-0.059	0.719	-0.103	-0.27
GATA6	-0.223	-0.228	-0.509	0.565	-0.275	-0.566
GATAD2B	-0.388	0.631	0.217	0.986	0.753	-0.066
GBX1	-0.212	0.066	-0.287	0.236	-0.185	-0.609
GBX2	0.004	0.276	0.099	0.644	-0.067	-0.331
GCM1	-0.109	0.826	-0.1	0.576	-0.045	0.015
GCM2	-0.199	0.165	-0.366	0.401	-0.245	-0.526
GFI1	-0.181	-0.08	-0.509	0.42	-0.26	-0.371
GLI1	-0.22	0.842	0.015	0.376	0.084	-0.487
GLI2	-0.25	0.272	-0.398	0.535	-0.073	-0.326
GLI3	-0.142	-0.113	-0.449	0.49	-0.406	-0.643
GLI4	0.112	0.068	-0.142	0.464	0.162	0.022
GLIS1	-0.121	0.224	-0.283	0.663	-0.22	-0.215
GLIS2	0.045	0.008	-0.176	0.796	-0.007	-0.167
GLIS3	-0.451	-0.401	-0.491	0.392	0.028	0.166
GMEB1	0.766	0.876	1.225	2.202	0.822	1.056
GMEB2	0.032	0.104	0.078	0.882	0.412	-0.333
GRHL1	-0.311	0.131	-0.2	0.341	-0.159	-0.433
GRHL2	-0.385	-0.065	-0.551	0.35	-0.381	-0.577
GRHL3	-0.248	0.127	-0.26	0.307	-0.19	-0.345
GSC	-0.505	-0.049	-0.346	0.289	-0.227	-0.767
GSC2	-0.191	-0.045	-0.286	0.697	-0.164	-0.783
GSX1	-0.22	-0.097	-0.216	0.429	-0.176	-0.363
GSX2	-0.181	0.241	-0.28	0.327	-0.148	-0.34
GTF3A	1.535	1.168	0.697	1.057	1.228	1.017
GZF1	-0.31	0.039	-0.137	0.803	-0.101	-0.345
HAND1	-0.016	0.297	-0.183	0.384	0.01	-0.373
HAND2	-0.297	-0.036	-0.432	0.354	-0.153	-0.618
HBP1	0.214	0.434	-0.139	0.545	0.053	-0.263
HDX	-0.564	-0.062	-0.516	0.256	-0.214	-0.741
HELT	-0.375	-0.032	-0.417	0.24	-0.186	-0.562
HES1	0.044	0.147	-0.293	0.516	-0.122	-0.233
HES2	-0.28	0.102	-0.293	0.483	-0.001	-0.404
HES3	-0.048	0.116	-0.221	0.525	0.032	-0.373
HES4	-0.043	0.205	-0.067	0.625	-0.083	-0.454
HES5	-0.051	0.338	-0.32	0.482	0.121	-0.177
HES6	-0.244	0.333	-0.039	0.629	-0.006	-0.484
HES7	-0.174	0.017	-0.267	0.608	-0.093	-0.116
HESX1	-0.348	-0.272	-0.626	0.337	-0.198	-0.636
HEY1	-0.31	-0.173	-0.38	0.291	-0.24	-0.631
HEY2	0.128	-0.115	-0.251	0.386	-0.134	-0.546
HEYL	-0.426	-0.204	-0.555	0.284	-0.399	-0.604
HHEX	0.083	1.11	0.524	0.75	0.121	1.835
HIC1	-0.176	0.11	-0.276	0.69	-0.071	-0.614
HIC2	0.337	0.129	0.171	1.124	-0.118	-0.598
HIF1A	-0.718	-0.26	-0.968	0.25	-0.267	-0.639
HINFP	3.412	1.967	1.827	1.945	2.138	1.584
HIVEP1	-0.157	-0.004	-0.236	0.34	-0.479	-0.46
HIVEP2	-0.334	-0.157	-0.66	0.268	-0.24	-0.497
HIVEP3	-0.211	-0.115	-0.508	0.301	-0.225	-0.599
HKR1	-0.352	-0.115	-0.411	0.395	-0.307	-0.726
HLF	-0.223	0.034	-0.185	0.286	0.013	-0.238
HLX	0.257	0.324	-0.423	0.164	-0.01	-0.52
HMBOX1	-0.393	-0.182	-0.439	0.322	-0.4	-0.698
HMG20A	-0.426	0.104	-0.331	0.418	-0.14	-0.322
HMG20B	0.389	0.567	-0.244	0.398	0.405	-0.46
HMGB1	1.085	0.497	0.139	-0.014	0.875	-0.122
HMGB2	-0.319	0.021	-0.522	-0.339	-0.137	-0.566
HMGB3	0.422	0.2	-0.281	0.282	-0.237	-0.14
HMGXB3	-0.494	-0.02	0.146	1.16	1.192	-0.071
HMGXB4	0.004	0.398	0.068	0.812	-0.128	-0.149
HMX1	-0.259	-0.048	-0.389	0.389	-0.27	-0.643
HMX2	-0.407	-0.114	-0.562	0.285	-0.136	-0.787
HMX3	-0.307	-0.176	-0.446	0.514	-0.313	-0.411
HNF1A	0.045	0.168	-0.16	0.241	0.176	-0.36
HNF1B	-0.172	0.174	-0.257	0.408	-0.191	-0.347
HNF4A	-0.194	0.13	-0.421	0.377	-0.137	-0.644
HNF4G	-0.447	-0.109	-0.467	0.236	-0.207	-0.593
HOMEZ	-0.188	0.329	-0.237	0.533	-0.065	-0.381
HOPX	-0.31	-0.206	-0.542	0.243	-0.126	-0.385
HOXA1	-0.032	0.092	-0.332	0.474	-0.476	-0.326
HOXA10	0.25	0.177	-0.195	0.665	0	-0.109
HOXA11	0.045	0.372	-0.113	0.393	-0.12	-0.464
HOXA13	-0.085	0.451	-0.09	0.538	-0.245	-0.355
HOXA2	0.026	0.029	-0.417	0.309	-0.091	-0.471
HOXA3	0.175	0.071	-0.225	0.459	-0.115	-0.618
HOXA4	-0.214	0.078	-0.321	0.286	-0.067	-0.659
HOXA5	0.117	0.158	-0.215	0.442	-0.164	-0.34
HOXA6	-0.016	-0.024	-0.38	0.425	-0.112	-0.483
HOXA7	0.093	-0.139	-0.344	0.238	0.036	-0.532
HOXA9	0.123	0.423	-0.084	0.613	-0.154	-0.164
HOXB1	-0.046	-0.009	-0.199	0.591	-0.05	-0.258
HOXB13	-0.072	0.067	-0.373	0.38	0.036	-0.449
HOXB2	-0.365	-0.312	-0.437	0.609	-0.148	-0.489
HOXB3	-0.182	0.145	-0.314	0.377	0.143	-0.26
HOXB4	-0.187	0.195	-0.239	0.518	0.139	0.001
HOXB5	0.059	0.167	-0.147	0.6	0.124	-0.144
HOXB6	-0.271	0.387	0.052	0.544	0.285	-0.324
HOXB7	0.029	0.333	-0.051	0.536	0.229	-0.128
HOXB8	-0.397	-0.026	-0.442	0.208	-0.134	-0.348
HOXB9	-0.075	0.496	-0.108	0.433	0.349	-0.104
HOXC10	-0.2	0.064	-0.14	0.347	0.022	-0.266
HOXC11	-0.139	0.238	-0.199	0.389	-0.081	-0.65
HOXC12	-0.153	0.203	-0.233	0.495	0.109	-0.298
HOXC13	-0.112	0.405	-0.05	0.776	0.213	-0.351
HOXC4	-0.128	0.018	-0.289	0.397	0.027	-0.461
HOXC5	-0.346	0.075	-0.271	0.284	0.029	-0.562
HOXC6	-0.064	-0.005	-0.367	0.51	-0.055	-0.353
HOXC8	-0.255	0.018	-0.289	0.41	-0.09	-0.402
HOXC9	-0.194	0.277	-0.247	0.563	-0.097	-0.4
HOXD1	-0.413	-0.24	-0.464	0.277	-0.164	-0.292
HOXD10	-0.225	0.213	-0.298	0.42	0.019	-0.554
HOXD11	-0.213	-0.024	-0.296	0.435	-0.091	-0.309
HOXD12	-0.164	0.029	-0.415	0.265	-0.169	-0.3
HOXD13	-0.356	0.073	-0.487	0.289	-0.263	-0.536
HOXD3	-0.164	0.013	-0.341	0.259	-0.296	-0.39
HOXD4	-0.249	-0.106	-0.557	0.539	-0.121	-0.255
HOXD8	-0.319	-0.139	-0.516	0.027	-0.224	-0.246
HOXD9	-0.033	0.322	-0.341	0.434	-0.093	-0.156
HSF1	0.821	0.636	0.586	1.459	0.392	-0.206
HSF2	0.165	0.051	-0.112	0.314	-0.101	-0.39
HSF4	0.017	0.309	-0.062	0.737	0.027	-0.283
HSFX2	0.354	0.806	0.07	0.537	-0.164	-0.497
HSFY2	-0.144	-0.398	-0.694	0.129	-0.306	-0.789
ID1	-0.236	-0.019	-0.456	0.228	-0.102	-0.495
ID2	0.146	0.321	-0.289	0.091	-0.286	-0.472
ID3	0.526	0.207	-0.384	0.781	0.228	-0.228
ID4	-0.3	-0.135	-0.467	0.298	-0.142	-0.331
IKZF1	1.853	1.911	1.197	2.005	0.614	-0.406
IKZF2	0.973	0.399	-0.198	0.813	0.262	-0.492
IKZF3	0.042	1.446	1.901	3.022	0.372	-0.199
IKZF4	0.209	0.492	-0.05	0.667	0.233	-0.177
IKZF5	-0.101	0.019	-0.44	-0.119	-0.096	-0.58
INSM1	0.055	0.031	-0.329	0.882	-0.095	-0.469
INSM2	-0.219	-0.104	-0.466	0.598	-0.138	-0.444
IRF1	0.143	0.322	-0.733	0.563	1.036	-0.247
IRF2	0.29	1.041	0.871	1.654	0.88	-0.575
IRF3	-0.186	-0.128	-0.389	0.457	-0.152	-0.539
IRF4	4.22	1.957	2.243	3.022	2.956	-0.741
IRF5	-0.166	-0.238	-0.527	0.531	-0.192	-0.397
IRF6	-0.192	0.004	-0.34	0.284	-0.148	-0.39
IRF7	-0.25	0.197	-0.26	0.68	-0.044	-0.515
IRF8	-0.126	0.968	0.249	0.763	-0.065	-0.479
IRF9	0.012	0.207	-0.209	0.522	-0.07	-0.057
IRX1	-0.187	-0.096	-0.474	0.295	-0.202	-0.576
IRX2	-0.356	0.025	-0.47	0.183	-0.322	-0.697
IRX3	0.201	0.28	-0.235	0.401	0.026	-0.293
IRX4	-0.258	-0.086	-0.465	0.421	-0.207	-0.642
IRX5	-0.36	-0.113	-0.417	0.317	-0.252	-0.574
IRX6	0.388	0.246	-0.164	0.521	-0.13	-0.278
ISL1	-0.128	0.009	-0.498	0.623	-0.274	-0.504
ISL2	0.274	0.664	0.432	1.052	0.339	-0.324
ISX	-0.223	-0.057	-0.428	0.42	-0.311	-0.454
JARID2	-0.255	0.018	-0.507	0.2	-0.105	-0.685
JARID8	-0.311	0.038	-0.622	0.083	-0.161	-0.789
JARID9	-0.252	-0.456	-0.888	0.165	-0.285	-0.961
JDP2	-0.099	0.085	-0.248	0.3	-0.263	-0.544
JUN	-0.287	0.079	-0.505	0.112	-0.222	-0.052
JUNB	-1.102	0.444	-0.606	0.654	-0.214	-0.334
JUND	-0.135	-0.067	-0.393	0.453	-0.244	-0.532
KAT7	0.271	1.176	0.373	1.106	0.681	0.708
KDM5A	-0.259	0.435	-0.55	0.473	0.39	-0.028
KDM5B	-0.205	-0.033	-0.366	0.218	-0.113	-0.465
KDM5C	0.529	0.262	0.332	1.374	-0.092	-0.663
KDM5D	0.684	-0.348	-0.494	0.243	-0.03	-0.898
KIAA2018	0.235	0.953	0.628	1.441	-0.238	-0.22
KLF1	0.127	0.76	0.086	1.013	0.059	0.653
KLF10	0.03	0.152	-0.418	0.361	-0.166	0.158
KLF11	0.266	0.564	0.204	0.735	0.113	-0.291
KLF12	-0.451	0.054	-0.368	-0.123	-0.053	-0.494
KLF13	-0.157	0.024	0.011	1.15	0.551	-0.739
KLF14	0.447	0.676	-0.394	0.559	0.072	-0.264
KLF15	-0.241	0.003	-0.308	0.496	-0.029	-0.451
KLF16	1.461	2.367	0.497	1.323	0.028	-0.104
KLF17	-0.091	0.313	0.063	0.512	0.05	-0.182
KLF2	0.097	0.218	-0.196	1.077	0.599	-0.512
KLF3	-0.095	-0.064	-0.374	0.765	-0.154	-0.551
KLF4	-0.396	-0.301	-0.587	0.406	-0.236	-0.615
KLF5	-0.018	0.168	-0.24	0.717	-0.047	-0.528
KLF6	-0.152	0.09	-0.386	0.935	-0.082	-0.727
KLF7	-0.139	0.063	-0.255	0.66	-0.154	-0.533
KLF8	-0.624	-0.31	-0.592	0.386	-0.389	-0.758
KLF9	-0.001	0.112	-0.083	0.719	-0.165	-0.266
L3MBTL1	-0.168	0.427	-0.105	0.604	-0.041	-0.398
L3MBTL4	-0.294	-0.179	-0.42	0.294	-0.167	-0.717
LBX1	-0.189	-0.258	-0.371	0.311	-0.307	-0.591
LBX2	-0.374	-0.14	-0.585	0.322	-0.129	-0.726
LCOR	-0.397	0.072	-0.424	0.365	-0.161	-0.463
LCORL	-0.484	-0.205	-0.518	0.228	-0.215	-0.804
LEF1	-0.346	0.293	-0.092	0.45	-0.001	-0.374
LEUTX	-0.5	-0.02	-0.382	0.319	-0.171	-0.652
LHX1	0.074	-0.027	-0.59	0.649	-0.09	0.045
LHX2	-0.399	0.327	-0.209	0.463	-0.136	-0.44
LHX3	-0.282	-0.172	-0.569	0.331	-0.208	-0.903
LHX4	0.209	0.383	-0.177	0.534	-0.061	-0.266
LHX5	-0.214	0.056	-0.268	0.58	0.156	-0.371
LHX6	-0.159	0.245	-0.128	0.44	-0.102	-0.408
LHX8	-0.474	-0.266	-0.523	0.268	-0.376	-0.682
LHX9	-0.096	0.09	-0.325	0.337	-0.267	-0.495
LIN28A	0.079	0.046	-0.162	0.594	0.078	-0.373
LIN28B	-0.556	-0.178	-0.379	0.237	-0.387	-0.335
LITAF	-0.081	0.559	-0.175	0.583	-0.147	-0.412
LMX1A	-0.374	0.222	-0.388	0.369	-0.049	-0.579
LMX1B	-0.056	0.412	-0.031	0.629	-0.039	-0.654
LYL1	0.04	0.963	0.394	0.717	0.112	-0.123
MAF	-0.081	-0.316	-0.461	0.597	-0.277	-0.42
MAFA	1.009	0.618	0.12	0.753	0.2	-0.225
MAFB	0.051	0.438	-0.263	0.599	-0.329	-0.583
MAFF	-0.396	0.008	-0.14	0.501	-0.295	-0.654
MAFG	0.207	0.196	0.218	0.839	0.362	-0.079
MAFK	0.177	-0.085	-0.206	0.298	0.005	-0.633
MAX	4.329	1.751	1.435	1.794	2.219	2.323
MAZ	-0.958	0.892	0.221	-0.142	0.111	-0.032
MBD1	-0.215	-0.13	-0.524	0.198	-0.347	-0.525
MBD2	1.002	0.133	0.184	0.978	-0.162	-0.129
MBD3	-0.45	0.921	0.727	1.394	0.592	-0.075
MBD4	-0.202	-0.051	-0.353	0.348	-0.148	-0.372
MECOM	-0.125	0.021	-0.384	0.233	-0.192	-0.049
MECP2	-0.057	-0.014	-0.343	0.296	-0.306	-0.724
MEF2A	0.317	0.214	-0.219	0.421	-0.111	-0.328
MEF2B	0.895	0.24	-0.025	0.666	0.035	-0.085
MEF2C	1.868	0.524	0.108	0.895	0.484	-0.781
MEF2D	5.73	1.405	1.771	2.62	1.494	-0.523
MEIS1	-0.463	-0.15	-0.469	0.498	-0.393	-0.587
MEIS2	-0.389	-0.295	-0.65	0.291	-0.382	-0.583
MEIS3	0.443	0.97	0.057	0.755	0.169	0.015
MEOX1	-0.129	0.177	-0.202	0.436	-0.141	-0.337
MEOX2	-0.114	-0.099	-0.664	0.337	-0.212	-0.586
MESP1	-0.328	0.474	-0.223	0.342	-0.062	-0.509
MESP2	-0.177	0.208	-0.284	0.323	-0.062	-0.522
MGA	-0.404	0.107	-0.773	0.232	0.082	0.013
MIER3	-0.206	0.02	-0.615	1.017	-0.282	-0.668
MITF	-0.301	-0.191	-0.438	0.331	-0.333	-0.554
MIXL1	-0.097	0.069	-0.316	0.439	0.033	-0.56
MLX	0.212	0.747	-0.412	0.369	-0.222	0.645
MLXIP	-0.141	0.068	-0.594	0.104	-0.353	-0.374
MLXIPL	0.337	0.726	0.048	0.522	0.252	-0.383
MNT	2.469	0.672	0.931	3.04	1.908	0.384
MNX1	0.088	0.118	-0.255	0.446	-0.104	-0.643
MSC	-0.374	-0.168	-0.572	0.267	-0.256	-0.651
MSGN1	0.083	0.029	-0.344	0.399	-0.218	-0.726
MSX1	-0.036	0.182	-0.23	0.598	-0.128	-0.365
MSX2	-0.304	-0.041	-0.41	0.32	-0.265	-0.764
MTA1	-0.158	0.593	-0.137	1.091	-0.087	-0.444
MTA2	-0.016	0.014	0.145	1.061	0.824	-0.335
MTA3	0.194	0.486	-0.204	0.717	0.014	-0.23
MTF1	3.328	1.754	2.304	2.503	1.033	0.815
MXD1	-0.344	-0.094	-0.482	0.256	-0.163	-0.378
MXD3	-0.232	0.297	-0.183	0.365	-0.24	-0.338
MXD4	-0.256	0.225	-0.492	0.287	-0.194	-0.642
MXI1	-0.44	0.114	-0.291	0.881	-0.405	-0.449
MYB	5.585	4.815	4.385	3.271	2.849	2.793
MYBL1	-0.307	-0.22	-0.53	0.432	0.024	-0.255
MYBL2	0.97	2.417	2.296	2.073	2.211	2.065
MYC	6.988	5.367	3.668	2.783	3.517	4.806
MYCL	-0.508	-0.18	-0.645	0.25	-0.166	-0.676
MYCN	-0.251	-0.117	-0.443	0.373	-0.282	-0.425
MYF5	-0.428	0.17	-0.407	0.236	-0.165	-0.594
MYF6	-0.297	0.05	-0.471	0.682	-0.186	-0.574
MYNN	-0.168	0.21	-0.26	0.483	-0.254	-0.109
MYOD1	-0.338	-0.225	-0.47	0.276	-0.3	-0.556
MYOG	0.397	0.348	-0.089	0.65	0.153	-0.258
MYRF	-0.273	0.29	-0.231	0.58	0.081	-0.49
MYSM1	-0.515	-0.334	-0.741	0.202	-0.363	-0.572
MYT1	0.127	0.31	0.052	0.697	0.006	-0.424
MYT1L	-0.167	0.414	0.012	0.528	-0.113	-0.452
MZF1	0.543	0.647	0.258	1.048	0.442	-0.053
NANOG	0.3	0.372	-0.036	0.44	-0.091	-0.332
NCOR1	-1.166	0.007	-0.187	-0.34	0.11	0.143
NCOR2	0.022	-0.001	-0.224	0.167	0.473	-0.257
negative	-0.705	-0.372	-0.652	0.184	-0.366	-0.842
NEUROD1	-0.215	-0.062	-0.629	0.301	-0.347	-0.195
NEUROD2	0.137	0.143	-0.173	0.62	0.052	-0.428
NEUROD4	-0.251	0.077	-0.19	0.389	-0.051	-0.484
NEUROD6	-0.063	-0.247	-0.426	0.5	-0.189	-0.68
NEUROG1	-0.397	-0.057	-0.515	0.392	-0.246	-0.578
NEUROG2	-0.238	-0.087	-0.441	0.485	-0.194	-0.416
NEUROG3	-0.568	-0.205	-0.517	0.265	-0.31	-0.564
NFAT5	0.574	0.442	0.446	1.741	0.438	-0.029
NFATC1	-0.299	0.094	-0.321	0.437	-0.264	-0.714
NFATC2	-0.291	0.243	-0.319	0.432	-0.045	-0.512
NFATC3	-0.669	-0.263	-0.637	0.293	-0.349	-0.437
NFATC4	-0.125	0.097	-0.332	0.336	0.009	-0.335
NFE2	-0.14	0.103	-0.364	0.411	0.039	0.054
NFE2L1	0.74	0.285	-0.008	1.056	0.179	0.056
NFE2L2	-0.368	-0.238	-0.496	0.48	-0.094	-0.395
NFE2L3	0.164	-0.077	-0.498	0.518	-0.073	-0.526
NFIA	-0.683	-0.199	-0.524	-0.074	-0.375	-0.554
NFIB	-0.381	-0.301	-0.446	-0.071	-0.182	1.393
NFIC	-0.262	0.167	-0.378	0.414	-0.146	-0.575
NFIL3	-0.286	-0.011	-0.399	0.316	-0.332	-0.437
NFIX	-0.079	0.187	-0.163	0.609	-0.049	-0.268
NFKB1	0.121	0.747	0.512	0.946	0.707	-0.39
NFKB2	-0.232	0.288	-0.635	0.442	2.04	-0.072
NFX1	0.018	0.045	-0.014	0.446	-0.099	-0.061
NFXL1	-0.308	-0.018	-0.459	0.212	-0.131	-0.375
NFYA	3.543	2.666	2.453	2.69	2.229	2.176
NFYB	1.19	0.656	0.394	1.203	0.55	0.32
NFYC	2.643	2.529	1.857	1.984	1.453	1.367
NHLH1	-0.1	0.147	-0.35	0.393	0.028	-0.477
NHLH2	-0.2	-0.261	-0.383	0.22	-0.166	-0.354
NKX1	-0.156	-0.134	-0.377	0.497	-0.062	-0.55
NKX2	-0.239	-0.133	-0.339	0.461	-0.137	-0.5
NKX3	-0.246	-0.153	-0.575	0.368	-0.119	-0.422
NKX6	-0.243	0.011	-0.41	0.547	-0.151	-0.577
NOBOX	0.059	0.224	-0.473	0.452	-0.149	-0.61
NOTO	-0.246	0.199	-0.358	0.398	-0.179	-0.268
NPAS1	0.075	0.333	-0.292	0.749	-0.133	-0.209
NPAS2	-0.317	-0.19	-0.526	0.482	-0.319	-0.577
NPAS3	-0.416	-0.047	-0.428	0.327	-0.138	-0.567
NPAS4	-0.385	-0.1	-0.564	0.365	-0.055	-0.666
NR0B1	-0.43	-0.103	-0.531	0.566	-0.457	-0.622
NR0B2	-0.399	0.224	-0.142	0.528	-0.209	-0.304
NR1D1	-0.127	0.411	-0.158	0.657	0.065	-0.129
NR1D2	-0.411	0.128	-0.582	-0.01	-0.174	-0.496
NR1H2	-0.167	-0.323	-0.557	0.479	-0.145	-0.445
NR1H3	-0.223	-0.154	-0.428	0.42	-0.137	-0.558
Nr1h4	-0.549	-0.278	-0.633	0.245	-0.38	-0.777
NR1I2	-0.059	-0.001	-0.337	0.427	-0.141	-0.283
NR1I3	-0.156	0.37	-0.314	0.278	0.03	-0.305
NR2C1	-0.205	-0.004	-0.259	0.322	-0.083	-0.576
NR2C2	0.702	0.001	-0.048	0.65	0.569	-0.064
NR2E1	-0.345	0.016	-0.278	0.267	-0.286	-0.417
NR2E3	-0.388	0.076	-0.354	0.31	-0.213	-0.575
NR2F1	-0.034	0.135	-0.244	0.33	-0.338	-0.216
NR2F2	-0.126	0.023	-0.303	0.265	-0.102	-0.402
NR2F6	-0.049	0.006	-0.192	0.313	0.024	-0.195
NR3C1	-0.346	-0.108	-0.394	0.365	-0.172	-0.665
NR3C2	-0.32	0.123	-0.35	0.311	-0.221	-0.596
NR4A1	-0.125	-0.099	-0.435	0.277	0.051	-0.446
NR4A2	-0.249	-0.048	-0.466	0.312	-0.077	-0.26
NR4A3	-0.212	-0.035	-0.316	0.385	-0.184	-0.536
NR5A1	0.088	0.544	-0.046	0.75	-0.049	2.867
NR5A2	-0.337	-0.07	-0.546	0.278	-0.287	-0.519
NR6A1	-0.27	0.264	-0.255	0.545	-0.113	-0.373
NRF1	3.288	1.204	1.118	1.652	1.978	2.073
NRL	-0.213	0.001	-0.368	0.228	-0.16	-0.352
OLIG1	-0.149	-0.071	-0.323	0.477	-0.222	-0.038
OLIG2	-0.12	-0.223	-0.38	0.425	0.043	-0.249
OLIG3	-0.309	-0.416	-0.474	0.158	-0.127	-0.544
ONECUT1	-0.362	0.072	-0.317	0.397	-0.149	-0.528
ONECUT2	-0.37	-0.051	-0.408	0.117	0.046	-0.519
ONECUT3	-0.08	0.394	-0.119	0.553	0.183	-0.379
OSR1	-0.122	0.207	-0.114	0.402	-0.094	-0.195
OSR2	-0.268	-0.204	-0.516	0.16	-0.204	-0.314
OTP	-0.168	0.403	0.098	0.424	-0.142	-0.241
OTX1	-0.194	-0.074	-0.271	0.383	-0.07	-0.478
OTX2	-0.279	-0.116	-0.507	0.294	-0.153	-0.635
OVOL1	-0.233	0.301	-0.201	0.311	-0.056	-0.308
OVOL2	0.007	0.002	-0.402	0.174	0.022	-0.694
OVOL3	0.051	-0.06	-0.284	0.833	-0.171	-0.416
PATZ1	0.251	0.009	0.079	0.96	0.685	0.546
PAX1	-0.133	-0.133	-0.219	NA	0.078	-0.476
PAX2	-0.128	0.46	-0.051	0.563	-0.08	-0.378
PAX3	-0.244	-0.233	-0.412	0.363	-0.258	-0.712
PAX4	-0.067	-0.138	-0.374	0.369	-0.105	-0.55
PAX5	5.871	3.406	3.043	3.444	1.227	-0.26
PAX6	-0.348	-0.186	-0.455	0.164	-0.227	-0.53
PAX7	-0.336	-0.129	-0.365	0.488	-0.268	-0.561
PAX8	-0.116	0.317	-0.292	0.219	-0.166	-0.542
PAX9	-0.48	0.005	-0.315	0.574	-0.096	-0.614
PBRM1	0.538	0.275	0.112	0.037	1.283	0.42
PBX1	-0.205	0.228	-0.276	0.402	-0.237	-0.214
PBX2	-0.427	0.066	-0.086	0.629	0.14	-0.309
PBX3	-0.393	-0.052	-0.33	0.316	-0.358	-0.554
PBX4	-0.123	0.071	-0.321	0.508	0.037	-0.46
PCNA	4.06	4.537	3.182	3.443	1.818	2.358
PDX1	-0.252	-0.076	-0.27	0.36	-0.085	-0.594
PGR	-0.36	0.276	-0.296	0.205	-0.199	-0.607
PHOX2A	-0.192	0.374	-0.124	0.443	-0.021	-0.303
PHOX2B	-0.529	-0.193	-0.698	0.442	-0.258	-0.708
PIAS1	0.861	0.588	0.386	1.868	0.658	0.926
PIAS2	-0.389	-0.164	-0.474	0.089	-0.257	-0.566
PIAS3	0.178	0.687	-0.024	0.374	0.51	-0.308
PIAS4	0.293	1.189	0.418	1.481	0.812	-0.178
PITX1	-0.376	-0.184	-0.303	0.463	-0.015	-0.178
PITX2	-0.394	-0.214	-0.43	0.229	-0.268	-0.631
PITX3	-0.16	0.147	-0.281	0.568	-0.202	-0.358
PKNOX1	0.551	0.259	0.578	1.835	1.76	0.18
PKNOX2	-0.378	-0.076	-0.468	0.301	-0.337	-0.403
PLAG1	-0.291	-0.135	-0.456	0.326	-0.246	-0.423
PLAGL1	-0.335	-0.114	-0.391	0.292	-0.308	-0.354
PLAGL2	-0.199	0.524	0.184	1.685	0.612	3.021
PMS1	-0.379	-0.039	-0.464	0.216	-0.281	-0.563
POLR2A	2.655	1.964	1.639	1.767	1.354	1.023
POLR2D	2.682	1.969	1.772	1.508	1.677	2.197
POU1F1	-0.304	0.023	-0.233	0.475	-0.071	-0.236
POU2F1	0.046	1.686	0.524	1.852	0.719	1.764
POU2F2	0.062	0.492	-0.012	0.527	-0.096	-0.381
POU2F3	-0.272	0.003	-0.445	0.287	-0.216	-0.023
POU3F1	-0.137	0.288	-0.177	0.666	-0.051	-0.289
POU3F2	-0.139	0.351	-0.19	0.45	-0.264	-0.124
POU3F3	-0.219	-0.007	-0.281	0.483	-0.181	-0.475
POU3F4	-0.192	0.144	-0.285	0.216	-0.338	-0.484
POU4F1	-0.247	-0.05	-0.242	0.352	-0.072	-0.407
POU4F2	-0.407	0.043	-0.357	0.336	-0.315	-0.608
POU4F3	-0.095	0.167	-0.321	0.323	-0.119	-0.515
POU5F1	1.278	2.272	0.686	0.965	0.351	0.245
POU5F1B	0.306	2.342	0.362	0.505	0.09	-0.156
POU6F1	-0.387	0.491	-0.29	0.284	-0.071	-0.229
POU6F2	-0.128	0.041	-0.523	0.276	-0.26	-0.592
PPARA	-0.175	0.07	-0.255	0.325	-0.051	-0.503
PPARD	-0.199	0.095	-0.271	0.419	-0.181	-0.488
PPARG	-0.296	-0.035	-0.46	0.209	-0.255	-0.587
PRDM1	-0.217	0.14	-0.374	0.965	0.479	-0.515
PRDM12	-0.4	0.372	-0.281	0.405	-0.122	-0.333
PRDM13	-0.252	0.017	-0.441	0.241	-0.113	-0.549
PRDM14	-0.38	0.087	-0.416	0.246	-0.069	-0.513
PRDM15	0.555	0.576	0.525	1.216	0.18	0.228
PRDM16	-0.132	0.038	-0.271	0.522	-0.148	-0.496
PRDM2	-0.317	-0.017	-0.622	0.252	-0.496	-0.59
PRDM4	-0.384	0.374	-0.079	0.65	-0.081	-0.394
PRDM5	-0.305	0.043	-0.435	0.362	-0.185	-0.352
PRDM6	-0.29	0.031	-0.405	0.316	-0.241	-0.455
PRDM8	0.125	0.182	-0.174	0.524	-0.086	0.019
PRDM9	0.173	0.886	0.242	0.755	0.497	-0.265
PRKRIR	1.976	1.958	2.254	3.23	2.888	0.886
PRL9	6.674	4.067	3.194	2.809	2.597	3.093
PROP1	-0.023	0.286	-0.294	0.511	-0.121	-0.443
PROX1	-0.052	0.232	-0.493	0.266	-0.06	-0.411
PROX2	-0.352	-0.064	-0.473	0.284	-0.218	-0.536
PRRX1	-0.297	0.422	-0.199	0.368	-0.174	-0.528
PRRX2	-0.172	0.045	-0.371	0.313	-0.105	-0.546
PTF1A	-0.243	-0.142	-0.654	0.452	-0.137	-0.535
RARA	0.086	0.467	-0.03	0.655	0.736	-0.465
RARB	-0.321	0.032	-0.491	0.231	-0.139	-0.524
RARG	-0.016	0.159	-0.327	0.304	0.118	-0.353
RAX	-0.079	-0.057	-0.438	0.65	0.192	-0.506
RAX2	0.313	0.277	-0.268	0.586	-0.039	-0.355
RBAK	-0.195	-0.212	-0.584	0.154	-0.215	-0.788
RCOR1	0.076	0.325	0.506	1.712	0.393	0.617
RCOR2	-0.181	0.219	-0.188	0.399	-0.109	-0.367
RCOR3	-0.321	-0.014	-0.42	0.263	-0.145	-0.673
REL	-0.19	0.329	0.463	0.587	-0.145	-0.454
RELA	NA	NA	NA	NA	NA	NA
RELB	-0.03	-0.12	-0.314	0.478	1.195	-0.51
REPIN1	-0.167	0.238	-0.347	0.343	-0.007	-0.618
RERE	0.981	0.379	0.11	0.294	0.355	-0.079
REST	-0.313	1.53	0.816	0.94	0.013	-0.181
RFX1	0.645	0.694	-0.049	1.047	0.231	-0.247
RFX2	0.33	0.457	0.037	0.857	0.037	-0.163
RFX3	-0.665	-0.162	-0.451	0.43	0.129	0.401
RFX4	-0.324	0.221	-0.28	0.332	-0.097	-0.462
RFX5	0.269	0.273	-0.089	0.901	0.495	-0.29
RFX6	-0.345	-0.142	-0.42	0.416	-0.169	-0.526
RFX7	-0.859	-0.083	-0.521	0.142	-0.225	-0.297
RHOXF1	-0.513	0.125	-0.465	0.179	-0.256	-0.678
RHOXF2B	-0.221	0.385	-0.306	0.401	-0.175	-0.448
RNF138	0.02	-0.027	-0.222	0.462	0.06	-0.26
RORA	-0.355	0.095	-0.239	0.178	-0.323	-0.44
RORB	-0.139	0.313	-0.318	0.449	-0.188	-0.344
RORC	-0.05	0.208	-0.28	0.354	0.084	-0.404
Rosa26	-0.804	-0.218	-0.577	0.375	-0.186	-0.827
RPA3	3.247	3.505	2.539	3.55	2.192	3.944
RPL23A	4.71	3.568	2.076	2.419	2.587	2.12
RREB1	0.274	-0.271	-0.483	0.242	0.04	-0.534
RUNX1	3.387	2.332	2.832	3.637	0.601	NA
RUNX2	-0.177	0.855	-0.064	0.334	-0.164	-0.156
RUNX3	-0.062	0.734	0.455	1.337	0.597	-0.366
RXRA	0.129	0.373	-0.086	0.598	0.131	-0.279
RXRB	-0.322	0.325	-0.249	0.636	0.113	-0.183
RXRG	-0.168	0.462	-0.097	0.249	-0.209	-0.511
SALL1	-0.348	-0.105	-0.435	0.326	-0.206	-0.58
SALL2	-0.173	0.099	-0.292	0.294	-0.043	-0.362
SALL3	-0.094	-0.107	-0.285	0.658	-0.079	-0.567
SALL4	-0.179	-0.053	-0.246	0.254	-0.193	-0.58
SATB1	-0.306	0.079	-0.354	0.263	-0.338	-0.645
SATB2	-0.502	-0.091	-0.481	0.236	-0.261	-0.492
SCRT1	-0.001	0.203	-0.321	0.626	0.137	-0.31
SCRT2	-0.217	0.042	-0.315	0.568	-0.108	-0.472
SCX	0.118	0.041	-0.443	0.401	0.113	-0.394
SEBOX	-0.206	0.065	-0.387	0.252	0.008	-0.202
SETDB1	0.588	0.94	0.573	1.526	0.617	-0.427
SETDB2	-0.186	-0.008	-0.276	0.872	-0.099	-0.545
SHOX	0.03	-0.049	-0.455	0.352	-0.156	-0.59
SHOX2	-0.027	0.089	-0.327	0.385	-0.296	-0.265
SIM1	-0.255	-0.287	-0.653	0.308	-0.156	-0.585
SIX1	-0.163	-0.517	-0.681	0.134	-0.126	-0.276
SIX2	-0.227	-0.039	-0.332	0.162	0.013	-0.329
SIX3	-0.314	0.037	-0.457	0.363	-0.255	-0.568
SIX4	-0.447	-0.383	-0.439	0.224	-0.361	-0.419
SIX5	0.022	0.692	0.195	0.965	0.124	-0.252
SIX6	-0.486	-0.271	-0.487	0.296	-0.267	-0.547
SMAD1	-0.344	0.326	-0.71	0.049	-0.19	-0.384
SMAD2	-0.174	-0.095	-0.516	0.495	-0.198	-0.673
SMAD3	-0.521	-0.077	-0.578	0.239	-0.291	-0.545
SMAD4	-0.097	-0.056	-1.089	0.197	-0.245	-0.309
SMAD5	-0.51	-0.32	-0.665	0.064	-0.439	-0.692
SMAD6	-0.141	0.515	0.26	1.821	-0.066	-0.197
SMAD7	-0.117	1.213	0.496	1.177	0.438	-0.341
SMAD9	-0.068	-0.164	-0.326	0.473	-0.102	-0.682
SMARCE1	4.927	2.204	1.842	2.158	1.544	1.469
SNAI1	-0.071	-0.166	-0.429	0.35	-0.129	-0.37
SNAI2	-0.278	-0.07	-0.452	0.295	-0.187	-0.567
SNAI3	-0.038	0.32	-0.342	0.258	-0.025	-0.045
SNAPC4	2.771	0.985	1.04	1.879	2.187	1.142
SOHLH1	-0.079	0.417	-0.065	0.709	-0.028	-0.394
SOHLH2	-0.429	-0.234	-0.478	0.397	-0.357	-0.742
SOX1	-0.439	-0.147	-0.328	0.519	-0.125	-0.681
SOX10	-0.109	0.074	-0.244	0.64	0.067	-0.36
SOX11	-1.066	-0.255	0.401	0.835	-0.318	-0.657
SOX12	-0.484	0.2	-0.07	0.268	-0.002	-0.365
SOX13	0.297	0.27	-0.423	0.458	0.033	-0.243
SOX14	-0.285	-0.171	-0.598	0.334	-0.337	-0.498
SOX15	-0.039	0.558	-0.017	0.429	0.054	-0.402
SOX17	-0.343	-0.018	-0.321	0.362	-0.15	-0.586
SOX18	0.036	0.241	-0.057	0.76	-0.036	-0.506
SOX2	-0.38	-0.277	-0.551	0.26	-0.371	-0.821
SOX21	-0.399	-0.239	-0.511	0.241	-0.044	-0.559
SOX3	-0.395	-0.096	-0.508	0.361	-0.519	-0.665
SOX30	-0.396	-0.002	-0.462	0.246	-0.367	-0.755
SOX4	-1.004	-0.239	-0.07	0.268	-0.264	-0.34
SOX5	-0.324	0.032	-0.37	0.307	-0.182	-0.664
SOX6	-0.492	0.021	-0.398	0.336	-0.259	-0.559
SOX7	-0.412	-0.022	-0.48	0.317	-0.141	-0.749
SOX8	-0.072	-0.143	-0.371	0.682	-0.186	-0.591
SOX9	-0.114	0.042	-0.26	0.406	-0.007	-0.266
SP1	2.923	1.544	1.762	2.774	1.972	1.087
SP100	-0.418	-0.114	-0.351	0.406	-0.192	-0.333
SP110	-0.52	0.025	-0.317	0.367	-0.26	-0.572
SP140	-0.325	-0.065	-0.333	0.35	-0.074	-0.443
SP140L	-0.46	-0.224	-0.446	0.36	-0.195	-0.546
SP2	-0.281	0.635	0.443	1.638	1.524	0.209
SP3	0.252	0.066	-0.487	0.329	0.023	-0.27
SP4	-0.458	-0.299	-0.614	-0.119	-0.382	-0.796
SP5	-0.27	-0.309	-0.518	0.266	-0.253	-0.543
SP6	-0.056	0.183	-0.244	0.229	0.364	-0.008
SP7	-0.19	0.17	-0.122	0.425	-0.038	-0.493
SP8	-0.275	-0.088	-0.505	0.225	-0.223	-0.638
SP9	-0.13	0.075	-0.429	0.408	-0.039	-0.128
SPDEF	-0.256	0.284	-0.291	0.362	-0.127	-0.199
SPI1	1.116	1.815	1.901	2.862	1.607	1.254
SPIB	0.125	0.152	0.522	2.174	0.688	-0.693
SPIC	0.213	0.483	-0.049	0.441	-0.081	-0.028
SPZ1	-0.495	0.008	-0.489	0.119	-0.183	-0.793
SREBF1	-0.118	-0.133	-0.49	0.361	-0.024	-0.012
SREBF2	-0.365	-0.1	-0.183	0.33	-0.329	-0.528
SRF	0.336	2.053	2.186	2.075	2.046	3.729
SRY	-0.181	-0.368	-0.683	0.18	-0.217	-0.828
SSRP1	0.745	0.567	0.582	1.175	0.246	0.652
ST18	-0.326	-0.052	-0.275	0.288	-0.122	-0.703
STAT1	-0.283	0.275	-0.329	0.397	-0.21	-0.323
STAT2	-0.111	0.286	-0.277	0.32	0.062	-0.361
STAT3	-0.377	0.146	-0.439	0.179	-0.073	-0.381
STAT4	-0.274	0.108	-0.4	0.291	-0.34	-0.377
STAT5A	0.161	0.569	0.028	0.569	0.246	0.6
STAT5B	-0.098	0.228	0.091	0.476	-0.035	NA
STAT6	0.061	1.223	-0.035	0.419	0.154	-0.121
SUB1	0.641	0.165	-0.121	0.639	-0.102	-0.065
T	-0.023	0.065	-0.338	0.548	-0.155	-0.677
TADA2A	-0.018	0.371	-0.16	0.948	0.543	0.161
TADA2B	1.195	1.273	1.473	1.962	1.658	0.632
TAL1	-0.013	0.266	-0.149	0.398	-0.007	2.255
TAL2	-0.439	-0.145	-0.43	0.373	-0.287	-0.548
TBR1	-0.283	-0.06	-0.381	0.212	-0.246	-0.441
TBX1	0.227	0.687	0.05	0.806	0.179	-0.145
TBX10	-0.198	0.374	-0.104	0.513	0.018	-0.417
TBX15	-0.329	0.218	-0.298	0.36	-0.168	-0.443
TBX18	-0.199	-0.401	-0.567	0.128	-0.065	-0.516
TBX19	0.086	0.03	-0.356	0.446	0.045	-0.494
TBX2	-0.196	0.068	-0.158	0.707	-0.046	-0.245
TBX20	0.137	0.258	-0.384	0.464	-0.111	-0.305
TBX21	-0.043	0.522	0.104	0.549	-0.002	0.014
TBX22	-0.652	-0.088	-0.423	0.246	-0.343	-0.6
TBX3	-0.294	0.146	-0.364	0.3	-0.07	-0.502
TBX4	-0.298	0.194	-0.226	0.36	-0.066	-0.382
TBX5	-0.34	-0.096	-0.518	0.423	-0.217	-0.63
TBX6	0.22	0.54	0.117	0.603	0.02	-0.067
TCF12	-0.301	0.271	-0.143	0.58	-0.192	0.878
TCF15	-0.07	-0.307	-0.353	0.594	0.154	-0.431
TCF21	-0.433	-0.288	-0.646	0.382	-0.212	-0.597
TCF23	-0.218	-0.052	-0.372	0.319	-0.172	-0.409
TCF3	0.218	0.354	-0.027	0.73	0.273	0.093
TCF4	-0.095	0.453	-0.289	0.351	-0.073	-0.24
TCF7	-0.22	0.264	-0.233	0.432	-0.032	-0.347
TCF7L1	0.361	0.502	0.067	0.783	0.442	0.171
TCF7L2	-0.009	0.213	-0.191	0.42	-0.159	-0.291
TEAD1	-0.409	-0.193	-0.557	0.364	-0.259	-0.566
TEAD2	-0.376	-0.126	-0.475	0.351	-0.207	-0.559
TEAD3	0.048	0.233	0.133	0.602	0.04	0.128
TEAD4	-0.234	0.177	-0.455	0.271	0.058	-0.621
TEF	-0.163	0.229	-0.216	0.503	-0.03	-0.267
TERF1	1.521	1.399	0.545	0.97	0.47	0.667
TERF2	4.383	2.694	2.038	2.535	2.18	3.031
TFAM	2.062	1.29	1.227	2.092	2.092	1.483
TFAP2A	-0.295	0.034	-0.4	0.321	-0.255	-0.468
TFAP2B	-0.281	-0.027	-0.35	0.427	-0.148	-0.376
TFAP2C	-0.17	-0.022	-0.376	0.401	-0.231	-0.574
TFAP2D	-0.514	0.104	-0.397	0.398	-0.392	-0.612
TFAP2E	-0.128	0.189	-0.146	0.603	-0.089	-0.17
TFAP4	1.343	-0.534	0.072	1.535	0.673	0.189
TFCP2	-0.575	0.128	-0.438	0.34	-0.101	-0.619
TFCP2L1	-0.244	0.057	-0.436	0.47	-0.199	-0.445
TFDP1	-0.17	0.435	0.278	0.529	0.315	-0.359
TFDP2	-0.346	0.048	-0.349	0.073	0.223	-0.4
TFDP3	-0.3	-0.031	-0.4	0.239	-0.307	-0.657
TFE3	-0.478	-0.235	-0.562	0.129	-0.328	-0.697
TFEB	-0.001	1.495	0.388	0.617	0.301	-0.037
TFEC	-0.13	-0.392	-0.543	0.373	-0.206	-0.685
TGIF1	-0.716	-0.049	-0.464	0.067	-0.245	-0.695
TGIF2	-0.377	-0.258	-0.41	0.342	-0.183	1.07
TGIF2LX	-0.368	-0.012	-0.597	0.251	-0.261	-0.493
TGIF2LY	-0.185	-0.298	-0.554	0.211	-0.3	-0.662
THAP1	1.173	1.465	1.52	2.455	1.075	0.715
THAP10	-0.335	-0.057	-0.401	0.449	-0.201	-0.357
THAP11	4.303	4.362	3.69	3.487	3.979	3.09
THAP2	-0.464	-0.06	-0.501	0.2	-0.142	-0.467
THAP3	NA	0.049	0.233	NA	0.281	NA
THAP4	-0.085	0.381	0.124	0.76	-0.315	-0.447
THAP5	0.498	-0.251	-0.411	0.48	0.062	-0.187
THAP6	-0.372	-0.046	-0.359	0.291	-0.207	-0.548
THAP7	0.054	0.282	0.01	0.568	0.045	0.219
THAP8	0.15	0.259	-0.317	0.657	0.102	-0.221
THAP9	-0.238	0.09	-0.347	0.35	-0.242	-0.369
THRA	0.119	0.327	-0.098	0.67	0.043	-0.35
THRB	-0.19	0.001	-0.58	0.119	0.041	-0.492
TLX1	-0.247	-0.125	-0.494	0.401	-0.158	-0.547
TLX2	-0.285	-0.113	-0.347	0.582	-0.042	-0.547
TLX3	-0.397	-0.168	-0.547	0.415	-0.261	-0.524
TOX	-0.436	-0.074	-0.459	0.257	-0.243	-0.554
TOX2	-0.367	0.096	-0.455	0.301	-0.294	-0.515
TOX3	-0.481	-0.05	-0.58	0.128	-0.26	-0.676
TOX4	0.389	0.171	0.517	1.455	0.84	-0.042
TP53	-0.516	0.005	-0.468	0.38	0.043	-0.18
TP63	-0.157	-0.279	-0.565	0.467	-0.36	-0.484
TP73	0.006	0.004	-0.88	-0.221	0.023	-0.177
TRERF1	-0.308	0.658	-0.023	0.45	-0.104	-0.301
TRPS1	-0.476	0.396	-0.327	0.312	-0.278	-0.685
TSC22D1	-0.372	-0.009	-0.315	0.594	-0.127	-0.757
TSC22D2	0.854	0.1	-0.38	0.491	0.143	0.242
TSC22D3	-0.488	-0.098	-0.54	0.14	-0.507	-0.717
TSC22D4	-0.071	0.348	-0.197	0.487	-0.026	-0.492
TSHZ1	-0.269	-0.079	-0.412	0.073	-0.288	-0.516
TSHZ3	-0.31	0.029	-0.316	0.298	-0.139	-0.576
TTF1	4.537	2.816	2.914	2.911	2.691	3.022
TUB	-0.167	0.236	-0.029	0.606	-0.143	-0.482
TULP1	-0.075	0.279	-0.139	0.471	0.018	-0.026
TULP2	-0.266	0.03	-0.233	0.428	-0.171	-0.429
TULP3	-0.151	0.476	-0.235	0.436	-0.038	-0.439
TULP4	-0.322	-0.071	-0.39	0.287	-0.232	-0.654
TWIST1	-0.042	-0.033	-0.38	0.483	-0.081	-0.62
TWIST2	-0.331	-0.183	-0.462	0.269	-0.245	-0.712
UBP1	-1.131	-0.105	-0.387	0.036	-0.407	-0.623
UBTF	3.493	2.617	2.31	2.169	1.915	1.658
UBTFL1	-0.522	-0.324	-0.575	0.2	-0.361	-0.683
UNCX	0.191	0.12	-0.168	0.567	-0.114	-0.646
USF1	0.719	0.474	0.361	0.927	0.391	-0.169
USF2	-0.232	0.018	-0.041	1.062	-0.028	-0.584
VAX1	-0.217	0.073	-0.399	0.542	-0.157	-0.405
VAX2	-0.207	0.067	-0.324	0.483	-0.095	-0.424
VDR	-0.001	0.605	-0.216	0.647	0.044	-0.246
VENTX	0.15	0.803	0.074	0.763	0.143	-0.363
VEZF1	-0.608	0.019	-0.326	0.097	0.173	0.13
VSX1	-0.109	-0.012	-0.397	0.521	-0.176	-0.55
VSX2	-0.144	0.345	-0.287	0.466	0.037	-0.521
WHSC1	-0.073	0.338	0.211	1.002	0.633	-0.168
WT1	-0.337	-0.034	-0.335	0.489	-0.218	-0.449
XBP1	-0.578	0.047	-0.368	0.166	-0.586	-0.553
YBX1	3.401	2.041	2.155	2.456	1.08	1.694
YBX2	0.387	0.253	-0.116	0.674	0.071	-0.23
YBX3	-0.09	0.026	-0.246	0.675	-0.174	-0.432
YY1	3.171	2.207	2.059	2.178	1.953	3.004
YY2	-0.551	-0.061	-0.528	0.3	-0.303	-0.614
ZBED1	0.079	-0.023	-0.441	0.176	-0.26	-0.619
ZBED2	-0.491	-0.045	-0.473	0.231	-0.268	-0.467
ZBED3	-0.187	0.3	-0.198	0.643	-0.173	-0.426
ZBED4	0.126	-0.033	-0.163	0.787	-0.324	-0.537
ZBTB1	-0.565	0.103	0.406	1.84	1.422	-0.095
ZBTB10	-0.429	-0.325	-0.277	0.215	0.041	-0.181
ZBTB11	2.609	1.442	1.306	1.852	2.223	1.226
ZBTB12	0.072	0.528	-0.118	0.13	-0.219	-0.011
ZBTB14	-0.326	0.21	0.402	0.75	0.165	-0.378
ZBTB16	-0.362	0.002	-0.466	0.279	-0.294	-0.222
ZBTB17	NA	2.115	2.168	2.778	1.937	1.219
ZBTB18	-0.708	1.073	0.154	0.961	0.213	-0.373
ZBTB2	0.265	0.334	0.121	0.864	0.81	0.058
ZBTB20	-0.126	0.618	-0.184	0.556	-0.033	-0.036
ZBTB21	0.181	0.034	-0.387	0.699	0.059	-0.118
ZBTB24	-0.255	0.027	-0.32	0.28	-0.011	-0.411
ZBTB25	-0.077	0.26	-0.288	0.329	-0.146	-0.315
ZBTB26	NA	NA	-0.234	NA	NA	NA
ZBTB3	-0.209	0.361	-0.236	0.394	-0.053	-0.251
ZBTB32	-0.253	-0.129	-0.422	0.553	-0.062	-0.38
ZBTB33	-0.412	0.248	-0.413	0.184	-0.293	-0.652
ZBTB34	0.07	0.434	0.003	0.587	0.038	-0.338
ZBTB37	0.233	0.281	-0.23	0.437	-0.011	-0.393
ZBTB38	-0.252	0.014	-0.347	0.325	-0.139	-0.424
ZBTB4	-0.306	-0.042	-0.573	0.029	-0.22	-0.603
ZBTB40	-0.235	0.31	-0.316	0.196	-0.027	-0.154
ZBTB41	-0.207	-0.057	-0.476	0.172	-0.252	-0.365
ZBTB42	-0.04	0.275	-0.216	0.649	-0.056	-0.4
ZBTB43	-0.033	0.208	-0.162	0.451	0.065	-0.433
ZBTB44	-0.24	-0.131	-0.343	0.223	-0.221	-0.072
ZBTB45	1.007	0.825	0.61	1.207	0.648	0.339
ZBTB46	-0.184	0.247	-0.38	0.341	0.062	-0.655
ZBTB47	-0.294	-0.154	-0.505	0.195	-0.168	-0.589
ZBTB48	-0.283	0.257	-0.205	0.679	0.054	-0.444
ZBTB49	-0.324	-0.129	-0.481	0.18	-0.209	-0.535
ZBTB6	-0.39	0.325	-0.242	0.308	-0.108	-0.57
ZBTB7A	-0.155	0.32	-0.216	0.189	-0.069	-0.639
ZBTB7B	-0.193	0.497	-0.429	0.082	0.41	-0.536
ZBTB7C	-0.084	0.204	-0.375	0.265	-0.102	-0.411
ZBTB8A	-0.114	0.196	-0.14	0.462	-0.176	-0.149
ZEB1	-0.817	-0.26	-0.532	0.111	-0.422	-0.696
ZEB2	0.816	0.547	0.562	1.693	0.701	1.751
ZFAT	0.715	0.477	0.727	1.86	1.138	-0.247
ZFHX3	-0.302	-0.01	-0.546	0.295	-0.115	-0.616
ZFHX4	-0.13	0.012	-0.431	0.109	-0.034	-0.588
ZFP1	-0.295	0.12	-0.279	0.521	-0.116	-0.357
ZFP14	-0.49	-0.249	-0.565	0.294	-0.376	-0.696
ZFP2	-0.503	-0.15	-0.533	0.212	-0.286	-0.782
ZFP28	-0.369	-0.167	-0.346	0.504	-0.162	-0.644
ZFP3	-0.056	0.143	-0.203	0.592	0.119	-0.443
ZFP30	-0.22	-0.204	-0.477	0.415	-0.212	-0.668
ZFP36	-0.475	0.008	-0.234	0.311	0.047	-0.145
ZFP36L1	-0.496	-0.109	0.152	0.086	-0.298	-0.045
ZFP37	-0.376	-0.013	-0.295	0.346	-0.27	-0.657
ZFP41	0.112	0.131	-0.321	0.574	0.223	-0.289
ZFP42	-0.389	-0.083	-0.48	0.364	-0.421	-0.697
ZFP57	-0.162	0.254	-0.242	0.54	0.025	-0.394
ZFP62	-0.288	-0.116	-0.546	0.325	-0.318	-0.438
ZFP64	0.514	0.336	0.149	0.843	-0.196	-0.417
ZFP69	-0.196	0.268	-0.078	0.587	-0.022	-0.191
ZFP69B	-0.407	0.019	-0.263	0.389	-0.18	-0.426
ZFP82	-0.382	-0.225	-0.506	0.351	-0.332	-0.598
ZFP90	-0.364	-0.123	-0.398	0.321	-0.186	-0.66
ZFP91	0.033	0.918	0.062	0.576	0.094	0.515
ZFP92	-0.447	-0.219	-0.502	0.252	-0.221	-0.712
ZFPM1	0.197	0.485	0.093	0.823	0.225	0.307
ZFPM2	-0.285	-0.222	-0.571	0.319	-0.202	-0.382
ZFX	0.077	1.811	1.165	0.847	0.752	0.039
ZFY	-0.204	-0.362	-0.687	0.158	-0.311	-0.581
ZGLP1	-0.201	0.338	-0.171	0.414	-0.128	0.068
ZHX1	-0.183	0.07	-0.272	0.527	-0.018	-0.048
ZHX2	-0.215	-0.127	-0.487	-0.043	0.007	0.096
ZHX3	-0.175	-0.054	-0.35	0.336	-0.063	-0.258
ZIC1	-0.114	-0.576	-0.473	-0.08	0.066	-0.242
ZIC2	-0.303	-0.193	-0.325	0.742	-0.223	-0.539
ZIC3	-0.233	-0.047	-0.489	0.346	-0.224	-0.667
ZIC4	0.078	-0.25	-0.465	1.05	-0.41	-0.391
ZIC5	0.012	-0.142	-0.43	0.707	-0.321	-0.62
ZIK1	-0.281	-0.415	-0.514	0.344	-0.199	-0.539
ZIM2	-0.23	-0.02	-0.366	0.413	-0.139	-0.503
ZIM3	-0.385	-0.401	-0.56	0.408	-0.378	-0.626
ZKSCAN1	-0.072	0.055	-0.397	0.579	-0.036	-0.489
ZKSCAN2	-0.239	0.034	-0.437	0.368	-0.264	-0.557
ZKSCAN3	-0.397	-0.169	-0.466	0.316	-0.311	-0.589
ZKSCAN4	-0.438	-0.234	-0.501	0.338	-0.167	-0.467
ZKSCAN5	0.026	0.213	-0.331	0.217	-0.061	-0.502
ZKSCAN7	-0.441	-0.237	-0.658	0.273	-0.11	-0.532
ZKSCAN8	-0.275	-0.23	-0.466	0.515	-0.361	-0.644
ZMIZ1	-0.052	0.129	-0.235	0.546	0.194	1.3
ZMIZ2	0.382	0.439	0.089	0.543	0.178	-0.297
ZNF10	0.065	0.139	-0.2	0.678	0.038	-0.594
ZNF100	-0.481	-0.201	-0.533	0.232	-0.232	-0.771
ZNF101	-0.255	-0.158	-0.457	0.193	-0.222	-0.575
ZNF107	-0.218	-0.126	-0.385	0.515	-0.259	-0.691
ZNF112	-0.26	0.083	-0.446	0.44	-0.352	-0.533
ZNF114	0.201	-0.061	-0.199	0.684	-0.021	-0.368
ZNF117	-0.387	-0.281	-0.752	0.271	-0.317	-0.629
ZNF12	-0.227	-0.158	-0.565	0.37	-0.261	-0.607
ZNF121	-0.237	0.424	-0.157	0.697	-0.184	0.254
ZNF124	-0.083	-0.231	-0.596	0.255	-0.078	-0.715
ZNF131	0.509	-0.285	-0.369	0.804	-0.123	-0.401
ZNF132	-0.153	-0.142	-0.517	0.311	-0.12	-0.649
ZNF133	-0.31	0.002	-0.311	0.29	-0.095	-0.384
ZNF134	-0.419	-0.252	-0.482	0.252	-0.317	-0.676
ZNF135	0.112	-0.437	-0.624	0.676	-0.052	-0.404
ZNF136	-0.451	-0.318	-0.675	0.267	-0.287	-0.818
ZNF138	-0.228	-0.076	-0.466	0.232	-0.277	-0.565
ZNF14	-0.321	-0.526	-0.537	0.682	-0.271	-0.601
ZNF140	-0.051	-0.186	-0.369	0.432	-0.106	-0.666
ZNF141	-0.344	-0.107	-0.4	0.418	-0.279	-0.757
ZNF142	-0.07	0.581	0.356	1.07	-0.128	-0.287
ZNF143	3.069	1.656	1.745	2.19	2.282	2.137
ZNF146	-0.252	-0.202	-0.432	0.382	-0.243	-0.433
ZNF148	-0.968	-0.294	-0.573	0.223	-0.318	-0.232
ZNF154	-0.454	-0.294	-0.589	0.317	-0.444	-0.62
ZNF155	-0.227	0.458	-0.156	0.388	-0.152	-0.415
ZNF157	-0.472	-0.328	-0.489	0.576	-0.341	-0.663
ZNF16	-0.099	-0.294	-0.338	0.284	-0.282	-0.615
ZNF160	-0.222	-0.101	-0.46	0.424	-0.187	-0.597
ZNF165	-0.195	0.003	-0.404	0.293	-0.267	-0.422
ZNF169	-0.089	0.252	-0.294	0.507	-0.072	-0.51
ZNF17	-0.441	-0.215	-0.52	0.334	-0.237	-0.67
ZNF174	0.135	0.192	-0.278	0.674	0.01	-0.35
ZNF175	-0.329	-0.282	-0.588	0.325	-0.318	-0.649
ZNF177	-0.462	0	-0.405	0.257	-0.244	-0.614
ZNF18	-0.238	-0.017	-0.49	0.215	-0.319	-0.534
ZNF180	-0.393	0.17	-0.142	0.333	-0.102	-0.537
ZNF181	-0.455	-0.157	-0.381	0.514	-0.187	-0.641
ZNF182	-0.64	-0.302	-0.629	0.233	-0.419	-0.694
ZNF184	-0.47	-0.213	-0.584	0.136	-0.287	-0.646
ZNF189	-0.316	-0.19	-0.423	0.384	-0.162	-0.565
ZNF19	-0.569	-0.299	-0.627	0.221	-0.457	-0.73
ZNF195	-0.448	-0.324	-0.467	0.473	-0.438	-0.683
ZNF197	-0.272	-0.032	-0.513	0.302	-0.297	-0.556
ZNF2	-0.351	0.066	-0.233	0.333	-0.137	-0.324
ZNF20	-0.25	-0.325	-0.422	0.609	-0.298	-0.396
ZNF200	0.155	0.042	-0.231	0.583	0.072	-0.422
ZNF202	-0.277	-0.117	-0.399	0.276	-0.271	-0.369
ZNF205	-0.01	0.28	-0.143	0.925	0.057	-0.163
ZNF207	3.117	2.37	1.809	1.94	1.906	1.188
ZNF208	-0.681	-0.366	-0.65	0.21	-0.338	-0.855
ZNF211	-0.392	-0.215	-0.568	0.236	-0.35	-0.686
ZNF212	0.255	0.484	-0.186	0.34	0.075	-0.449
ZNF213	-0.306	0.041	-0.194	0.45	-0.135	-0.504
ZNF214	-0.47	-0.159	-0.431	0.417	-0.186	-0.572
ZNF215	-0.338	0.208	0.012	0.543	-0.213	-0.532
ZNF217	0.165	0.795	0.656	1.304	1.164	-0.459
ZNF219	-0.267	-0.139	-0.453	0.38	-0.098	-0.53
ZNF22	-0.12	0.118	-0.129	0.323	-0.036	-0.15
ZNF221	-0.381	-0.044	-0.438	0.409	-0.298	-0.553
ZNF222	-0.218	0.205	-0.263	0.372	-0.225	-0.535
ZNF223	-0.125	0.253	-0.242	0.512	-0.18	-0.477
ZNF224	-0.325	0.168	-0.371	0.367	-0.226	-0.612
ZNF225	-0.243	0.218	-0.465	0.463	-0.235	-0.634
ZNF226	-0.276	-0.094	-0.488	0.388	-0.257	-0.607
ZNF227	-0.422	-0.005	-0.465	0.235	-0.245	-0.552
ZNF229	-0.344	0.124	-0.313	0.423	-0.103	-0.546
ZNF23	-0.457	-0.301	-0.668	0.252	-0.295	-0.721
ZNF230	-0.121	0.457	-0.239	0.468	-0.125	-0.42
ZNF232	-0.192	-0.054	-0.395	0.564	-0.186	-0.547
ZNF233	-0.428	-0.063	-0.439	0.265	-0.302	-0.542
ZNF234	-0.044	0.308	-0.249	0.331	-0.186	-0.488
ZNF235	-0.323	-0.017	-0.466	0.239	-0.245	-0.639
ZNF236	0.47	0.366	0.039	0.815	0.097	-0.042
ZNF239	-0.38	-0.038	-0.434	0.479	-0.106	-0.47
ZNF24	-0.409	-0.214	-0.546	0.353	-0.403	-0.377
ZNF248	-0.455	-0.186	-0.564	0.295	-0.186	-0.708
ZNF25	-0.266	-0.171	-0.476	0.319	-0.278	-0.562
ZNF250	0.063	-0.039	-0.327	0.436	0.034	-0.259
ZNF251	-0.168	0.117	-0.226	0.444	-0.113	-0.433
ZNF253	-0.226	-0.203	-0.398	0.389	-0.189	-0.68
ZNF254	-0.181	-0.146	-0.474	0.244	-0.232	-0.474
ZNF256	-0.146	-0.531	-0.634	0.311	-0.201	-0.437
ZNF257	-0.599	-0.369	-0.629	0.233	-0.318	-0.757
ZNF26	0.041	0.073	-0.228	0.434	0.072	-0.555
ZNF263	-0.206	0.14	-0.237	0.53	-0.009	-0.611
ZNF264	-0.37	-0.195	-0.54	0.438	-0.221	-0.577
ZNF266	-0.276	-0.042	-0.39	0.387	-0.313	-0.592
ZNF267	-0.375	-0.127	-0.504	0.387	-0.112	-0.713
ZNF268	-0.08	-0.163	-0.361	0.521	0.144	-0.657
ZNF273	-0.246	-0.175	-0.527	0.316	-0.262	-0.705
ZNF274	-0.109	-0.049	-0.197	0.318	0.01	-0.409
ZNF275	-0.415	-0.078	-0.444	0.204	-0.393	-0.817
ZNF276	-0.148	0.501	-0.241	0.231	0.076	-0.387
ZNF277	0.16	-0.066	-0.385	0.351	-0.414	-0.429
ZNF28	-0.367	-0.047	-0.445	0.287	-0.155	-0.712
ZNF280D	-0.482	0.081	-0.392	0.447	-0.19	-0.517
ZNF281	-0.639	0.04	-0.07	0.9	0.155	0.636
ZNF282	-0.044	0.101	-0.317	0.256	-0.31	-0.454
ZNF283	-0.46	-0.166	-0.47	0.262	-0.323	-0.88
ZNF284	-0.028	-0.081	-0.442	0.478	-0.193	-0.583
ZNF285	0.004	0.101	-0.208	0.594	-0.351	-0.431
ZNF286A	0.036	-0.102	-0.554	0.404	-0.117	-0.418
ZNF287	-0.112	-0.02	-0.494	0.546	-0.095	-0.443
ZNF292	-0.313	-0.252	-0.725	-0.079	-0.466	-0.471
ZNF296	-0.613	0.857	-0.423	-0.112	0.702	-0.401
ZNF3	0.177	0.171	-0.209	0.444	0.556	-0.634
ZNF30	-0.447	-0.092	-0.301	0.566	-0.228	-0.751
ZNF300	-0.383	-0.059	-0.439	0.331	-0.197	-0.637
ZNF302	-0.352	-0.112	-0.315	0.343	-0.277	-0.708
ZNF304	-0.424	-0.452	-0.526	0.236	-0.151	-0.78
ZNF311	-0.344	-0.099	-0.144	0.475	-0.32	-0.434
ZNF317	-0.111	0.004	-0.187	0.544	-0.215	-0.535
ZNF318	-0.31	0.361	-0.177	0.434	-0.209	-0.431
ZNF319	-0.12	-0.019	-0.414	0.453	-0.071	-0.17
ZNF32	-0.397	-0.264	-0.489	0.214	-0.218	-0.725
ZNF320	-0.325	-0.272	-0.532	0.221	-0.259	-0.752
ZNF322	0.18	0.497	-0.121	0.484	-0.094	-0.182
ZNF324	-0.201	0.19	-0.182	0.539	-0.071	-0.375
ZNF324B	-0.142	0.085	-0.159	0.732	-0.112	-0.521
ZNF329	-0.238	-0.03	-0.37	0.395	-0.26	-0.573
ZNF331	-0.165	-0.326	-0.52	0.259	0.006	-0.402
ZNF333	-0.19	-0.099	-0.431	0.44	-0.206	-0.244
ZNF334	-0.38	-0.284	-0.463	0.212	-0.165	-0.586
ZNF335	3.46	2.308	1.775	2.102	2.028	2.089
ZNF337	-0.081	-0.071	-0.447	0.346	-0.191	-0.489
ZNF33A	-0.466	-0.129	-0.456	0.277	-0.255	-0.568
ZNF33B	-0.366	-0.162	-0.483	0.27	-0.318	-0.5
ZNF34	-0.128	-0.052	-0.387	0.492	-0.115	-0.578
ZNF341	-0.201	0.389	-0.105	0.61	0.023	0.371
ZNF343	-0.329	0.175	-0.278	0.492	-0.122	-0.534
ZNF345	-0.299	-0.172	-0.454	0.311	-0.281	-0.555
ZNF347	-0.399	-0.268	-0.551	0.376	-0.271	-0.762
ZNF35	-0.36	-0.166	-0.645	0.291	-0.207	-0.692
ZNF354A	-0.35	-0.006	-0.389	0.359	-0.222	-0.578
ZNF354B	-0.317	-0.126	-0.447	0.346	-0.192	-0.63
ZNF354C	-0.154	-0.145	-0.37	0.249	-0.294	-0.789
ZNF358	0.15	-0.016	-0.238	0.588	0.152	-0.398
ZNF362	-0.336	-0.011	-0.3	0.391	0.011	-0.4
ZNF366	-0.277	0.186	-0.365	0.518	-0.133	-0.504
ZNF367	-0.124	0.182	-0.175	0.556	0.401	-0.172
ZNF37A	-0.295	-0.218	-0.435	0.225	-0.255	-0.67
ZNF382	-0.389	-0.31	-0.618	0.382	-0.482	-0.625
ZNF383	-0.513	-0.217	-0.42	0.241	-0.317	-0.659
ZNF384	-0.167	0.571	0.077	0.818	0.163	-0.253
ZNF391	-0.386	-0.158	-0.513	0.205	-0.29	-0.625
ZNF394	0.258	0.159	-0.277	0.618	-0.084	-0.335
ZNF396	-0.163	-0.179	-0.468	0.271	-0.233	-0.623
ZNF397	-0.428	-0.189	-0.63	0.275	-0.349	-0.592
ZNF398	0.23	-0.012	-0.307	0.31	0.274	-0.654
ZNF407	1.474	0.913	0.866	1.365	0.891	0.533
ZNF408	0.265	-0.127	-0.2	1.229	-0.203	-0.071
ZNF41	-0.597	-0.092	-0.536	0.215	-0.264	-0.75
ZNF410	-0.447	0.149	-0.155	0.747	-0.158	-0.455
ZNF414	-0.198	0.156	-0.251	0.519	0.02	-0.537
ZNF415	-0.365	-0.131	-0.471	0.283	-0.35	-0.756
ZNF416	-0.281	-0.049	-0.409	0.356	-0.241	-0.602
ZNF417	-0.275	-0.081	-0.534	0.173	-0.163	-0.699
ZNF418	-0.382	-0.206	-0.586	0.329	-0.207	-0.625
ZNF419	-0.58	-0.212	-0.512	0.225	-0.303	-0.774
ZNF420	-0.412	-0.292	-0.532	0.36	-0.369	-0.656
ZNF423	-0.432	0.111	-0.222	0.506	-0.116	-0.532
ZNF425	0.184	0.316	-0.444	0.4	0.009	-0.497
ZNF426	-0.134	0.173	-0.335	0.432	-0.016	0.272
ZNF429	-0.495	-0.378	-0.608	0.413	-0.397	-0.758
ZNF43	-0.46	-0.26	-0.475	0.363	-0.369	-0.729
ZNF430	-0.491	-0.26	-0.528	0.294	-0.316	-0.742
ZNF431	-0.5	-0.299	-0.503	0.229	-0.276	-0.765
ZNF432	-0.602	-0.333	-0.577	0.144	-0.372	-0.711
ZNF433	-0.57	-0.292	-0.586	0.262	-0.369	-0.853
ZNF436	-0.144	-0.091	-0.385	0.246	-0.077	-0.239
ZNF439	-0.527	-0.211	-0.501	0.3	-0.17	-0.764
ZNF44	-0.43	-0.367	-0.64	0.115	-0.407	-0.817
ZNF440	-0.416	-0.138	-0.582	0.259	-0.37	-0.672
ZNF441	-0.39	-0.294	-0.411	0.379	-0.336	-0.748
ZNF442	-0.491	-0.307	-0.51	0.242	-0.335	-0.739
ZNF443	-0.414	-0.135	-0.412	0.386	-0.309	-0.696
ZNF444	-0.23	-0.217	-0.393	0.492	-0.121	-0.647
ZNF445	-0.249	-0.117	-0.515	0.475	-0.108	-0.411
ZNF446	0.042	0.207	-0.059	0.567	0.126	-0.341
ZNF449	-0.406	-0.116	-0.366	0.298	-0.278	-0.566
ZNF45	-0.5	0.141	-0.399	0.508	-0.357	-0.644
ZNF454	-0.385	-0.284	-0.617	0.154	-0.393	-0.616
ZNF460	-0.649	0.072	-0.383	1.195	-0.332	-0.633
ZNF461	-0.331	-0.131	-0.377	0.394	-0.214	-0.621
ZNF467	-0.062	0.153	-0.258	0.416	0.009	-0.696
ZNF468	-0.274	-0.182	-0.422	0.106	-0.228	-0.64
ZNF470	-0.352	-0.306	-0.531	0.165	-0.258	-0.667
ZNF471	-0.452	-0.248	-0.603	0.268	-0.351	-0.74
ZNF473	-0.452	-0.068	-0.32	0.462	-0.139	-0.663
ZNF479	-0.013	-0.207	-0.466	0.359	-0.126	-0.61
ZNF48	0.169	0.559	0.193	0.508	0.504	-0.21
ZNF480	-0.499	-0.271	-0.483	0.287	-0.507	-0.742
ZNF483	-0.362	-0.128	-0.516	0.423	-0.358	-0.638
ZNF484	-0.277	-0.024	-0.45	0.342	-0.174	-0.512
ZNF485	-0.321	-0.091	-0.319	0.295	-0.017	-0.577
ZNF486	-0.457	-0.232	-0.58	0.374	-0.234	-0.628
ZNF490	-0.257	-0.147	-0.475	0.327	-0.329	-0.67
ZNF491	-0.335	0.021	-0.412	0.39	-0.311	-0.573
ZNF492	0.019	-0.284	-0.385	0.441	-0.171	-0.578
ZNF493	-0.485	-0.371	-0.623	0.258	-0.35	-0.737
ZNF496	0.089	-0.078	-0.383	0.43	0.027	-0.279
ZNF497	0.097	0.078	-0.194	0.564	0.065	-0.301
ZNF500	-0.15	-0.074	-0.336	0.739	-0.161	-0.339
ZNF501	-0.377	-0.215	-0.641	0.233	-0.324	-0.782
ZNF502	-0.353	-0.246	-0.556	0.251	-0.411	-0.708
ZNF503	0.138	0.042	-0.089	0.543	-0.086	-0.332
ZNF506	-0.492	-0.383	-0.579	0.24	-0.341	-0.731
ZNF507	-0.256	-0.031	-0.299	0.905	0.118	-0.463
ZNF510	-0.279	0.228	-0.388	0.31	-0.193	-0.353
ZNF512B	-0.181	0.1	-0.172	0.409	0.041	-0.377
ZNF513	0.014	0.386	-0.008	0.396	-0.018	-0.17
ZNF514	-0.465	0.121	-0.438	0.283	-0.151	-0.586
ZNF516	-0.375	-0.109	-0.246	0.416	0.184	-0.664
ZNF517	-0.045	-0.002	-0.294	0.475	-0.128	-0.361
ZNF519	-0.406	-0.158	-0.532	0.32	-0.112	-0.722
ZNF521	-0.419	-0.34	-0.66	0.364	-0.066	-0.189
ZNF524	-0.17	-0.247	-0.228	0.2	0.052	-0.447
ZNF526	0.13	0.209	-0.243	1.305	-0.378	-0.246
ZNF527	-0.329	-0.214	-0.444	0.278	-0.239	-0.664
ZNF528	-0.318	-0.216	-0.484	0.444	-0.364	-0.714
ZNF529	-0.341	-0.147	-0.479	0.235	-0.316	-0.723
ZNF530	-0.466	-0.201	-0.553	0.176	-0.355	-0.694
ZNF532	0.11	0.088	-0.268	0.524	0.58	-0.43
ZNF534	-0.646	-0.381	-0.618	0.139	-0.334	-0.76
ZNF536	-0.239	-0.197	-0.582	0.278	-0.183	-0.645
ZNF540	-0.4	-0.181	-0.438	0.346	-0.373	-0.696
ZNF541	-0.232	0.452	-0.232	0.339	-0.024	-0.516
ZNF543	-0.06	-0.042	-0.491	0.482	-0.129	-0.351
ZNF544	-0.235	-0.072	-0.361	0.45	0.017	-0.589
ZNF546	-0.511	-0.301	-0.542	0.196	-0.296	-0.83
ZNF547	-0.3	-0.19	-0.424	0.406	-0.213	-0.61
ZNF548	-0.282	-0.174	-0.428	0.337	-0.111	-0.642
ZNF549	-0.268	-0.148	-0.501	0.398	-0.34	-0.67
ZNF550	-0.063	-0.419	-0.384	0.161	-0.085	-0.249
ZNF551	-0.498	-0.309	-0.683	0.241	-0.262	-0.622
ZNF552	-0.085	0.038	-0.412	0.319	-0.058	-0.459
ZNF554	-0.22	0.066	-0.349	0.257	-0.166	-0.631
ZNF555	-0.139	0.013	-0.301	0.493	-0.102	-0.627
ZNF556	-0.366	-0.121	-0.48	0.345	-0.222	-0.63
ZNF557	-0.229	0.144	-0.29	0.577	-0.094	-0.421
ZNF558	-0.273	-0.239	-0.517	0.513	-0.332	-0.639
ZNF559	-0.373	-0.144	-0.561	0.365	-0.272	-0.713
ZNF560	-0.282	-0.228	-0.511	0.274	-0.259	-0.376
ZNF561	-0.501	-0.073	-0.514	0.311	-0.283	-0.311
ZNF562	-0.496	-0.238	-0.58	0.34	-0.22	-0.408
ZNF563	-0.406	-0.365	-0.708	0.302	-0.316	-0.766
ZNF564	-0.429	-0.101	-0.552	0.18	-0.237	-0.678
ZNF565	-0.09	-0.037	-0.37	0.541	-0.042	-0.483
ZNF566	-0.481	-0.286	-0.538	0.246	-0.309	-0.678
ZNF567	-0.309	-0.126	-0.442	0.376	-0.324	-0.568
ZNF568	-0.331	-0.077	-0.326	0.346	-0.238	-0.632
ZNF569	-0.449	-0.238	-0.639	0.46	-0.437	-0.773
ZNF57	-0.286	0.003	-0.335	0.333	-0.122	-0.627
ZNF570	-0.383	-0.132	-0.407	0.438	-0.257	-0.608
ZNF571	-0.229	-0.103	-0.387	0.406	-0.273	-0.694
ZNF572	0.094	0.527	0.006	0.646	-0.153	-0.289
ZNF573	-0.336	-0.235	-0.464	0.391	-0.363	-0.655
ZNF574	0.546	0.942	0.665	1.463	0.352	0.683
ZNF575	-0.262	0.384	-0.218	0.529	-0.034	-0.512
ZNF576	-0.262	0.502	-0.185	0.317	-0.146	-0.439
ZNF577	-0.381	-0.25	-0.476	0.253	-0.31	-0.478
ZNF579	-0.09	-0.077	-0.275	0.786	-0.239	-0.408
ZNF580	-0.141	0.119	-0.141	0.322	0.096	-0.311
ZNF581	0.189	0.28	-0.127	0.382	0.212	-0.122
ZNF582	-0.393	-0.203	-0.485	0.309	-0.239	-0.674
ZNF583	-0.365	-0.209	-0.508	0.328	-0.034	-0.611
ZNF584	0.098	0.106	-0.175	0.46	-0.052	-0.322
ZNF585A	-0.391	-0.368	-0.597	0.228	-0.265	-0.689
ZNF585B	-0.374	-0.321	-0.646	0.229	-0.215	-0.597
ZNF586	-0.455	-0.221	-0.495	0.343	-0.348	-0.627
ZNF587	-0.34	-0.075	-0.548	0.323	-0.234	-0.667
ZNF589	-0.156	0.161	-0.414	0.304	-0.066	-0.489
ZNF592	0.023	0.425	-0.176	0.367	1.238	0.79
ZNF593	-0.197	0.436	-0.245	0.476	0.396	-0.136
ZNF594	-0.28	-0.08	-0.486	0.459	-0.085	-0.56
ZNF596	-0.185	-0.001	-0.106	0.622	-0.155	-0.748
ZNF597	-0.295	-0.172	-0.524	0.225	-0.252	-0.372
ZNF599	-0.239	-0.207	-0.193	0.592	-0.216	-0.633
ZNF600	0.183	0.095	-0.235	0.318	-0.011	-0.53
ZNF606	-0.203	-0.343	-0.622	0.342	-0.264	-0.65
ZNF607	-0.143	-0.028	-0.361	0.214	-0.198	-0.624
ZNF610	-0.524	-0.315	-0.58	0.251	-0.319	-0.779
ZNF611	-0.262	-0.206	-0.476	0.308	-0.184	-0.695
ZNF613	-0.396	-0.23	-0.48	0.325	-0.26	-0.626
ZNF614	-0.435	-0.166	-0.483	0.409	-0.216	-0.587
ZNF615	-0.499	-0.263	-0.57	0.311	-0.189	-0.746
ZNF616	-0.17	-0.17	-0.404	0.399	-0.285	-0.654
ZNF619	-0.315	-0.044	-0.51	0.153	-0.267	-0.523
ZNF620	-0.446	0.05	-0.485	0.118	-0.175	-0.418
ZNF621	-0.321	-0.162	-0.633	0.34	-0.332	-0.655
ZNF623	-0.449	-0.098	-0.455	0.21	-0.316	-0.628
ZNF624	-0.264	-0.113	-0.508	0.426	-0.124	-0.375
ZNF625	-0.301	-0.068	-0.503	0.397	-0.199	-0.63
ZNF626	-0.3	-0.286	-0.481	0.287	-0.274	-0.678
ZNF627	-0.323	-0.098	-0.469	0.341	-0.137	-0.561
ZNF628	-0.761	-0.305	-0.509	-0.152	-0.301	-0.281
ZNF629	-0.101	0.235	-0.079	0.565	0.131	-0.427
ZNF630	-0.514	-0.203	-0.505	0.329	-0.299	-0.708
ZNF639	0.479	0.126	-0.506	0.37	0.074	-0.37
ZNF641	-0.196	-0.072	-0.439	0.199	-0.082	-0.386
ZNF646	-0.302	0.481	-0.203	0.409	-0.117	-0.385
ZNF648	-0.211	-0.043	-0.057	0.324	-0.044	-0.502
ZNF649	-0.166	0.017	-0.432	0.466	-0.127	-0.491
ZNF652	1.45	0.243	0.699	1.358	0.218	-0.224
ZNF653	0.359	0.603	0.146	0.68	0.114	-0.055
ZNF655	-0.149	0.166	-0.462	0.398	-0.132	-0.51
ZNF658	-0.541	-0.122	-0.56	0.34	-0.382	-0.674
ZNF660	-0.452	-0.259	-0.64	0.27	-0.265	-0.683
ZNF662	-0.358	-0.098	-0.572	0.169	-0.3	-0.737
ZNF664	-0.44	-0.178	-0.513	0.243	-0.06	-0.653
ZNF665	-0.511	-0.211	-0.497	0.389	-0.35	-0.734
ZNF667	-0.403	-0.165	-0.45	0.351	-0.236	-0.684
ZNF668	0.211	0.533	0.658	1.562	0.134	0.039
ZNF669	-0.004	-0.153	-0.516	0.417	-0.295	-0.632
ZNF670	-0.358	-0.303	-0.594	0.231	-0.231	-0.676
ZNF671	-0.27	-0.17	-0.421	0.192	-0.187	-0.437
ZNF672	0.438	0.056	-0.212	0.853	0.389	-0.285
ZNF674	-0.557	-0.205	-0.588	0.274	-0.372	-0.688
ZNF675	-0.416	-0.351	-0.609	0.325	-0.313	-0.797
ZNF676	-0.511	-0.336	-0.622	0.166	-0.322	-0.786
ZNF677	-0.417	-0.287	-0.54	0.309	-0.238	-0.654
ZNF678	-0.434	-0.256	-0.567	0.225	-0.242	-0.683
ZNF679	0.032	0.078	-0.285	0.301	0.025	-0.511
ZNF680	-0.491	-0.422	-0.696	0.086	-0.365	-0.696
ZNF681	-0.446	-0.261	-0.57	0.319	-0.215	-0.686
ZNF682	-0.315	-0.166	-0.455	0.439	-0.184	-0.642
ZNF683	-0.224	0.476	-0.048	0.338	-0.024	-0.099
ZNF684	0.072	0.227	-0.151	0.575	0.087	-0.143
ZNF687	1.254	0.996	0.136	0.779	-0.034	0.171
ZNF688	0.043	0.525	-0.139	0.598	-0.12	-0.529
ZNF689	-0.199	0.407	-0.155	0.395	0.002	-0.433
ZNF691	0.022	0.176	-0.051	0.518	0.101	0.252
ZNF692	-0.034	0.45	-0.049	0.582	0.5	-0.317
ZNF695	-0.293	-0.216	-0.459	0.328	-0.244	-0.653
ZNF696	0.443	0.149	-0.009	0.741	0.176	-0.249
ZNF697	-0.264	-0.124	-0.526	0.311	-0.21	-0.631
ZNF699	0.048	-0.097	-0.377	0.396	-0.218	-0.572
ZNF7	-0.392	-0.027	-0.429	0.465	-0.234	-0.57
ZNF70	0.601	0.213	-0.095	0.5	0.037	-0.15
ZNF700	-0.575	-0.352	-0.648	0.153	-0.337	-0.772
ZNF701	-0.046	0.037	-0.403	0.312	-0.135	-0.488
ZNF703	-0.219	0.142	-0.413	0.504	-0.149	-0.442
ZNF705A	-0.344	0.123	-0.48	0.346	-0.173	-0.724
ZNF705D	-0.596	-0.322	-0.591	0.313	-0.487	-0.796
ZNF705G	-0.075	-0.134	-0.454	0.41	-0.124	-0.633
ZNF706	0.437	0.182	-0.134	0.48	0.465	-0.225
ZNF707	0.19	0.214	-0.275	0.559	-0.007	-0.315
ZNF708	-0.468	-0.491	-0.634	0.352	-0.325	-0.747
ZNF709	-0.461	-0.345	-0.561	0.324	-0.36	-0.823
ZNF71	-0.384	-0.21	-0.515	0.269	-0.262	-0.594
ZNF710	-0.371	0.23	-0.186	0.507	-0.094	-0.467
ZNF711	-0.612	-0.203	-0.521	0.153	-0.412	-0.697
ZNF713	-0.231	0.046	-0.429	0.232	-0.195	-0.653
ZNF714	-0.364	-0.345	-0.596	0.384	-0.302	-0.749
ZNF716	-0.122	-0.33	-0.537	0.392	-0.266	-0.656
ZNF717	-0.221	-0.097	-0.483	0.288	-0.027	-0.742
ZNF726	-0.469	-0.235	-0.572	0.309	-0.365	-0.801
ZNF732	-0.314	0.065	-0.212	0.458	-0.178	-0.694
ZNF736	0.262	-0.135	-0.456	0.24	-0.287	-0.52
ZNF737	-0.476	-0.355	-0.615	0.423	-0.216	-0.683
ZNF74	0.029	0.476	-0.184	0.596	0.067	-0.414
ZNF740	-0.381	0.084	-0.875	0.148	-0.07	-0.132
ZNF746	0.155	0.001	-0.532	0.36	-0.328	-0.663
ZNF749	-0.373	-0.178	-0.577	0.27	-0.234	-0.741
ZNF75A	-0.427	-0.139	-0.44	0.347	-0.25	-0.654
ZNF75D	-0.225	-0.055	-0.453	0.3	-0.218	-0.582
ZNF76	-0.189	0.455	0.109	0.55	0.143	-0.355
ZNF763	-0.145	-0.063	-0.431	0.405	-0.289	-0.557
ZNF764	0.047	0.23	-0.409	0.833	0.039	-0.578
ZNF765	-0.471	-0.321	-0.607	0.251	-0.257	-0.763
ZNF766	-0.14	-0.136	-0.306	0.445	-0.269	-0.462
ZNF768	-0.489	0.041	-0.315	0.424	-0.334	-0.674
ZNF77	-0.115	0.007	-0.51	0.341	-0.134	-0.666
ZNF770	-0.26	0.138	-0.314	0.498	-0.226	-0.211
ZNF771	-0.375	0.31	-0.162	0.359	-0.206	-0.7
ZNF772	-0.322	-0.107	-0.47	0.342	-0.304	-0.708
ZNF773	-0.528	-0.201	-0.546	0.374	-0.255	-0.807
ZNF774	-0.032	0.219	-0.176	0.216	-0.129	-0.353
ZNF775	0.241	-0.116	-0.397	0.44	0.017	-0.582
ZNF776	-0.34	-0.144	-0.533	0.314	-0.089	-0.634
ZNF777	-0.005	-0.055	-0.579	0.402	-0.132	-0.564
ZNF778	-0.028	0.071	-0.361	0.402	0.067	-0.15
ZNF780A	-0.559	-0.374	-0.484	0.478	-0.4	-0.782
ZNF780B	-0.264	-0.21	-0.469	0.399	-0.237	-0.693
ZNF781	-0.406	-0.324	-0.695	0.274	-0.366	-0.804
ZNF782	-0.331	0.131	-0.247	0.278	-0.255	-0.399
ZNF783	0.077	0.394	-0.347	0.442	0.082	-0.63
ZNF784	-0.138	-0.011	-0.38	0.689	0.006	-0.438
ZNF785	-0.076	0.195	-0.296	0.444	-0.037	-0.38
ZNF786	-0.009	-0.029	-0.416	0.297	-0.278	-0.602
ZNF787	-0.092	-0.088	-0.366	0.528	-0.27	-0.458
ZNF789	-0.542	-0.43	-0.909	0.564	-0.455	-0.754
ZNF79	-0.196	0.134	-0.135	0.523	0.056	-0.543
ZNF790	-0.316	-0.266	-0.452	0.266	-0.233	-0.659
ZNF791	-0.492	-0.19	-0.503	0.252	-0.253	-0.72
ZNF792	-0.183	-0.101	-0.192	0.545	-0.066	-0.546
ZNF793	-0.128	0.06	-0.252	0.458	-0.173	-0.532
ZNF799	-0.267	-0.258	-0.417	0.216	-0.195	-0.515
ZNF8	0.039	0.217	-0.199	0.54	0.147	-0.271
ZNF80	-0.374	0.042	-0.337	0.306	-0.294	-0.625
ZNF800	-0.491	-0.232	-0.56	0.455	-0.432	-0.79
ZNF805	-0.118	-0.066	-0.375	0.456	-0.064	-0.51
ZNF808	-0.11	-0.184	-0.535	0.285	-0.331	-0.52
ZNF81	-0.48	-0.308	-0.607	0.365	-0.499	-0.709
ZNF813	0.293	0.119	-0.113	0.406	0.058	-0.346
ZNF814	-0.265	-0.121	-0.432	0.25	-0.109	-0.62
ZNF816	-0.382	-0.106	-0.42	0.255	-0.229	-0.525
ZNF821	-0.127	0.193	-0.409	0.445	-0.197	-0.295
ZNF823	-0.077	0.058	-0.423	0.503	-0.173	-0.433
ZNF827	-0.238	-0.043	-0.368	0.401	-0.235	-0.391
ZNF83	-0.458	-0.208	-0.466	0.256	-0.293	-0.633
ZNF831	-0.172	0.165	-0.189	0.406	-0.05	-0.526
ZNF836	-0.281	-0.194	-0.482	0.224	-0.3	-0.654
ZNF837	-0.02	0.05	-0.133	0.518	0.016	-0.283
ZNF84	0.033	0.068	-0.19	0.757	-0.075	-0.642
ZNF841	-0.494	-0.331	-0.68	0.35	-0.318	-0.686
ZNF844	-0.375	-0.299	-0.489	0.314	-0.345	-0.519
ZNF845	-0.435	-0.213	-0.607	0.041	-0.246	-0.723
ZNF846	-0.304	-0.011	-0.382	0.357	-0.329	-0.06
ZNF85	-0.559	-0.405	-0.628	0.386	-0.352	-0.761
ZNF852	-0.35	-0.231	-0.682	0.345	-0.159	-0.573
ZNF860	0.001	-0.192	-0.5	0.195	-0.151	-0.516
ZNF865	-0.149	-0.116	-0.385	0.498	-0.088	-0.324
ZNF878	-0.434	-0.36	-0.493	0.463	-0.437	-0.866
ZNF879	-0.293	-0.131	-0.603	0.305	-0.256	-0.774
ZNF880	-0.428	-0.308	-0.492	0.346	-0.363	-0.706
ZNF90	-0.495	-0.296	-0.579	0.465	-0.26	-0.729
ZNF91	-0.22	-0.152	-0.447	0.349	-0.215	-0.586
ZNF92	-0.336	-0.309	-0.648	0.277	-0.473	-0.828
ZNF93	-0.562	-0.379	-0.47	0.324	-0.313	-0.912
ZNF98	0.233	-0.088	-0.212	0.687	-0.07	-0.376
ZNF99	-0.528	-0.426	-0.699	0.248	-0.408	-0.885
ZPR1	3.834	2.594	2.632	2.534	2.937	1.888
ZSCAN1	0.129	0.116	-0.322	0.303	-0.095	-0.39
ZSCAN10	-0.081	0.09	-0.27	0.528	-0.028	-0.623
ZSCAN12	-0.527	-0.176	-0.516	0.365	-0.199	-0.549
ZSCAN16	-0.189	0.03	-0.365	0.553	-0.2	-0.334
ZSCAN2	-0.433	-0.042	-0.441	0.332	-0.154	-0.593
ZSCAN20	-0.23	0.12	-0.298	0.539	-0.163	-0.389
ZSCAN21	0.14	0.663	-0.164	0.42	0.149	-0.388
ZSCAN22	-0.061	-0.065	-0.391	0.439	0.003	-0.417
ZSCAN23	-0.088	0.106	-0.559	0.448	-0.167	-0.45
ZSCAN25	0.321	0.52	-0.007	0.443	-0.048	-0.367
ZSCAN26	-0.26	-0.15	-0.444	0.397	-0.249	-0.622
ZSCAN29	-0.137	0.142	-0.305	0.507	-0.095	-0.133
ZSCAN30	-0.323	-0.121	-0.601	0.313	-0.194	-0.686
ZSCAN31	-0.251	-0.058	-0.518	0.26	-0.299	-0.437
ZSCAN32	-0.317	0.14	-0.305	0.296	-0.125	-0.556
ZSCAN4	-0.269	0.019	-0.313	0.635	-0.106	-0.414
ZSCAN5A	0.318	0.151	-0.204	0.402	0.105	-0.229
ZSCAN5B	-0.043	0.254	-0.155	0.165	-0.175	-0.463
ZSCAN9	-0.423	-0.236	-0.495	0.328	-0.326	-0.615
ZXDA	-0.364	0.068	-0.391	0.374	-0.287	-0.537
ZXDB	-0.636	-0.074	-0.603	0.187	-0.358	-0.736
ZXDC	-0.22	0.314	-0.103	0.447	0.143	-0.31
ZZZ3	2.255	1.474	0.667	1.743	1.208	0.911
