# Supplementary material for: A FOXO1-dependent transcription network is a targetable vulnerability of mantle cell lymphomas
Source: J Clin Invest. 2022 Dec 15;132(24):e160767. doi: 10.1172/JCI160767 (PMC9753996; doi:10.1172/JCI160767)
Supplement: Supplemental table 2 [file jci-132-160767-s181.xlsx]

## Sheet: Sheet1
	Supplemental Table. 2. Characteristics of patient MCL samples
	Pt #	Age/Sex	MCL subtype	Molecular characteristics	Stage at diagnosis	Previous therapy	Source of tumor cells	WBC (L)
	1	63 / M	NA	p53 deletion, complex karyotype	IVA	Ibrutinib BR Splenectomy Idelalisib RCHOP + IT MTX	Peripheral blood	224K (200K)
	2	72 / M	Blastoid	p53 deletion	IVA	BR+ ibrutinib RCHOP	Peripheral blood	200K (116K)
	3	66 / M	Classic	A small percentage of cells with Myc rearrangement	IVB	Treatment naive	Peripheral blood	300K (210K)
	4	77 / M	Classic	trisomy for MYC, monosomies for ATM and the TP53	IVB	Treatment naive	Peripheral blood	46.3K (16.6K)
	5 (for PDX #6823 and #7320)	81 / M	Pleomorphic MCL	Complex karyotype, t(11;14), four copies each of BCL6 (40%) MYC (40%), and BCL2 (43%), representing the tetraploid clone. IgH and IgK clonal	IV?	treated with Rituximab 2 years prior MCL. Ibrutinib at MCL Dx	Peritoneal mass/mesenteric mass	3.0 (3.4-11.2 range)
	6 (for PDX #7627)	77 / M	MCL classic	a complex hyperdiploid, gains of chromosomes 3, 17, and 19, a t(11;14) translocation	IVB	bendamustine and ofatumumab	PBMC	6.9 (3.4-11.2 range)
