# Supplementary material for: A FOXO1-dependent transcription network is a targetable vulnerability of mantle cell lymphomas
Source: J Clin Invest. 2022 Dec 15;132(24):e160767. doi: 10.1172/JCI160767 (PMC9753996; doi:10.1172/JCI160767)
Supplement: Supplemental table 3 [file jci-132-160767-s182.xlsx]

## Sheet: All 4 TF assicuated
NADK
UBR4
LOC100506801
IFNLR1
RIMS3
MCOLN2
TAF13
FAM72B
FAM72D
NBPF10
TXNIP
NUDT17
SF3B4
ANP32E
MCL1
ARNT
RFX5
S100A11
S100A13
DENND4B
ATP8B2
PYGO2
MEF2D
MRPL24
HDGF
USF1
FCRLA
DUSP12
POU2F1
RCSD1
DCAF6
SFT2D2
SUCO
CACYBP
RFWD2
FAM20B
TOR3A
GLUL
TROVE2
CDC73
NEK7
MIR181A1HG
MIR5191
LGR6
RABIF
MYBPH
PPP1R15B
C1orf186
CD55
INTS7
ANGEL2
DUSP10
DEGS1
LBR
ENAH
SRP9
SDE2
H3F3A
ACBD3
CCSAP
LINC00582
TOMM20
B3GALNT2
ZBTB18
DESI2
WDFY4
PIK3AP1
LZTS2
KAZALD1
PLEKHA1
CTBP2
PPFIBP2
DDB2
MS4A1
TTC9C
RASGRP2
EHD1
ANKRD13D
POLD4
TCIRG1
FDX1
CDKN1B
LRRK2
NUDT4
KIAA1033
SELPLG
RNF34
BRI3BP
FNDC3A
DLEU2
INTS6
CCDC88C
PLD4
BNIP2
SPG21
MIR4513
CARHSP1
SOCS1
SMG1P3
FUS
NLRC5
C16orf74
CYBA
CBFA2T3
DEF8
CCL3
CLTC
SMARCD2
AMZ2
CBX4
C17orf62
TAF4B
SLC39A6
DAZAP1
TCF3
MKNK2
OAZ1
S1PR4
SLC25A23
TNFSF9
FCER2
TIMM44
CDKN2D
MIR638
LYL1
ELL
MIR4530
CD79A
ZNF428
U2AF2
TMEM18
PPM1G
SLC35F5
CXCR4
CAPN10
PDCD1
AP5S1
BCL2L1
ASXL1
LAMA5
RGS19
UMODL1
BCR
IGLL1
PATZ1
EIF3D
TAB1
TOB2
SERHL2
BHLHE40
MIR4442
FOXP1
GSK3B
C3orf58
RAP2B
TIPARP
CCNL1
ZNF639
TFRC
NRROS
SH3TC1
CD38
STIM2
CCNG2
RASGEF1B
SLC39A8
ZSWIM6
IQGAP2
LNPEP
FBXL17
CD74
DOK3
LY86
FGD2
EEF1A1
SNHG5
CD164
ASF1A
STX7
MAP3K5
HRAT92
ADAP1
MIR339
INTS1
LFNG
PAPOLB
ACTB
C1GALT1
HNRNPA2B1
LINC00265
CDK13
MYO1G
SNHG15
RFC2
GTF2I
GTF2IRD2B
NCF1C
GSAP
TMEM243
ADAM22
PON2
PILRB
SH2B2
PRKRIP1
SYPL1
CBLL1
LINC-PINT
ZC3HAV1
CUL1
WHSC1L1
NCOA2
TRIB1
UBAP2
TESK1
PAX5

## Sheet: FOXO1 associated
A1BG
AAAS
AARS
AARS2
AARSD1
AASDH
AATF
ABCA1
ABCA11P
ABCA3
ABCA7
ABCB10
ABCB4
ABCB8
ABCB9
ABCC5
ABCD1
ABCD2
ABCF2
ABCF3
ABHD11
ABHD15
ABHD17B
ABHD18
ABHD5
ABI1
ABL1
ABT1
ABTB1
ABTB2
ACAA1
ACAD11
ACAD9
ACADM
ACADSB
ACAP2
ACAT1
ACAT2
ACBD3
ACBD5
ACBD6
ACOX1
ACP1
ACP2
ACSS1
ACTB
ACTG1
ACTL10
ACTL6A
ACTR1A
ACTR1B
ACTR2
ACTR3
ACTR6
ACTR8
ACTRT3
ACVR2B
ACY1
ACY3
ACYP2
ADA
ADAL
ADAM10
ADAM15
ADAM17
ADAM22
ADAM9
ADAMTS6
ADAP1
ADAR
ADARB2
ADARB2-AS1
ADAT1
ADAT2
ADCK1
ADCK5
ADCY4
ADD2
ADD3-AS1
ADGRE5
ADGRF3
ADGRL1
ADI1
ADNP
ADNP2
ADO
ADPGK
ADPRM
ADRM1
ADSL
ADSS
AEBP1
AEN
AES
AFF1
AFF2
AFF3
AFF4
AFG3L2
AFTPH
AGA
AGAP3
AGBL3
AGBL5
AGFG2
AGL
AGO2
AHCTF1
AHCY
AHCYL1
AHCYL2
AHI1
AHSA2
AIFM1
AIG1
AIM1
AIM2
AIP
AK2
AK3
AK7
AKAP10
AKAP11
AKAP12
AKAP13
AKAP7
AKAP8
AKAP8L
AKAP9
AKIRIN2
AKNA
AKR1A1
AKR1B1
AKT2
ALCAM
ALDH16A1
ALDH18A1
ALDH3B1
ALDH5A1
ALDH9A1
ALDOA
ALG10
ALG10B
ALG13
ALG14
ALG3
ALG5
ALKBH2
ALKBH4
ALKBH5
ALKBH8
ALOX5
ALOXE3
AMACR
AMFR
AMIGO3
AMN1
AMOTL1
AMZ2
AMZ2P1
ANAPC10
ANAPC11
ANAPC2
ANAPC5
ANG
ANGEL2
ANKHD1-EIF4EBP3
ANKLE1
ANKLE2
ANKMY1
ANKMY2
ANKRD10
ANKRD11
ANKRD12
ANKRD13A
ANKRD13B
ANKRD13C
ANKRD13D
ANKRD17
ANKRD18DP
ANKRD20A4
ANKRD28
ANKRD33B
ANKRD34A
ANKRD36
ANKRD36B
ANKRD36BP2
ANKRD37
ANKRD39
ANKRD40
ANKRD44
ANKRD53
ANLN
ANP32A
ANP32B
ANP32E
ANXA2P2
ANXA2R
ANXA5
ANXA7
ANXA9
AOX2P
AP1AR
AP3B1
AP3S1
AP4B1
AP4E1
AP4M1
AP5B1
AP5S1
AP5Z1
APBA3
APBB1IP
APBB2
APBB3
APEH
APEX1
APH1A
API5
APITD1-CORT
APLP2
APMAP
APOB
APOBEC3D
APOL2
APPL1
APRT
APTX
AQR
ARAP2
ARF1
ARF4
ARF5
ARF6
ARFGAP2
ARFGAP3
ARGLU1
ARHGAP11A
ARHGAP11B
ARHGAP15
ARHGAP17
ARHGAP22
ARHGAP30
ARHGAP39
ARHGAP4
ARHGAP9
ARHGDIA
ARHGDIB
ARHGEF1
ARHGEF12
ARHGEF2
ARHGEF6
ARID1A
ARID1B
ARID2
ARID3A
ARID4B
ARID5A
ARID5B
ARIH1
ARIH2
ARL1
ARL11
ARL14EP
ARL15
ARL2-SNX15
ARL3
ARL4A
ARL5A
ARL5B
ARL6IP1
ARL6IP4
ARL6IP6
ARL8A
ARL8B
ARMC5
ARMC6
ARNT
ARPC1B
ARPC2
ARPC3
ARPC5
ARPP19
ARRDC3
ARRDC3-AS1
ARRDC5
ARSG
ARTN
ASAP2
ASB16-AS1
ASB6
ASF1A
ASH1L
ASH2L
ASNS
ASNSD1
ASPHD2
ASPM
ASPSCR1
ASXL1
ASXL2
ATAD2B
ATAD3A
ATAD5
ATF1
ATF2
ATF4
ATF5
ATF6
ATF7
ATF7IP
ATF7IP2
ATG10
ATG101
ATG13
ATG16L1
ATG16L2
ATG2A
ATG4C
ATG4D
ATG5
ATL2
ATL3
ATM
ATP11A
ATP11B
ATP13A1
ATP1A1
ATP1B3
ATP2A1-AS1
ATP2A2
ATP2A3
ATP2B4
ATP5E
ATP5G1
ATP5G2
ATP5G3
ATP5I
ATP5J
ATP5J2-PTCD1
ATP5S
ATP5SL
ATP6V0A1
ATP6V0B
ATP6V0C
ATP6V0D1
ATP6V0E1
ATP6V0E2-AS1
ATP6V1E1
ATP6V1F
ATP6V1G1
ATP6V1H
ATP8A1
ATP8B2
ATP9B
ATR
ATRAID
ATXN1
ATXN10
ATXN2L
ATXN7L2
ATXN7L3B
AURKB
AUTS2
AVEN
AVPI1
AVPR2
AZIN1
B2M
B3GALNT2
B3GAT3
B3GNTL1
B4GALT1
B4GALT3
B4GAT1
B9D2
BABAM1
BACH1
BACH2
BAG2
BAG3
BAG5
BAHCC1
BAIAP3
BANP
BARD1
BATF2
BATF3
BAZ1A
BAZ1B
BAZ2A
BAZ2B
BBC3
BBIP1
BBS10
BBS9
BBX
BCAP29
BCAP31
BCAR3
BCAS4
BCAT2
BCL11A
BCL2L1
BCL2L11
BCL6
BCL6B
BCL7A
BCL7B
BCL7C
BCL9
BCLAF1
BCOR
BCR
BCRP3
BDNF-AS
BDP1
BEND3
BEST3
BET1
BFAR
BHLHE40
BICD2
BID
BIN2
BIRC2
BIRC6
BIVM
BLK
BLM
BLNK
BLOC1S1-RDH5
BLOC1S4
BLOC1S5-TXNDC5
BLOC1S6
BMI1
BMP2K
BMPR2
BMS1P20
BMT2
BNIP1
BNIP2
BOLA1
BOLA2
BORCS5
BORCS6
BORCS7-ASMT
BPGM
BPNT1
BPTF
BRAF
BRAT1
BRCA2
BRD1
BRD4
BRD8
BRF2
BRI3
BRI3BP
BRIX1
BRMS1
BROX
BRPF3
BRWD1
BSG
BSPRY
BST2
BTAF1
BTG1
BTG2
BTN2A1
BTN3A2
BUB1B
BUD13
BZW1
C10orf10
C10orf25
C10orf88
C10orf91
C11orf1
C11orf24
C11orf54
C11orf58
C11orf65
C11orf95
C12orf10
C12orf57
C12orf65
C12orf66
C12orf76
C12orf77
C14orf119
C14orf159
C14orf37
C15orf40
C15orf62
C15orf65
C16orf46
C16orf54
C16orf62
C16orf72
C16orf74
C17orf62
C17orf75
C17orf96
C18orf21
C18orf25
C18orf65
C18orf8
C19orf24
C19orf25
C19orf43
C19orf48
C19orf53
C19orf54
C19orf60
C19orf73
C1GALT1
C1GALT1C1
C1orf100
C1orf186
C1orf194
C1orf220
C1orf35
C1orf53
C1orf74
C1QBP
C1QTNF6
C1QTNF8
C20orf197
C20orf24
C21orf2
C21orf33
C21orf58
C21orf62-AS1
C21orf91
C2CD5
C2orf27B
C2orf42
C2orf61
C2orf68
C2orf76
C3orf38
C3orf58
C4orf32
C4orf45
C5orf15
C5orf24
C5orf30
C5orf34
C5orf51
C5orf56
C6orf1
C6orf226
C6orf62
C7orf26
C7orf31
C7orf43
C7orf49
C7orf50
C7orf73
C8orf37-AS1
C9orf16
C9orf40
C9orf43
C9orf72
C9orf85
CA13
CAAP1
CAB39L
CABIN1
CABLES2
CACTIN
CACUL1
CACYBP
CAGE1
CALM1
CALR
CALU
CAMK2D
CAMKK2
CAMLG
CAMTA1
CAND1
CANX
CAP1
CAPN10
CAPN7
CAPNS1
CAPRIN1
CARD19
CARD8-AS1
CARHSP1
CARMIL1
CARNMT1
CARNS1
CARS2
CASC3
CASC4
CASD1
CASP2
CASP6
CASP7
CASP8
CASP8AP2
CAST
CAT
CATSPER2P1
CATSPERG
CBFA2T3
CBFB
CBLB
CBLL1
CBLN3
CBR3
CBR4
CBWD1
CBX1
CBX3P2
CBX4
CBX5
CBX8
CCAR1
CCDC107
CCDC114
CCDC115
CCDC117
CCDC124
CCDC126
CCDC14
CCDC144B
CCDC146
CCDC15
CCDC150
CCDC155
CCDC159
CCDC167
CCDC175
CCDC18-AS1
CCDC186
CCDC30
CCDC50
CCDC58
CCDC59
CCDC6
CCDC69
CCDC71L
CCDC77
CCDC84
CCDC85B
CCDC85C
CCDC88A
CCDC88B
CCDC88C
CCDC90B
CCDC94
CCDC97
CCL1
CCL3
CCL4
CCM2
CCNA2
CCNB2
CCND1
CCND3
CCNDBP1
CCNE2
CCNG1
CCNG2
CCNH
CCNI
CCNJ
CCNK
CCNL1
CCNL2
CCNT1
CCNT2
CCNT2-AS1
CCNYL1
CCSAP
CCT2
CCT3
CCT4
CCT5
CCT6A
CCT6P1
CCT7
CCT8
CCZ1
CCZ1B
CD164
CD19
CD1D
CD22
CD247
CD248
CD28
CD2AP
CD2BP2
CD320
CD38
CD3EAP
CD46
CD47
CD52
CD53
CD55
CD58
CD59
CD68
CD70
CD72
CD74
CD79A
CD79B
CD84
CD9
CD99L2
CDC16
CDC25A
CDC25C
CDC37
CDC37L1
CDC40
CDC42
CDC42SE1
CDC42SE2
CDC5L
CDC6
CDC7
CDC73
CDCA4
CDCA5
CDCA7
CDCA7L
CDH24
CDHR2
CDIP1
CDIPT
CDK10
CDK11A
CDK12
CDK13
CDK17
CDK19
CDK2AP2
CDK4
CDK5
CDK8
CDK9
CDKAL1
CDKL3
CDKN1B
CDKN2AIP
CDKN2C
CDKN2D
CDT1
CDV3
CEACAM21
CEBPA
CEBPB
CEBPE
CEBPG
CEBPZOS
CECR7
CEL
CELF1
CENPC
CENPE
CENPF
CENPH
CENPJ
CENPK
CENPL
CENPM
CENPN
CENPP
CENPU
CENPV
CENPX
CEP104
CEP120
CEP128
CEP152
CEP170
CEP19
CEP250
CEP350
CEP41
CEP44
CEP63
CEP70
CEP76
CEP97
CEPT1
CERS2
CETN3
CFAP20
CFAP206
CFAP36
CFAP61
CFAP97
CFD
CFL1
CFLAR
CGGBP1
CHAC2
CHAF1A
CHAMP1
CHCHD10
CHCHD2
CHCHD3
CHD1L
CHD2
CHD3
CHD7
CHD9
CHEK1
CHEK2
CHIC2
CHIT1
CHML
CHMP1B
CHMP2A
CHMP5
CHPT1
CHRAC1
CHST12
CHST15
CHTF8
CHTOP
CIB1
CIITA
CIPC
CIRBP
CIRBP-AS1
CISD1
CISD2
CITED2
CKAP2
CKLF-CMTM1
CKMT2-AS1
CLASP1
CLASP2
CLCN3
CLCN6
CLCN7
CLDND1
CLEC2B
CLEC2D
CLECL1
CLIC4
CLK1
CLN3
CLNS1A
CLP1
CLPB
CLPTM1
CLPX
CLSPN
CLTA
CLTC
CLUAP1
CLUH
CMC1
CMC2
CMIP
CMPK1
CMTM6
CMTR2
CNBP
CNDP2
CNEP1R1
CNNM2
CNOT1
CNOT2
CNOT3
CNOT4
CNOT6
CNOT6L
CNOT8
CNP
CNPPD1
CNPY2
CNPY3
CNPY4
CNR1
CNR2
CNTRL
COA4
COA6
COA7
COASY
COCH
COG2
COIL
COL1A1
COL1A2
COL9A2
COLGALT1
COMMD10
COMMD2
COMMD3-BMI1
COMMD5
COMTD1
COPA
COPB1
COPB2
COPS3
COPS4
COPS5
COPS6
COPS7A
COQ10B
COQ7
COQ8B
CORO1A
CORO1B
CORO1C
CORO2B
COX10-AS1
COX11
COX14
COX18
COX20
COX5A
COX6C
COX7A2
COX7C
CPD
CPEB2-AS1
CPEB3
CPED1
CPNE2
CPSF3
CPSF6
CPXM1
CRACR2A
CRADD
CRB1
CRBN
CRCP
CREB1
CREB3
CREB3L2
CREB3L4
CREB5
CREBBP
CREBRF
CREBZF
CREG1
CRELD1
CREM
CRIM1
CRIP2
CRIPT
CROCC
CROCCP2
CRTC2
CRY1
CRYBG3
CRYM-AS1
CRYZ
CS
CSDE1
CSE1L
CSGALNACT2
CSK
CSNK1A1
CSNK1D
CSNK1G2
CSNK2A1
CSPP1
CSTF2T
CSTF3-AS1
CTBP2
CTBS
CTC1
CTCF
CTDSP1
CTDSP2
CTDSPL2
CTF1
CTNS
CTPS1
CTR9
CTSC
CTSO
CTSS
CTSZ
CTXN1
CUEDC2
CUL1
CUL5
CUX1
CWC15
CWC22
CWC25
CWC27
CXCR4
CYB561A3
CYB5B
CYB5D1
CYB5D2
CYBA
CYCS
CYFIP2
CYP20A1
CYP2R1
CYP46A1
CYP4V2
CYTH1
CYTH3
DAAM1
DACT1
DACT3
DAD1
DAP
DAP3
DAPK3
DAPL1
DARS
DAZAP1
DAZAP2
DBF4
DBF4B
DBIL5P
DBNL
DBP
DBR1
DCAF1
DCAF10
DCAF12
DCAF13
DCAF15
DCAF16
DCAF4
DCAF5
DCAF6
DCAF7
DCAF8
DCK
DCP2
DCPS
DCTD
DCTN4
DCTPP1
DCXR
DDB2
DDHD1
DDIAS
DDIT3
DDIT4
DDN
DDTL
DDX1
DDX11-AS1
DDX11L2
DDX12P
DDX17
DDX18
DDX20
DDX21
DDX23
DDX39A
DDX3X
DDX3Y
DDX41
DDX42
DDX46
DDX47
DDX5
DDX50
DDX54
DDX55
DDX58
DDX59
DDX6
DEAF1
DECR1
DECR2
DEDD
DEF6
DEF8
DEGS1
DEK
DENND1B
DENND4A
DENND4B
DENND6A
DENR
DEPDC1B
DEPDC5
DERL3
DESI1
DESI2
DFFA
DFNB59
DGKA
DGKH
DGUOK
DHFR2
DHPS
DHRS12
DHRS13
DHTKD1
DHX15
DHX35
DHX36
DHX40
DHX8
DHX9
DIABLO
DIAPH1
DIAPH3
DICER1-AS1
DIEXF
DIMT1
DIP2A
DIS3L
DIS3L2
DISC1
DKC1
DKFZP434A062
DKFZP434I0714
DLAT
DLD
DLEU1
DLEU2
DLG1-AS1
DLL3
DLX2
DMTF1
DMXL1
DNAAF2
DNAAF5
DNAH7
DNAJA1
DNAJA2
DNAJA3
DNAJB11
DNAJB12
DNAJB14
DNAJB2
DNAJB4
DNAJB6
DNAJC1
DNAJC13
DNAJC14
DNAJC16
DNAJC19
DNAJC2
DNAJC27
DNAJC30
DNAJC9-AS1
DNASE1L1
DNASE2
DNLZ
DNM1L
DNMBP
DNTTIP2
DOC2GP
DOCK2
DOCK4
DOHH
DOK3
DOLK
DOPEY1
DOT1L
DPH1
DPH3
DPH5
DPH6-AS1
DPP3
DPP8
DPP9
DPY19L1
DPY19L2P3
DPYD
DRAM1
DSCR3
DSTYK
DTL
DTNBP1
DTWD2
DTX1
DTYMK
DUS2
DUS3L
DUS4L
DUSP1
DUSP10
DUSP12
DUSP14
DUSP22
DUSP5P1
DUSP6
DUSP7
DUT
DVL2
DYNC1I2
DYNLL1
DYNLL2
DYNLRB1
DYNLRB2
DYRK1A
DYRK1B
DYRK3
DZIP3
E2F1
E2F2
E2F3
E2F5
E2F8
E4F1
EAF2
EAPP
EARS2
EBAG9
EBF1
EBLN3P
ECD
ECH1
ECHDC1
ECI1
ECI2
ECSIT
ECT2
EDC4
EDEM1
EDEM3
EDRF1
EEA1
EED
EEF1A1
EEF1AKMT1
EEF1B2
EEF1D
EEF2
EEF2K
EEFSEC
EFCAB13
EFCAB2
EFCAB5
EFEMP2
EFHB
EFNA3
EGLN1
EGLN2
EGR1
EGR2
EHBP1L1
EHD1
EID1
EID2B
EIF1
EIF1AD
EIF1AY
EIF1B
EIF2A
EIF2AK1
EIF2B2
EIF2B3
EIF2B4
EIF2B5
EIF2D
EIF2S1
EIF2S2
EIF3A
EIF3B
EIF3D
EIF3E
EIF3G
EIF3J
EIF3L
EIF3M
EIF4A2
EIF4A3
EIF4B
EIF4E
EIF4EBP1
EIF4EBP2
EIF4EBP3
EIF4ENIF1
EIF4G1
EIF4G2
EIF4G3
EIF4H
EIF5
EIF5A
EIF5A2
EIF5B
ELAVL3
ELF1
ELK3
ELL
ELOF1
ELOVL1
ELOVL5
ELOVL6
ELP5
EMB
EMBP1
EMC1
EMC6
EMC9
EMD
EME1
EMG1
EML2-AS1
EML3
EML5
EMP1
EMSY
ENAH
ENC1
ENO1-AS1
ENOPH1
ENSA
ENTPD1-AS1
ENTPD6
ENY2
EP400
EP400NL
EPB41L2
EPB41L4A-AS1
EPB41L5
EPC1
EPC2
EPHB2
EPHB3
EPHB6
EPM2A
EPM2AIP1
EPN2-AS1
EPRS
EPS15
EPSTI1
ERBB2
ERBIN
ERC1
ERCC1
ERCC5
ERF
ERGIC1
ERGIC2
ERH
ERLEC1
ERLIN1
ERLIN2
ERMAP
ERMARD
ERMN
ERO1B
ERP29
ERV3-1
ESCO1
ESD
ESPNL
ESR2
ESRRA
ESYT1
ESYT2
ETF1
ETFA
ETFDH
ETFRF1
ETV1
ETV3
ETV5
ETV6
EVI2B
EVL
EWSR1
EXD1
EXO1
EXOC4
EXOC5
EXOC8
EXOSC3
EXOSC5
EXOSC6
EXOSC8
EXTL2
EZH1
EZH2
EZR-AS1
F8
FABP5
FABP5P3
FAF2
FAIM
FALEC
FAM102B
FAM111A
FAM117A
FAM117B
FAM120AOS
FAM126A
FAM129C
FAM133B
FAM135A
FAM136A
FAM13A
FAM13B
FAM163B
FAM168A
FAM168B
FAM172A
FAM173A
FAM173B
FAM175B
FAM179B
FAM19A2
FAM200B
FAM204A
FAM208B
FAM20B
FAM210A
FAM212A
FAM213B
FAM214A
FAM216A
FAM219A
FAM220A
FAM222A
FAM227B
FAM234A
FAM32A
FAM3C
FAM43A
FAM46C
FAM49B
FAM53C
FAM60A
FAM63A
FAM63B
FAM64A
FAM65A
FAM69A
FAM71E1
FAM72A
FAM72B
FAM72D
FAM76B
FAM78A
FAM84B
FAM86C1
FAM86FP
FAM86HP
FAM86JP
FAM91A1
FAM96A
FAM98A
FANCC
FANCD2
FANCF
FANCG
FANCI
FASN
FASTK
FAU
FBRS
FBXL13
FBXL17
FBXL18
FBXL19
FBXL19-AS1
FBXL20
FBXL3
FBXL4
FBXL5
FBXL8
FBXO11
FBXO15
FBXO28
FBXO30
FBXO31
FBXO32
FBXO33
FBXO38
FBXO4
FBXO45
FBXO5
FBXO9
FBXW11
FBXW4
FBXW4P1
FBXW9
FCER1G
FCER2
FCGR2B
FCGR2C
FCHSD2
FCMR
FCRL1
FCRL2
FCRL5
FCRLA
FCRLB
FDPS
FDX1
FEM1A
FEM1B
FEM1C
FERMT3
FGD2
FGD5-AS1
FGF18
FGF7P3
FGF9
FGFR1OP2
FGGY
FH
FHIT
FICD
FIG4
FIRRE
FKBP14
FKBP15
FKBP1A-SDCBP2
FKBP2
FKBP3
FKBP5
FKBP7
FLAD1
FLCN
FLJ20021
FLJ21408
FLJ22447
FLJ31104
FLJ37453
FLJ42627
FLNB
FLT3LG
FLVCR1
FLVCR1-AS1
FMNL3
FMO4
FMR1
FNBP4
FNDC3A
FNDC5
FNTA
FNTB
FOPNL
FOS
FOSB
FOSL2
FOXD2
FOXK1
FOXK2
FOXN2
FOXN3-AS1
FOXN4
FOXO1
FOXO3
FOXP1
FOXP4
FOXRED2
FPGS
FRA10AC1
FRAT1
FRAT2
FRG1HP
FRMD6-AS1
FRYL
FTH1
FTL
FTSJ3
FUBP1
FUS
FUT10
FUT8-AS1
FUZ
FXN
FXR1
FYCO1
FYN
FYTTD1
FZD1
FZD2
G3BP2
G6PC3
G6PD
GAB3
GABARAP
GABARAPL1
GABARAPL2
GABPA
GABPB1-AS1
GABPB2
GADD45A
GADD45B
GADD45G
GADD45GIP1
GAK
GALNT1
GALNT14
GALNT7
GALT
GAN
GANC
GAPDH
GAR1
GAREM1
GARS
GART
GAS5-AS1
GAS6-AS1
GAS8-AS1
GATAD1
GATAD2B
GATS
GBA
GBE1
GCDH
GCH1
GCLC
GCLM
GCN1
GCSAM
GDAP2
GDF11
GDI2
GEMIN7
GEMIN8P4
GEN1
GFM1
GGA1
GGA2
GGCT
GGCX
GGNBP1
GGNBP2
GGPS1
GGT5
GHDC
GID4
GIMAP2
GIMAP8
GINM1
GINS1
GINS2
GINS3
GINS4
GLCCI1
GLI1
GLIDR
GLRA3
GLRX
GLRX2
GLRX3
GLS
GLTSCR1L
GLUL
GLYCTK
GLYR1
GM2A
GMEB1
GMFB
GMFG
GMIP
GMNN
GMPPB
GMPR2
GMPS
GNA13
GNAI3
GNB1
GNB1L
GNB2
GNB4
GNG5
GNGT2
GNL2
GNL3
GNPAT
GOLGA1
GOLGA3
GOLGA5
GOLGA7
GOLIM4
GOLPH3
GOLPH3L
GON4L
GOPC
GORAB
GORASP2
GP5
GPATCH2
GPATCH2L
GPATCH4
GPBP1
GPBP1L1
GPER1
GPN1
GPN3
GPR108
GPR132
GPR146
GPR155
GPR160
GPR18
GPR89B
GPT2
GPX1
GPX4
GPX7
GRK1
GRK2
GRK3
GRK5
GRK6
GRN
GRPEL2
GRSF1
GRWD1
GS1-124K5-11
GSAP
GSE1
GSK3A
GSK3B
GSPT1
GSTA4
GSTO1
GSTO2
GSTP1
GTF2A1
GTF2B
GTF2F1
GTF2H1
GTF2H5
GTF2I
GTF2IP1
GTF2IRD1P1
GTF2IRD2
GTF2IRD2B
GTF3A
GTF3C2
GTF3C6
GTPBP3
GTPBP4
GTPBP8
GUCD1
GUK1
GUSB
GUSBP11
GUSBP2
GUSBP4
GUSBP9
GYG1
H1FX-AS1
H2AFJ
H2AFV
H2AFX
H2AFY
H2AFZ
H3F3A
H3F3B
HACD3
HACE1
HACL1
HADH
HADHA
HAGH
HAGHL
HAT1
HAUS6
HAUS8
HAX1
HBEGF
HBP1
HBQ1
HBS1L
HCFC1
HCFC1R1
HCFC2
HCG11
HCN3
HDAC1
HDAC2
HDAC4
HDDC3
HDGF
HDLBP
HEATR1
HEBP2
HECTD1
HECTD4
HECW1
HELLS
HELQ
HEMK1
HERC1
HERC4
HERC6
HERPUD1
HERPUD2
HES1
HES3
HES6
HES7
HEXA
HEXIM1
HEXIM2
HEY2
HHAT
HHEX
HIF1A
HIGD2A
HIGD2B
HILPDA
HINT1
HINT2
HIP1
HIPK2
HIPK3
HIST1H1C
HIST1H1D
HIST1H1E
HIST1H1T
HIST1H2AB
HIST1H2AD
HIST1H2AK
HIST1H2AL
HIST1H2BC
HIST1H2BE
HIST1H2BG
HIST1H2BH
HIST1H2BJ
HIST1H2BK
HIST1H2BL
HIST1H2BO
HIST1H3A
HIST1H3E
HIST1H3F
HIST1H3G
HIST1H3I
HIST1H3J
HIST1H4B
HIST1H4C
HIST1H4D
HIST1H4E
HIST1H4F
HIST1H4G
HIST1H4H
HIST1H4I
HIST1H4J
HIST1H4K
HIST1H4L
HIST2H2AB
HIST2H2BA
HIST2H2BC
HIST2H2BE
HIST2H2BF
HIST2H3D
HIST4H4
HIVEP1
HIVEP2
HLA-DQA1
HLCS
HLTF-AS1
HLX
HM13-AS1
HMBS
HMCES
HMGA1
HMGB1
HMGB2
HMGN1
HMGN2
HMGN3
HMGN3-AS1
HMGN4
HMGXB3
HMGXB4
HMMR
HMOX2
HMP19
HN1
HNRNPA0
HNRNPA1
HNRNPA1L2
HNRNPA2B1
HNRNPA3
HNRNPAB
HNRNPC
HNRNPD
HNRNPF
HNRNPH1
HNRNPH3
HNRNPK
HNRNPL
HNRNPM
HNRNPR
HNRNPU
HNRNPUL1
HOMER1
HOOK2
HOOK3
HP1BP3
HPD
HPDL
HPS3
HPS4
HPSE2
HRAS
HRAT92
HS2ST1
HS3ST3B1
HSD11B1L
HSD17B12
HSD17B7
HSDL2
HSF2BP
HSP90AB1
HSPA13
HSPA2
HSPA4
HSPA5
HSPA6
HSPA8
HSPA9
HSPB1
HSPBAP1
HSPBP1
HSPE1-MOB4
HSPH1
HTATSF1
HTRA2
HUS1
HYAL2
HYOU1
IARS
IARS2
IBA57
ICA1L
ICAM1
ICAM2
ICAM5
ICE1
ICE2
ICOSLG
ID2
ID3
IDE
IDH3G
IDI1
IER2
IER5
IFI16
IFIT2
IFNAR1
IFNGR2
IFNLR1
IFRD1
IFRD2
IFT122
IFT140
IFT57
IGF2
IGF2BP1
IGF2BP3
IGF2R
IGFBP7
IGLL1
IGLL5
IGSF8
IK
IKBIP
IKBKAP
IKZF1
IKZF2
IKZF5
IL10RB-AS1
IL1RAP
IL21R
IL23A
IL6
IL6ST
ILF2
ILF3
ILF3-AS1
ILVBL
IMMP2L
IMMT
IMP3
IMP4
IMPA1
IMPA2
IMPDH2
INAFM1
ING1
ING2
ING3
ING4
ING5
INIP
INO80
[truncated: 3,261 more rows]

## Sheet: PAX5 associated
A1BG
AAAS
AAMP
AAR2
AARS
AARSD1
ABCA1
ABCA3
ABCA5
ABCB4
ABCC4
ABCC5
ABCD1
ABHD11
ABHD17A
ABHD3
ABLIM2
ABLIM3
ABR
ACACA
ACADM
ACAP2
ACAP3
ACBD3
ACBD5
ACD
ACLY
ACO1
ACSF3
ACSL3
ACSS1
ACTB
ACTL10
ACTL6A
ACTN4
ACTR2
ACTR3C
ACTR5
ACTR6
ACVR1
ADAM22
ADAM23
ADAP1
ADAR
ADARB2-AS1
ADAT2
ADCK1
ADCK2
ADCK5
ADD2
ADD3-AS1
ADK
ADM2
ADNP
ADO
ADORA1
ADORA2B
ADRA2C
ADRM1
ADSS
AEBP1
AEN
AFDN-AS1
AFG3L1P
AFG3L2
AFMID
AGAP2-AS1
AGBL2
AGBL5
AGFG1
AGL
AGO3
AGPAT2
AGPAT3
AGRP
AHCTF1
AHCYL1
AIDA
AIM1
AK2
AK3
AK7
AKAP1
AKAP10
AKAP11
AKIP1
AKIRIN2
AKNA
AKT1
AKT2
ALDH3A2
ALDH9A1
ALDOA
ALG10
ALG3
ALG5
ALG6
ALKBH5
ALKBH6
ALOX5
ALOXE3
AMD1
AMMECR1L
AMN1
AMOTL1
AMZ2
AMZ2P1
ANAPC1
ANAPC10
ANAPC11
ANAPC13
ANAPC16
ANAPC2
ANGEL2
ANGPTL6
ANKHD1-EIF4EBP3
ANKLE1
ANKMY1
ANKMY2
ANKRA2
ANKRD10
ANKRD11
ANKRD12
ANKRD13D
ANKRD17
ANKRD18DP
ANKRD26
ANKRD33B
ANKRD40
ANKS1A
ANO8
ANP32A
ANP32E
ANXA5
AP2B1
AP3B1
AP3M1
AP3S1
AP3S2
AP4M1
AP5S1
AP5Z1
APH1B
APITD1-CORT
APOA1
APOE
APOL6
APRT
ARF1
ARF3
ARF5
ARF6
ARFGAP1
ARGLU1
ARHGAP10
ARHGAP11B
ARHGAP15
ARHGAP24
ARHGAP26
ARHGAP39
ARHGAP4
ARHGAP45
ARHGDIA
ARHGEF11
ARHGEF3
ARHGEF40
ARID1A
ARID1B
ARID4B
ARIH1
ARIH2
ARMC5
ARNT
ARPC3
ARPC4-TTLL3
ARPC5
ARPP19
ARRB2
ARRDC2
ARRDC3
ARRDC3-AS1
ARSD
ARSG
ARV1
ASAP2
ASB1
ASB10
ASB6
ASF1A
ASF1B
ASH1L
ASPH
ASPHD2
ASXL1
ATAD2B
ATAD3A
ATAD5
ATE1
ATF4
ATF5
ATF7
ATG101
ATG16L1
ATG16L2
ATG2A
ATG3
ATG4D
ATL3
ATP13A1
ATP1B1
ATP23
ATP2A1-AS1
ATP2A3
ATP5E
ATP5I
ATP5J
ATP5L
ATP6AP1
ATP6V0B
ATP6V0C
ATP6V0D1
ATP6V0E2
ATP6V0E2-AS1
ATP6V1C1
ATP8B2
ATRN
AUH
AURKB
AUTS2
AVEN
B2M
B3GALNT2
B3GALT6
B3GAT3
B4GALT1
B4GALT3
BACH1
BAD
BAIAP2L1
BARD1
BATF3
BAX
BAZ1B
BBIP1
BBS9
BCAP29
BCAR3
BCAS4
BCAT2
BCKDHA
BCL11A
BCL2L1
BCL7A
BCL7B
BCR
BDNF-AS
BDP1
BEND3
BFAR
BHLHE40
BICD2
BID
BLK
BLM
BLOC1S4
BMP2K
BMPR2
BNIP2
BOLA2
BOP1
BORCS5
BORCS6
BPGM
BPTF
BRAT1
BRCA2
BRD4
BRI3BP
BRINP2
BRIX1
BROX
BRPF1
BRWD1
BSG
BTBD9
BTF3
BTF3L4
BUB1B
BZW1
BZW2
C10orf25
C10orf71
C10orf91
C11orf24
C11orf95
C12orf43
C12orf66
C15orf40
C15orf57
C15orf62
C16orf46
C16orf62
C16orf72
C16orf74
C16orf86
C16orf96
C17orf62
C18orf25
C18orf32
C18orf8
C19orf25
C19orf43
C19orf60
C19orf71
C1GALT1
C1orf186
C1orf194
C1orf35
C1orf43
C1orf53
C1QBP
C1QTNF6
C20orf24
C21orf2
C21orf33
C22orf46
C2CD2
C2CD2L
C2CD5
C2orf42
C2orf61
C2orf68
C3orf38
C3orf58
C5orf24
C5orf56
C6orf106
C7orf43
C7orf50
C7orf57
C8orf37
C9orf40
C9orf43
CA11
CA2
CAAP1
CAB39L
CABIN1
CABLES1
CACNG5
CACYBP
CALM1
CALR
CAMKK2
CAMKMT
CAMSAP2
CAMTA1
CAMTA2
CAP1
CAPN1
CAPN10
CAPRIN1
CARD11
CARD9
CARHSP1
CARS2
CASC4
CASD1
CAT
CATSPERG
CBFA2T3
CBFB
CBLL1
CBR3
CBWD1
CBX1
CBX3
CBX3P2
CBX4
CCDC107
CCDC110
CCDC114
CCDC126
CCDC130
CCDC134
CCDC146
CCDC150
CCDC155
CCDC159
CCDC18
CCDC183-AS1
CCDC24
CCDC50
CCDC57
CCDC78
CCDC85B
CCDC88C
CCDC90B
CCDC96
CCDC97
CCL25
CCL3
CCM2
CCND3
CCNE1
CCNE2
CCNG2
CCNJ
CCNK
CCNL1
CCNT2-AS1
CCNYL1
CCR10
CCSAP
CCT6A
CCT6P1
CD14
CD151
CD164
CD19
CD1D
CD22
CD27
CD38
CD55
CD69
CD72
CD74
CD79A
CD79B
CD81
CD82
CDC20
CDC20B
CDC34
CDC42SE2
CDC5L
CDC73
CDCA7
CDCA7L
CDCA8
CDH24
CDK12
CDK13
CDK17
CDK19
CDKN1B
CDKN2AIP
CDKN2D
CDNF
CDR2
CDR2L
CDS2
CDT1
CDV3
CEBPG
CEBPZOS
CECR5-AS1
CELF1
CEMIP
CENPBD1P1
CENPE
CENPM
CENPN
CENPU
CENPX
CEP170
CEP350
CEP55
CEP57
CEP57L1
CEP63
CEP83-AS1
CEP85
CEP95
CEP97
CERS2
CFAP20
CFAP206
CFAP61
CFAP70
CFAP97
CFAP99
CFD
CFL1
CGN
CHAC1
CHAC2
CHCHD1
CHCHD10
CHCHD2
CHCHD3
CHEK2
CHERP
CHIT1
CHKA
CHMP2B
CHMP4B
CHN1
CHRAC1
CHRNA6
CHRND
CHST15
CHUK
CIITA
CIPC
CIRBP
CISD3
CKLF-CMTM1
CKS2
CLCC1
CLCN6
CLDND1
CLEC2D
CLECL1
CLIC4
CLIP2
CLK1
CLN3
CLNS1A
CLPB
CLPTM1
CLPX
CLSTN1
CLTC
CLUAP1
CLUH
CMC2
CMIP
CMTR2
CNBP
CNDP2
CNEP1R1
CNIH4
CNN3
CNOT1
CNOT11
CNOT2
CNOT6L
CNOT9
CNPY3
CNR1
CNST
COA7
COCH
COG2
COL6A4P1
COL9A2
COLGALT1
COMMD10
COMMD5
COMT
COMTD1
COPE
COPRS
COPS3
COPS4
COPS6
COQ10A
COQ7
CORO1B
CORO2B
COTL1
COX10-AS1
COX14
COX15
COX5A
COX6A1
COX8A
CPEB3
CPED1
CPLX1
CPNE6
CPPED1
CPSF1
CPSF4
CRACR2B
CRBN
CRCP
CREB3
CREB3L2
CREB3L4
CREM
CRIP1
CRIP2
CRKL
CROCCP2
CRTAP
CRTC1
CRTC2
CRTC3
CRYM-AS1
CS
CSE1L
CSGALNACT2
CSK
CSNK1A1
CSRP2
CTBP1
CTBP2
CTC1
CTCF
CTDSP1
CTNNBIP1
CTPS1
CTU1
CUL1
CUL4A
CUL5
CUL9
CWF19L1
CXCR4
CXXC1
CXXC5
CYB5A
CYB5D1
CYB5R1
CYBA
CYCS
CYFIP2
CYLD
CYP20A1
CYP2W1
CYTH2
CYTH4
D2HGDH
DAAM1
DACT3-AS1
DAG1
DALRD3
DANCR
DAP
DAP3
DARS
DARS2
DAZAP1
DBF4
DBNL
DBR1
DCAF1
DCAF10
DCAF12
DCAF17
DCAF5
DCAF6
DCK
DCP2
DCTD
DCTN4
DDB2
DDHD1
DDI2
DDX17
DDX20
DDX21
DDX23
DDX24
DDX39A
DDX3X
DDX46
DDX47
DDX5
DDX54
DDX55
DDX56
DDX59
DEAF1
DECR1
DECR2
DEF8
DEFB108B
DEGS1
DEK
DENND2A
DENND3
DENND4B
DENND4C
DENND6A
DENR
DEPDC1B
DEPDC5
DERL3
DESI2
DFFB
DGCR8
DGKG
DGKH
DHODH
DHPS
DHRS12
DHRS13
DHTKD1
DHX30
DHX35
DHX9
DIABLO
DIAPH1
DIDO1
DIEXF
DIMT1
DIO3
DIP2B
DIS3L
DISP1
DISP3
DKC1
DKFZP434I0714
DLEU2
DLGAP1-AS1
DMRT1
DMTF1
DMXL2
DNAAF2
DNAAF3
DNAAF5
DNAJA1
DNAJB12
DNAJB14
DNAJB2
DNAJB4
DNAJB5
DNAJB6
DNAJC1
DNAJC11
DNAJC13
DNAJC14
DNAJC15
DNAJC17
DNAJC19
DNAJC22
DNAJC3
DNAJC4
DNAJC5
DNASE1L1
DNASE2
DNM1P46
DNM3
DNMBP
DNPH1
DNTTIP2
DOC2GP
DOCK11
DOCK4
DOCK8
DOK3
DOT1L
DPAGT1
DPF2
DPH1
DPH6-AS1
DPM2
DPM3
DPP3
DPP8
DPY19L2P3
DSCR3
DSN1
DSTYK
DTNBP1
DTWD2
DTYMK
DUS4L
DUSP10
DUSP12
DUSP22
DUSP5P1
DUSP6
DUSP7
DVL2
DYNC1I1
DYNC1LI2
DYNLL1
DYNLL2
DYRK3
E2F1
E2F2
E2F3
E2F5
E2F8
EBAG9
EBLN3P
ECE1
ECHDC1
ECSIT
ECT2
EDEM3
EDRF1
EEA1
EEF1A1
EEF1D
EEF2
EFCAB13
EFCAB5
EFHD2
EFNA3
EFNB2
EGLN2
EGR1
EHBP1L1
EHD1
EHMT1
EHMT1-IT1
EIF1
EIF2A
EIF2B4
EIF2B5
EIF2D
EIF2S2
EIF3B
EIF3D
EIF3K
EIF3L
EIF3M
EIF4A2
EIF4A3
EIF4B
EIF4E1B
EIF4E2
EIF4G1
EIF4G2
EIF4H
EIF5
EIF5B
ELAC2
ELAVL1
ELAVL3
ELFN2
ELK4
ELL
ELOF1
ELOVL2
ELOVL2-AS1
ELP2
EMC9
EMD
EML5
EML6
ENAH
ENDOG
ENO1-AS1
ENOPH1
ENOSF1
ENSA
ENTPD1-AS1
ENTPD6
EP400
EP400NL
EPB41L5
EPHA3
EPHB6
EPHX1
EPN2
EPN2-AS1
EPOR
EPRS
EPS15
EPSTI1
ERBIN
ERCC5
ERGIC1
ERICH1
ERLIN1
ERO1B
ERP29
ERP44
ESCO1
ESD
ESRP2
ESRRA
ETF1
ETFB
ETV2
ETV5
ETV6
EVL
EWSR1
EXO1
EXOC7
EXOG
EXOSC3
EXOSC6
EXOSC8
EYA3
EZH2
FABP5P3
FADD
FADS3
FAHD2A
FAHD2CP
FAIM
FALEC
FAM103A1
FAM117B
FAM118B
FAM124A
FAM131A
FAM136A
FAM151B
FAM163B
FAM167B
FAM168A
FAM168B
FAM171A2
FAM177A1
FAM189B
FAM19A2
FAM20B
FAM219A
FAM21C
FAM220A
FAM234A
FAM3A
FAM43A
FAM63B
FAM64A
FAM65A
FAM69A
FAM72A
FAM72B
FAM72D
FAM83D
FAM83E
FAM86B3P
FAM86C1
FAM96A
FAM98A
FANCA
FANCG
FANCL
FARP2
FASN
FASTK
FASTKD2
FBRS
FBXL12
FBXL17
FBXL18
FBXL19
FBXL20
FBXO18
FBXO31
FBXO33
FBXO4
FBXO45
FBXO7
FBXW4
FBXW4P1
FBXW8
FCER2
FCHSD2
FCMR
FCRLA
FDPS
FDX1
FEM1A
FEM1C
FGD2
FGD5-AS1
FGF22
FGFBP3
FIGNL1
FKBP1A-SDCBP2
FKBP5
FLCN
FLJ22447
FLJ42627
FLVCR1-AS1
FLYWCH1
FMNL3
FNDC11
FNDC3A
FNIP2
FNTA
FOPNL
FOS
FOXC1
FOXD2
FOXK1
FOXK2
FOXM1
FOXN2
FOXO1
FOXO3
FOXP1
FOXP4
FOXRED1
FPGS
FRAT1
FRMD5
FRMD6-AS1
FRYL
FSD2
FTL
FUS
FUT11
FUZ
FYTTD1
FZD1
G3BP2
G6PC3
GAA
GAB2
GABARAP
GABPB2
GADD45B
GADD45GIP1
GALT
GAN
GANAB
GAPDH
GART
GAS6-AS1
GATAD2A
GATC
GBA
GCDH
GCFC2
GCHFR
GCLC
GCLM
GCN1
GCSAM
GCSH
GDI2
GDPGP1
GFM1
GGA1
GGH
GH1
GHITM
GIMAP8
GINS2
GJA8
GJC1
GLCCI1
GLCE
GLMN
GLOD4
GLRX2
GLS
GLTSCR1
GLUL
GLYCTK
GMEB2
GMFG
GMIP
GMNN
GMPPB
GMPR
GMPR2
GMPS
GNA13
GNB1
GNB1L
GNL3
GNPDA2
GNPNAT1
GOLGA1
GOLGA3
GOLPH3L
GON4L
GOPC
GOT1
GOT2
GPAT4
GPATCH4
GPBP1
GPBP1L1
GPER1
GPM6A
GPN3
GPR146
GPR89B
GPRIN1
GPSM2
GPT2
GPX1
GPX4
GRAP
GRHPR
GRIN1
GRIN3B
GRINA
GRK6
GRPEL1
GRSF1
GS1-124K5-11
GSAP
GSG2
GSK3B
GSS
GSTA4
GSTM2
GSTO2
GSTZ1
GTF2E1
GTF2E2
GTF2H2
GTF2H2B
GTF2H2C
GTF2I
GTF2IP1
GTF2IRD2
GTF2IRD2B
GTF2IRD2P1
GTF3A
GTF3C2
GTF3C3
GTPBP1
GTPBP3
GTPBP8
GTSF1
GUCA1B
GUK1
GUSB
GUSBP11
GUSBP4
GUSBP9
GYG1
GZF1
H1FX-AS1
H2AFV
H2AFX
H2AFY
H2AFZ
H3F3A
H6PD
HACE1
HADHA
HAGH
HAGHL
HAUS1
HAUS8
HAX1
HCFC1
HCFC1R1
HCN3
HDAC2
HDGF
HDLBP
HEATR1
HEATR6
HECA
HECTD2
HECTD4
HEMK1
HERC2P3
HERC4
HERPUD1
HES1
HES4
HES6
HES7
HEXA
HEY2
HGSNAT
HIBCH
HIC2
HIF1A-AS2
HILPDA
HILS1
HINFP
HINT2
HIRIP3
HIST1H1B
HIST1H1D
HIST1H1E
HIST1H2AB
HIST1H2AD
HIST1H2AE
HIST1H2AG
HIST1H2AM
HIST1H2BD
HIST1H2BG
HIST1H2BK
HIST1H2BL
HIST1H2BO
HIST1H3B
HIST1H3H
HIST1H3I
HIST1H3J
HIST1H4A
HIST1H4B
HIST1H4C
HIST1H4F
HIST1H4H
HIST1H4J
HIST1H4L
HIST2H2AB
HIST2H2AC
HIST2H2BC
HIST2H2BE
HIST2H3D
HIST4H4
HIVEP2
HK2
HLCS
HMCES
HMG20B
HMGB2
HMGB3
HMGCS1
HMGN3
HN1
HNRNPA0
HNRNPA2B1
HNRNPA3
HNRNPF
HNRNPH3
HNRNPK
HNRNPL
HNRNPR
HNRNPU
HNRNPUL1
HOOK3
HOXC4
HPD
HPS1
HPS3
HPS5
HPS6
HPSE2
HRAS
HRASLS2
HRAT92
HS3ST3B1
HSDL2
HSP90AA1
HSP90AB1
HSPA4
HSPA6
HSPA8
HSPA9
HSPB1
HSPBP1
HSPD1
HSPE1-MOB4
HTATSF1
HTR7P1
HTRA2
HUS1
HVCN1
HYOU1
IAH1
IARS
IARS2
IBA57
ICA1L
ICAM1
ICAM2
ICOSLG
ID3
IDI1
IER5
IFFO1
IFNAR1
IFNGR2
IFNLR1
IFRD2
IFT140
IGF2BP3
IGLL1
IGSF8
IKBIP
IKBKE
IKZF1
IL10RA
IL12RB1
IL15RA
IL17C
IL1RAP
IL21R
IL3
ILF2
ILF3-AS1
ILVBL
INAFM1
INCA1
ING1
ING2
ING5
INO80
INPP5A
INPP5K
INSC
INSIG1
INSM1
INSR
INTS1
INTS6
INTS7
IPO13
IPO9
IPP
IQCH
IQGAP2
IQSEC1
IRF2
IRF2BP1
IRF2BP2
IRF2BPL
IRF4
IRF5
IRS2
ISG20L2
ITCH
ITFG2
ITGA11
ITGA4
ITGAL
ITPKA
ITPKC
ITPR2
ITSN2
IVD
IWS1
IZUMO1
JADE2
JARID2
JMJD6
JMJD8
JOSD1
JOSD2
JSRP1
JUN
JUNB
JUND
KAT6B
KATNAL1
KAZALD1
KBTBD2
KBTBD4
KCNC4
KCNIP2-AS1
KCNJ12
KCNQ5
KCTD18
KCTD2
KCTD3
KCTD7
KDELR2
KDM1A
KDM1B
KDM3B
KDM5A
KDM7A
KEAP1
KHDRBS1
KHDRBS3
KIAA0100
KIAA0101
KIAA0232
KIAA0368
KIAA0513
KIAA0895
KIAA0907
KIAA1033
KIAA1191
KIAA1549
KIAA2013
KIF11
KIF13A
KIF20B
KIF21A
KIF21B
KIF27
KIF2A
KIF9-AS1
KIFC2
KIN
KLC1
KLF1
KLF10
KLF13
KLF16
KLF2
KLF3
KLF7
KLHDC1
KLHDC7A
KLHL12
KLHL14
KLHL2
KLHL22
KLHL24
KLHL30
KLHL32
KLHL8
KLKP1
KMO
KMT2E-AS1
KPNA2
KPNA3
KPNA4
KRAS
KREMEN2
KRI1
KRTAP5-1
KRTCAP3
KTI12
KXD1
KYAT1
LACE1
LAGE3
LAMA5
LAMC1
LAMP1
LAMP3
LAMP5
LAMTOR1
LAMTOR5-AS1
LAPTM4A
LAPTM5
LARGE1
LARP1B
LARS
LASP1
LAT2
LBR
LCK
LCN6
LCN8
LCORL
LDB1
LDB3
LDLRAD4
LENG1
LENG8
LETMD1
LFNG
LGALS1
LGR6
LHX4
LIMD1
LIMK1
LIN54
LIN9
LINC-PINT
LINC00167
LINC00265
LINC00271
LINC00324
LINC00339
LINC00426
LINC00441
LINC00462
LINC00494
LINC00526
LINC00582
LINC00624
LINC00662
LINC00674
LINC00893
LINC00909
LINC00910
LINC00936
LINC00950
LINC00998
LINC01003
LINC01023
LINC01132
LINC01136
LINC01158
LINC01184
LINC01569
LIPT1
LITAF
LIX1L
LMCD1-AS1
LMNB1
LMNB2
LMTK3
LNPEP
LOC100128164
LOC100128573
LOC100129931
LOC100129973
LOC100130357
LOC100132078
LOC100132356
LOC100133091
LOC100133985
LOC100240735
LOC100268168
LOC100288846
LOC100289230
LOC100289495
LOC100289511
LOC100289561
LOC100294362
LOC100379224
LOC100505549
LOC100505666
LOC100506082
LOC100506083
LOC100506746
LOC100506801
LOC100507557
LOC100507634
LOC100996455
LOC145783
LOC151174
LOC153684
LOC202181
LOC283214
LOC283710
LOC283922
LOC284648
LOC285074
LOC400548
LOC401052
LOC401127
LOC440600
LOC440700
LOC442497
LOC63930
LOC643770
LOC645513
LOC648987
LOC654841
LOC728175
LOC728752
LOC91450
LOXL3
LPCAT3
LPIN2
LPP-AS2
LRCH1
LRCH3
LRIF1
LRIG1
LRP10
LRP11
LRP6
LRP8
LRPAP1
LRPPRC
LRR1
LRRC14B
LRRC2-AS1
LRRC32
LRRC37A3
LRRC38
LRRC56
LRRC57
LRRC59
LRRC75A-AS1
LRRC8A
LRRC8B
LRRC8C
LRRFIP2
LRRK2
LSM14A
LSM4
LSM8
LSMEM2
LSP1
LTC4S
LUC7L2
LUZP1
LY86
LYL1
LYPLAL1
LYRM2
LYRM9
LZTS2
LZTS3
MACROD1
MAD1L1
MADD
MAEA
MAFA
MAFK
MAGI1
MAGOHB
MAK16
MALAT1
MALSU1
MALT1
MAMSTR
MAN1A2
MAN1B1-AS1
MAN1C1
MAN2A2
MAN2B1
MAN2C1
MANBAL
MAP1B
MAP1LC3B2
MAP2K7
MAP3K1
MAP3K14
MAP3K4
MAP3K5
MAP3K7
MAP4
MAP4K2
MAP6D1
MAPK1
MAPK12
MAPK14
MAPK1IP1L
MAPK6
MAPK7
MAPK8IP3
MAPKAPK5
MAPKBP1
2022-03-03
MARCKS
MARK3
MARVELD1
MAST1
MAST3
MASTL
MAT2A
MATN1
MAU2
MAVS
MAZ
MBD3
MBD6
MBLAC1
MBNL1
MBNL3
MBP
MBTD1
MBTPS1
MC1R
MCCC1
MCCC2
MCFD2
MCL1
MCM2
MCM4
MCM5
MCM6
MCM9
MCOLN2
MCUR1
MDH1B
MDH2
MDM4
MDN1
MED11
MED15
MED17
MED18
MED26
MED29
MEF2B
MEF2D
MEIG1
MELTF
MEPCE
MESDC1
MET
METAP2
METRN
METRNL
METTL12
METTL15
METTL21A
METTL23
METTL26
MEX3C
MEX3D
MFI2-AS1
MFN1
MFNG
MFSD1
MFSD13A
MFSD14A
MFSD14B
MFSD3
MFSD4B
MGAT4B
MGC12916
MGC16275
MGC72080
MGME1
MGST3
MIA3
MIAT
MIB2
MICU2
MIDN
MIER1
MIER2
MIF
MIF4GD
MINK1
MIOS
MIPEP
MIPEPP3
MIR1225
MIR1281
MIR1292
MIR142
MIR1538
MIR17HG
MIR181A1HG
MIR181A2HG
MIR185
MIR1915
MIR193B
MIR2110
MIR26B
MIR3074
MIR3143
MIR3175
MIR3184
MIR3186
MIR3202-1
MIR3202-2
MIR320C1
MIR339
MIR3615
MIR378F
MIR3917
MIR3918
MIR3925
MIR425
MIR4258
MIR4442
MIR4466
MIR4505
MIR4513
MIR4515
MIR4521
MIR4523
MIR4530
MIR4638
MIR4648
MIR4655
MIR4667
MIR4707
MIR4734
MIR4741
MIR4754
MIR5008
MIR5087
MIR5088
MIR5090
MIR5093
MIR5188
MIR5191
MIR548C
MIR567
MIR5700
MIR589
MIR638
MIR639
MIR922
MIR92B
MIR96
MKNK2
MKS1
MLLT10
MLLT6
MLX
MMD
MMP23B
MMP24-AS1
MMS22L
MND1
MNT
MNX1-AS1
MOB1A
MOB1B
MOB3A
MOGS
MON1A
MON2
MORC2
MORC2-AS1
MORC3
MOSPD1
MPC1
MPC2
MPDU1
MPHOSPH6
MPV17L2
MPZL1
MRE11A
MRGBP
MRM2
MRPL20
MRPL24
MRPL28
MRPL34
MRPL36
MRPL4
MRPL40
MRPL45
MRPL48
MRPL52
MRPL53
MRPS10
MRPS14
MRPS15
MRPS17
MRPS23
MRPS24
MRPS28
MRPS6
MRRF
MRTO4
MS4A1
MSANTD4
MSH2
MSH6
MSTO1
MSTO2P
MTCH2
MTFR1
MTFR1L
MTFR2
MTHFD2
MTMR10
MTO1
MTRF1L
MTSS1
MUM1
MX2
MXD1
MXI1
MYADM
MYBL1
MYBL2
MYBPC2
MYBPH
MYDGF
MYH6
MYH9
MYL12A
MYL6
MYLK4
MYO1G
MYO9A
MYO9B
MZF1
MZF1-AS1
MZT2A
N4BP3
NAA15
NAA16
NAA20
NAA25
NAA40
NADK
NAMPT
NANOS1
NANP
NAPEPLD
NAPSA
NARFL
NARS
NASP
NAXE
NBN
NBPF1
NBPF10
NBPF15
NBR1
NBR2
NCAPD3
NCAPG2
NCAPH
NCBP2
NCBP2-AS2
NCBP3
NCEH1
NCF1
NCF1B
NCF1C
NCF4
NCKIPSD
NCOA2
NCOA4
NCOA5
NCOR1
NCOR2
NCSTN
NDC1
NDC80
NDEL1
NDOR1
NDUFA11
NDUFA4
NDUFA5
NDUFA6
NDUFA7
NDUFB2-AS1
NDUFB9
NDUFS5
NEAT1
NEK7
NEK8
NEK9
NELFB
NELFCD
NEU4
NFATC2IP
NFATC4
NFE2L1
NFE2L3
NFKBID
NFKBIE
NGFR
NGRN
NHP2
NICN1
NIFK
NIFK-AS1
NINJ1
NINL
NIPA1
NIPA2
NIPAL3
NIPBL-AS1
NIPSNAP3A
NIPSNAP3B
NKTR
NLRC5
NMD3
NME2
NMI
NMNAT1
NMRAL1
NMRK1
NMT1
NOA1
NOB1
NOL10
NOL11
NOL7
NOL9
NOM1
NOP14
NOP56
NORAD
NOTCH2
NOTUM
NPC1
NPHP3-AS1
NPHP4
NPL
NPM1
NPPA
NPPA-AS1
NPTX1
NPY
NR2C2
NR2C2AP
NRARP
NRAS
NRAV
NRBF2
NRCAM
NRDC
NRDE2
NRL
NRON
NRP2
NRROS
NSA2
NSMCE1
NSMF
NSUN5
NT5C
NT5C3A
NT5DC2
NT5DC3
NTHL1
NTMT1
NTN3
NUAK2
NUB1
NUDCD2
NUDCD3
NUDT1
NUDT17
NUDT2
NUDT4
NUDT6
NUDT8
NUF2
NUP153
NUP210
NUP214
NUP88
NUPL2
NUTF2
NVL
NXF1
NXN
NXNL1
OAS2
OAT
OAZ1
[truncated: 1,377 more rows]

## Sheet: EBF1 associated
A1BG
AAMDC
AARSD1
ABCA1
ABCA7
ABCC10
ABCF3
ABI2
ABL1
ACAD11
ACADSB
ACBD3
ACLY
ACO2
ACOX3
ACTB
ACTL6A
ACVR1B
ACY3
ADA
ADAM15
ADAM17
ADAM22
ADAP1
ADARB1
ADARB2
ADD2
ADD3-AS1
ADNP2
ADO
ADORA1
ADORA2A
ADRB2
ADSL
AGA
AGBL5
AGO2
AGPAT2
AHCYL1
AHCYL2
AHDC1
AIDA
AK4
AK7
AK9
AKAP13
AKAP5
AKAP8L
AKNA
AKR1B1
ALDH16A1
ALDH3B1
ALDH5A1
ALDH9A1
ALG1L9P
ALOXE3
AMACR
AMD1
AMPD3
AMZ2
AMZ2P1
ANGEL2
ANKLE2
ANKMY2
ANKRD13B
ANKRD13D
ANKRD16
ANKRD20A4
ANKRD33B
ANKRD36
ANKRD45
ANKRD65
ANP32E
ANXA2
ANXA6
AP1G1
AP3S1
AP4M1
AP5S1
APBB1IP
APBB3
APIP
APLP1
APOBEC2
APOC2
APOO
APRT
ARF4
ARF5
ARFGAP1
ARFIP1
ARHGAP30
ARHGAP4
ARHGEF17
ARHGEF3
ARHGEF3-AS1
ARID3A
ARID5A
ARIH1
ARL11
ARL14EP
ARL3
ARL6IP1
ARL6IP5
ARL8A
ARMC2
ARNT
ARPC1B
ARPC4-TTLL3
ARRB2
ARSG
ASB10
ASCL2
ASF1A
ASPSCR1
ASXL1
ATAD3A
ATF2
ATG16L2
ATG3
ATL3
ATP11B
ATP2A3
ATP5F1
ATP5I
ATP6V0E1
ATP6V1G1
ATP8B2
ATP8B3
ATXN2L
ATXN3
ATXN7L2
AUH
AURKAIP1
AVPI1
B3GALNT2
B3GNT7
B4GALT1
B4GALT3
BABAM1
BAD
BAHCC1
BATF2
BATF3
BAX
BAZ1A
BAZ2A
BAZ2B
BBIP1
BCAP31
BCAT2
BCL2L1
BCL3
BCL7B
BCR
BCRP3
BGLAP
BHLHE40
BIN2
BLNK
BLOC1S1-RDH5
BLOC1S5-TXNDC5
BLOC1S6
BMP8A
BMP8B
BNIP2
BOLA1
BOP1
BORCS6
BPGM
BPHL
BRI3BP
BRINP2
BRINP3
BRMS1L
BROX
BRPF3
BRWD1
BSPRY
BST2
BTF3L4
BTG2
BTN2A1
BUB3
BVES
C10orf128
C11orf45
C11orf95
C14orf28
C14orf80
C15orf62
C16orf54
C16orf72
C16orf74
C16orf87
C16orf91
C16orf96
C17orf58
C17orf62
C17orf96
C17orf97
C19orf70
C19orf71
C1GALT1
C1orf100
C1orf109
C1orf186
C1orf194
C1QTNF8
C20orf24
C20orf27
C21orf33
C21orf58
C22orf39
C2CD4A
C2orf42
C2orf69
C2orf71
C3orf58
C4orf45
C5AR1
C5orf15
C5orf42
C7orf49
C7orf55-LUC7L2
C8orf44-SGK3
CACFD1
CACNG8
CACYBP
CALCOCO2
CALR
CAMTA2
CAND1
CAND2
CAP1
CAPN1
CAPN10
CAPRIN1
CARD19
CARHSP1
CARM1
CARS
CASC4
CASP6
CASP7
CASP8
CATSPER2P1
CBFA2T3
CBFB
CBLL1
CBLN3
CBWD1
CBX3
CBX4
CCDC102A
CCDC107
CCDC114
CCDC146
CCDC154
CCDC159
CCDC167
CCDC184
CCDC189
CCDC40
CCDC69
CCDC78
CCDC85C
CCDC88C
CCL3
CCL4
CCM2
CCND1
CCNDBP1
CCNE2
CCNG2
CCNL1
CCR10
CCSAP
CD164
CD19
CD22
CD244
CD248
CD38
CD3EAP
CD55
CD59
CD70
CD72
CD74
CD79A
CD79B
CD99L2
CDC20
CDC20B
CDC25C
CDC42BPB
CDC42EP2
CDC42EP3
CDC42SE2
CDC73
CDHR2
CDK10
CDK13
CDK17
CDKN1B
CDKN1C
CDKN2AIP
CDKN2D
CDON
CDS2
CDV3
CEACAM5
CECR5-AS1
CELF1
CENPM
CEP126
CEP57L1
CEP76
CEP83-AS1
CEP85
CFAP126
CFDP1
CFLAR
CHAC2
CHAF1A
CHCHD10
CHCHD3
CHIT1
CHPT1
CHRAC1
CIB1
CLASP2
CLCN4
CLIC4
CLN3
CLNS1A
CLPX
CLTC
CMTM5
CMTM7
CMTM8
CMTR2
CNKSR2
CNN3
CNNM2
CNOT1
CNP
CNPY4
CNST
COA6
COA7
COCH
COL20A1
COL9A2
COLGALT1
COMMD5
COMMD8
COPG2
COPS7B
COQ10A
COQ9
CORO1C
CORO2B
COX14
CPNE2
CPXM1
CRACR2B
CRAT
CREB1
CREB3
CREB3L2
CREM
CRIP1
CRIP2
CRIP3
CRY1
CRY2
CRYGN
CS
CSK
CSNK1G2
CTBP2
CTBS
CTDNEP1
CTDSP2
CTNNA1
CTSZ
CUL1
CUX1
CWC25
CXCR4
CYB561D1
CYB5D2
CYBA
CYP2W1
CYTH1
D2HGDH
DAG1
DANCR
DAP
DAZAP1
DCAF11
DCAF16
DCAF17
DCAF4
DCAF6
DCAKD
DDB2
DDIT3
DDIT4
DDTL
DDX12P
DDX20
DDX31
DDX55
DEF8
DEGS1
DENND3
DENND4A
DENND4B
DENND6A
DEPTOR
DERL3
DESI2
DEXI
DGKH
DHFR2
DHX35
DIAPH2
DIRC2
DIS3L
DIS3L2
DISC1
DKFZP434K028
DKFZp779M0652
DLEU2
DLG1-AS1
DLL1
DLL3
DLL4
DLST
DLX2
DNA2
DNAH17-AS1
DNAJB2
DNAJC17
DNAJC27
DOC2GP
DOCK9
DOK3
DPH3P1
DPM2
DPYSL5
DSCR3
DSTYK
DTNBP1
DTWD1
DTX1
DTX2
DUS1L
DUSP1
DUSP10
DUSP12
DUSP18
DUSP22
DUSP5
DVL3
DYNC2LI1
DYNLT1
DYRK1B
E2F1
E2F2
EBAG9
ECI2
EDEM3
EEF1A1
EEF2K
EEF2KMT
EEPD1
EFCAB2
EFCAB6
EFNA3
EGR1
EHBP1L1
EHD1
EIF1AD
EIF2B1
EIF2S2
EIF3B
EIF3D
EIF3G
EIF4G2
ELL
ELP5
EMB
EML2-AS1
EML3
ENAH
ENPP7
ENTPD6
EPB41L2
EPB41L5
EPHB2
EPN2-AS1
ERGIC1
ERLIN1
ERMAP
ESAM
ESR2
ESYT2
ETFA
ETV5
EXO1
EXOC5
EXOC6B
EXOSC4
EXOSC5
F8
FAIM
FALEC
FAM117B
FAM118A
FAM129C
FAM135A
FAM163B
FAM173B
FAM175A
FAM185A
FAM189B
FAM200B
FAM204A
FAM20B
FAM227B
FAM234B
FAM46B
FAM46C
FAM66B
FAM69A
FAM72A
FAM72B
FAM72D
FAM76A
FAM86B1
FAM86B2
FAM86B3P
FAM86C1
FAM86C2P
FAM86DP
FAM86EP
FAM86FP
FAM86HP
FAM86JP
FAM91A1
FAM92B
FANCE
FANCG
FASTKD1
FBRS
FBXL17
FBXL4
FBXL6
FBXL8
FBXO22
FBXO3
FBXO31
FBXO46
FCER2
FCGR2B
FCGR2C
FCMR
FCRLA
FDX1
FERMT3
FGD2
FGGY
FHIT
FHL1
FHOD1
FKBP7
FLCN
FLJ22447
FLOT2
FLT3LG
FMNL1
FNDC11
FNDC3A
FNDC5
FNTA
FOXE1
FOXH1
FOXK2
FOXP1
FRMD6-AS1
FTH1
FUS
FUT10
FUT7
FXYD2
FYCO1
FYN
FZD1
G6PD
GAB1
GAB3
GABARAPL2
GADD45A
GADD45B
GALK1
GALNT1
GALNT10
GALNT14
GALNT7
GALT
GAS6-AS1
GATAD2B
GBA
GBA2
GBE1
GCC2
GCSAM
GDF11
GEN1
GFPT1
GGA1
GGT5
GGTA1P
GH1
GIGYF1
GIMAP8
GINM1
GJA5
GLI4
GLRX
GLTPD2
GLUL
GMIP
GMPR2
GNAI3
GNAZ
GNB1
GNB2
GNG13
GNG7
GNGT2
GOLGA1
GOT2
GPAM
GPATCH8
GPBP1L1
GPER1
GPM6A
GPR146
GPR148
GPR155
GPR63
GPSM1
GPT2
GRAP
GRAP2
GRAPL
GRHPR
GRWD1
GSAP
GSG2
GSK3B
GSTM2
GTDC1
GTF2F1
GTF2I
GTF2IRD2
GTF2IRD2B
GTF3C2
GTSE1
GYG1
H3F3A
H3F3B
H6PD
HACD3
HBEGF
HBP1
HCFC1
HCFC2
HCST
HDAC1
HDDC3
HDGF
HECTD4
HEMK1
HERC2P2
HERPUD1
HES1
HEXIM1
HIP1
HIST2H2AB
HIST2H2AC
HIVEP2
HMCES
HMGB2
HMGN3
HMOX2
HNRNPA2B1
HNRNPH1
HNRNPL
HPD
HPS1
HPS6
HRAT92
HSD17B12
HSF1
HSPA9
HSPH1
HTATSF1P2
HUS1
HUWE1
HYAL4
IBA57
ICMT
IDE
IDH1-AS1
IDH2
IFITM1
IFNAR2
IFNLR1
IFT20
IFT57
IFT81
IGF2BP1
IGFN1
IGLL1
IGLL5
IKBIP
IL17C
IL21R
IL6ST
IMMT
ING1
INO80B-WBP1
INO80E
INPP5D
INPPL1
INSC
INSR
INTS1
INTS3
INTS6
INTS6L
INTS7
IPMK
IQCE
IQCH-AS1
IQGAP2
IQSEC1
IRF1
IRF2BPL
ITFG2
ITGA4
ITGB2
ITM2B
ITPK1
ITPR2
IVNS1ABP
JADE2
JAM2
JSRP1
JUNB
JUND
KANK1
KANSL1L
KATNBL1
KAZALD1
KCNJ12
KCNMB3
KCNMB4
KCTD13
KCTD17
KDM6B
KIAA0319
KIAA0922
KIAA1033
KIAA1147
KIAA1161
KIAA1191
KIAA1324L
KIAA1468
KIAA1524
KIF13A
KIF21A
KIFAP3
KLF12
KLF13
KLHDC10
KLHDC2
KLHL18
KLHL24
KLHL30
KLHL9
KMT2E-AS1
KNL1
KPNA1
KRBOX4
KRI1
KRTAP10-3
KRTAP5-1
KRTAP5-AS1
KTI12
L2HGDH
LAGE3
LAMA5
LAMC1
LAMTOR2
LAPTM5
LARS
LBR
LCK
LCN12
LCN15
LCN6
LCN8
LCORL
LDB1
LDB3
LDLR
LEFTY1
LENG9
LETMD1
LFNG
LGALS3BP
LGALS8-AS1
LGR6
LIG3
LILRA4
LIME1
LIMK2
LIN9
LINC-PINT
LINC00265
LINC00271
LINC00319
LINC00426
LINC00441
LINC00487
LINC00582
LINC00589
LINC00634
LINC00869
LINC00907
LINC00908
LINC00938
LINC00959
LINC00996
LINC01021
LINC01138
LINC01144
LINC01342
LINC01569
LIX1L
LMBR1
LMNB1
LNPEP
LOC100128531
LOC100129917
LOC100129931
LOC100130987
LOC100134368
LOC100505622
LOC100505666
LOC100506082
LOC100506801
LOC100507373
LOC100507634
LOC115110
LOC148413
LOC202181
LOC283710
LOC283922
LOC284648
LOC285626
LOC286059
LOC440028
LOC440434
LOC440600
LOC441204
LOC442497
LOC647323
LOC729683
LOC91450
LONRF3
LPCAT3
LPGAT1
LRCH3
LRCH4
LRMP
LRP4-AS1
LRPAP1
LRRC14B
LRRC26
LRRC31
LRRC32
LRRC34
LRRC37A3
LRRC42
LRRC56
LRRC73
LRRC74B
LRRC8B
LRRFIP2
LRRK2
LRWD1
LSP1
LTK
LY86
LYL1
LYSMD1
LYSMD3
LZTS2
LZTS3
MAD2L1BP
MAD2L2
MADCAM1
MAFA
MAMSTR
MAN1A1
MAN1B1-AS1
MAP1B
MAP1LC3B2
MAP2K3
MAP3K3
MAP3K4
MAP3K5
MAP4K1
MAP4K2
MAP9
MAPK10
MAPK12
MAPK1IP1L
MAPK8
MAPK9
MAPKAPK5-AS1
MAPKBP1
MARCKS
MARCKSL1
MARVELD1
MAX
MB21D1
MBD6
MBTPS1
MCL1
MCOLN2
MDM1
MED14
MEF2B
MEF2D
MEGF8
MEIG1
MELTF
METTL10
METTL21A
METTL23
MFGE8
MFI2-AS1
MFN1
MFSD14A
MICU2
MIER1
MIR1180
MIR1204
MIR1260B
MIR1286
MIR132
MIR142
MIR1470
MIR153-1
MIR181A1HG
MIR194-2
MIR2467
MIR26B
MIR3138
MIR3150B
MIR3175
MIR3180-5
MIR3186
MIR3188
MIR339
MIR3652
MIR3653
MIR365A
MIR3692
MIR3918
MIR3960
MIR4269
MIR4285
MIR4325
MIR4436A
MIR4442
MIR4443
MIR4489
MIR4505
MIR4513
MIR4523
MIR4526
MIR4530
MIR4531
MIR4655
MIR4667
MIR4736
MIR4740
MIR5008
MIR5191
MIR5193
MIR564
MIR567
MIR5691
MIR632
MIR634
MIR638
MIR922
MIR933
MIR943
MIR96
MKNK2
MKRN1
MLEC
MLF2
MLK4
MLLT1
MLX
MNT
MORC3
MOSPD1
MPHOSPH6
MPHOSPH9
MPP7
MPV17L2
MPZ
MRM1
MRPL24
MRPL34
MRPL42
MRPL55
MRPS12
MS4A1
MSANTD3
MSANTD4
MSN
MTCH1
MTF1
MTFR1
MTHFD1
MTHFD1L
MTMR1
MTMR12
MTMR14
MTMR4
MTMR6
MTSS1
MTX1
MUL1
MXD1
MXI1
MYADM
MYBL1
MYBL2
MYBPC2
MYBPH
MYH6
MYH9
MYL4
MYO15A
MYO1G
MYO3A
MZB1
MZT1
N4BP1
N4BP3
NAA16
NAA25
NAA30
NAA35
NAAA
NAB2
NACA
NACC1
NADK
NAGA
NAGLU
NAGPA-AS1
NAPA
NBEAL2
NBPF10
NBPF15
NCBP2
NCBP2-AS2
NCF1C
NCF4
NCLN
NCOA2
NCOA3
NCOR2
NCSTN
NDRG4
NDUFA10
NDUFA4
NDUFA4L2
NDUFA5
NDUFAF3
NDUFAF4
NDUFB2
NDUFC1
NDUFV1
NECAP1
NEIL1
NEIL2
NEK7
NEK8
NEMP2
NEURL1B
NEURL2
NEURL4
NFATC3
NFATC4
NFKB2
NFYA
NHLRC2
NHLRC4
NIN
NKD2
NKX2-3
NLRC3
NLRC5
NMD3
NME4
NOCT
NOTCH1
NPTX1
NQO1
NR2C2
NR2F6
NRP2
NRROS
NSD1
NT5DC3
NTMT1
NTN3
NTPCR
NUCKS1
NUDT17
NUDT19
NUDT4
NUDT7
NUMB
NUMBL
NUP62
NUP88
NUTF2
OAZ1
ODF2
OGDH
OGFRL1
OGG1
OIP5
OIP5-AS1
OPN3
OPRK1
OR2L13
OSBPL3
OSCP1
P2RX4
P2RX5-TAX1BP3
P2RX6
P4HB
PABPN1L
PACS1
PACSIN2
PACSIN3
PADI1
PADI2
PAG1
PAGR1
PAK2
PALB2
PAN2
PANK2
PAPOLA
PAPOLB
PAPOLG
PAQR4
PARN
PARP1
PARP15
PARP16
PARP8
PATZ1
PAX5
PCBP1-AS1
PCGF1
PCGF2
PCGF3
PCK2
PCMT1
PCNX4
PCSK4
PCSK7
PDCD1
PDE4A
PDE9A
PDIA4
PDXDC1
PDXP
PEA15
PELI3
PERM1
PEX10
PEX2
PFAS
PFKL
PFKM
PGBD2
PGLS
PGPEP1
PHACTR4
PHB2
PHF23
PHF3
PHLPP1
PHYH
PHYHD1
PI4KB
PIAS3
PIBF1
PICALM
PIGF
PIGO
PIGS
PIGV
PIGZ
PIH1D1
PIK3AP1
PIK3C2A
PIK3CD-AS1
PIK3R2
PIK3R3
PIK3R5
PILRB
PIM3
PIP5KL1
PITPNB
PKN2
PLA2G1B
PLA2G6
PLD4
PLEC
PLEKHA1
PLEKHA2
PLEKHA3
PLEKHA8
PLEKHG2
PLEKHH3
PLEKHM1P1
PLEKHM2
PLGRKT
PLS1
PLSCR3
PLXNA2
PLXNA3
PLXNB2
PMEPA1
PMS2
PMS2P3
PMS2P4
PMVK
PNKD
PNPLA6
PNPT1
PNRC1
POC1A
POC5
POFUT1
POGK
POGZ
POLD4
POLDIP3
POLL
POLR2J
POLR2J4
POLR3E
POMP
POMT1
PON2
POP7
POU2AF1
POU2F1
POU2F2
PP7080
PPEF2
PPFIBP2
PPIG
PPIL1
PPIL2
PPM1B
PPM1G
PPP1R15B
PPP1R21
PPP1R35
PPP1R3D
PPP1R9B
PPP2CA
PPP3CB
PPP4R2
PPP6C
PPTC7
PRAME
PRC1
PRCD
PRCP
PRDM10
PRDM15
PRDM7
PREX1
PRKAG1
PRKAG2
PRKAG3
PRKCD
PRKCG
PRKCSH
PRKD2
PRKRIP1
PRKX
PRKY
PRMT1
PROCA1
PROSC
PRPF38B
PRPF39
PRPF6
PRPSAP2
PRR14
PRR7-AS1
PRRT2
PSMA4
PSMB3
PSMD4
PSRC1
PTGER4P2-CDK2AP2P2
PTGES3L
PTP4A2
PTPN2
PTPRCAP
PTRH2
PUM1
PUSL1
PWWP2A
PWWP2B
PXMP4
PYGO2
QPCTL
QPRT
QTRT1
R3HCC1
R3HDM1
RAB10
RAB1B
RAB26
RAB29
RAB36
RAB3A
RABEP2
RABGAP1L
RABIF
RABL3
RAC2
RACK1
RAD51-AS1
RAD51L3-RFFL
RAD9A
RALA
RAN
RAP2B
RAPGEF1
RASAL2
RASGEF1B
RASGRP1
RASGRP2
RASSF1
RASSF2
RAVER1
RB1
RBCK1
RBFA
RBL1
RBM38
RBM39
RBM4
RCOR1
RCSD1
RELL1
REXO1
RFC2
RFTN1
RFWD2
RFX5
RGS16
RGS19
RHOC
RHOG
RHOQ
RIC1
RIMS3
RIN1
RINT1
RNASEH2A
RNF114
RNF13
RNF144B
RNF212
RNF34
RNF41
RNF44
RNPEP
RPL13A
RPL27
RPL27A
RPL32
RPL7
RPL7L1
RPPH1
RPRD2
RPS11
RPS13
RPS3
RPS6KB1
RPUSD4
RREB1
RRM2
RRM2B
RRP1
RRP7A
RSG1
RSL24D1
RTBDN
RTCA
RTFDC1
RTKN
RTN3
RTN4
RUSC1-AS1
RXFP4
S100A11
S100A13
S1PR4
SAMD9
SAP30BP
SAPCD2
SASH3
SAYSD1
SBF1
SCAMP2
SCAND2P
SCD
SCMH1
SDCBP2
SDCCAG8
SDE2
SDHC
SEC11C
SEC14L2
SEC61B
SECISBP2L
SELENOI
SELPLG
SEMA4A
SEMA4B
SEPHS1
2022-09-01
2022-09-02
SERF2
SERF2-C15ORF63
SERGEF
SERHL2
SERPINI1
SERTAD3
SESN2
SETD1B
SETDB1
SF1
SF3A1
SF3A2
SF3B2
SF3B4
SFT2D2
SGMS1
SGSH
SH2B2
SH2D3A
SH2D4B
SH3GLB1
SH3TC1
SHANK1
SHB
SHC1
SHKBP1
SHMT2
SHOC2
SHPRH
SIDT1
SIDT2
SIPA1
SIT1
SKA3
SKIL
SLAIN1
SLC16A11
SLC16A6
SLC17A7
SLC17A9
SLC22A4
SLC23A1
SLC25A1
SLC25A19
SLC25A23
SLC25A42
SLC25A44
SLC26A6
SLC29A1
SLC30A5
SLC35D1
SLC35F2
SLC35F5
SLC38A1
SLC39A6
SLC39A8
SLC44A2
SLC4A1AP
SLC7A5P1
SLC9A6
SLFN5
SLFNL1-AS1
SLIT1-AS1
SLX1B-SULT1A4
SMA4
SMAD6
SMAD7
SMARCC1
SMARCD1
SMARCD2
SMG1P3
SMIM11A
SMIM7
SMPD3
SMYD5
SNAI3
SNHG1
SNHG10
SNHG15
SNHG4
SNHG5
SNIP1
SNN
SNORA37
SNORA71E
SNORD27
SNRNP35
SNRPC
SNRPD3
SNU13
SNUPN
SNX17
SNX22
SNX3
SNX6
SOCS1
SOD2
SOS2
SOX18
SPACA4
SPAG4
SPAG9
SPATA2L
SPATA4
SPATA7
SPG21
SPI1
SPIB
SPIN4
SPN
SPR
SPRED2
SPRTN
SPRY2
SPSB2
SPX
SRBD1
SRGAP1
SRP9
SS18
SSBP2
SSBP4
SSFA2
SSH2
SSR4
SSSCA1
ST3GAL3
ST6GALNAC4
STAM
STARD9
STAU2
STEAP3
STIM2
STK35
STK39
STPG2
STPG3-AS1
STRN
STX1A
STX7
SUCLG1
SUCO
SUN1
SUPT20H
SUSD2
SUSD3
SUSD4
SUSD6
SWSAP1
SYAP1
SYCE2
SYDE2
SYK
SYNGR4
SYNRG
SYPL1
SYT3
SYT5
SYVN1
SZRD1
TAB1
TAF13
TAF4B
TARP
TATDN2
TATDN3
TBC1D10C
TBC1D13
TBC1D22A
TBC1D23
TBC1D9
TBPL1
TBX6
TBXA2R
TCEA2
TCEANC2
TCF3
TCF7
TCFL5
TCHP
TCIRG1
TCP11L2
TDG
TESK1
TET3
TEX19
TFF3
TFR2
TFRC
TGFB1I1
TGIF2-C20orf24
THAP1
THAP3
THAP5
THEM4
THEM6
THOC5
THOC6
THSD7A
TIFAB
TIMM10
TIMM13
TIMM44
TIPARP
TIPRL
TK1
TLCD1
TLE6
TLR10
TLR9
TM2D3
TM9SF1
TMBIM4
TMCO1
TMED10
TMEM105
TMEM116
TMEM129
TMEM130
TMEM161A
TMEM165
TMEM167B
TMEM18
TMEM184A
TMEM199
TMEM206
TMEM242
TMEM243
TMEM267
TMEM35B
TMEM37
TMEM38A
TMEM42
TMEM50A
TMEM54
TMEM88
TMEM8A
TMPRSS3
TNFAIP3
TNFRSF13B
TNFRSF14
TNFRSF18
TNFRSF1B
TNFSF9
TNRC18
TOB2
TOM1
TOMM20
TOR1B
TOR3A
TOR4A
TP53BP2
TP53TG1
TPD52L2
TPMT
TPP1
TPRN
TRAF4
TRAFD1
TRAIP
TRAPPC2
TRAPPC4
TRIB1
TRIB3
TRIM33
TRIM38
TRIM4
TRIM52-AS1
TRIM72
TRIM8
TRIO
TRIP10
TRIP6
TRMT61A
TROVE2
TRPT1
TSC1
TSC22D1
TSC22D2
TSC22D4
TSEN34
TSNAX-DISC1
TSPAN12
TSPAN3
TSTA3
TTBK2
TTC16
TTC17
TTC7A
TTC8
TTC9C
TTYH3
TUBA1A
TUBA4A
TUBA4B
TUBB2B
TUBB4A
TXNDC11
TXNDC16
TXNIP
TYROBP
U2AF2
UBA1
UBAC2-AS1
UBALD1
UBAP2
UBAP2L
UBC
UBE2A
UBE2Q1
UBE2Q2
UBE2R2
UBE2V2
UBE2W
UBIAD1
UBN1
UBR4
UBR5
UBXN1
UCKL1
UCKL1-AS1
UCP2
UGP2
ULK3
UMODL1
UMODL1-AS1
UNC13D
UNC45A
UNC50
UPF3A
UPF3B
UPP1
UQCC2
UQCRC2
USB1
USF1
USP16
USP3
USP31
USP53
USP9X
UXS1
VAPA
VASN
VASP
VAV1
VDAC3
VEGFB
VIM
VPREB3
VPS28
VPS37C
VPS45
VPS4B
VTN
VWA1
VWA9
WAPL
WASF1
WBP4
WDFY2
WDFY4
WDR13
WDR17
WDR18
WDR3
WDR37
WDR48
WDR60
WDR76
WDR77
WDR81
WDR82
WDR90
WEE1
WHSC1L1
WNT3A
WWOX
XPR1
XXYLT1
YAE1D1
YARS
YBX3
YDJC
YEATS2
YKT6
YTHDF2
YWHAE
YWHAG
YWHAZ
ZBED4
ZBTB11-AS1
ZBTB18
ZBTB2
ZBTB21
ZBTB26
ZBTB37
ZBTB4
ZBTB48
ZBTB7B
ZC3H12D
ZC3H15
ZC3H4
ZC3HAV1
ZCCHC11
ZCWPW1
ZDHHC4
ZDHHC8P1
ZEB1
ZFAND3
ZFP3
ZFP62
ZFP91-CNTF
ZHX1
ZHX2
ZMAT3
ZMIZ1
ZMYM5
ZMYND12
ZMYND8
ZNF12
ZNF124
ZNF143
ZNF160
ZNF202
ZNF254
ZNF267
ZNF274
ZNF296
ZNF317
ZNF321P
ZNF333
ZNF335
ZNF341
ZNF345
ZNF383
ZNF425
ZNF428
ZNF432
ZNF436-AS1
ZNF438
ZNF449
ZNF473
ZNF48
ZNF496
ZNF512
ZNF518A
ZNF527
ZNF546
ZNF555
ZNF583
ZNF584
ZNF589
ZNF593
ZNF605
ZNF639
ZNF646
ZNF652
ZNF664-FAM101A
ZNF674-AS1
ZNF7
ZNF732
ZNF764
ZNF768
ZNF77
ZNF771
ZNF775
ZNF785
ZNF823
ZNF837
ZSCAN21
ZSWIM6
ZSWIM8
ZYG11A

## Sheet: IRF4 assciated
ABCA7
ABCB8
ABCD1
ABHD18
ABL2
ABT1
ACBD3
ACBD6
ACTB
ACTR3
ADA
ADAM10
ADAM15
ADAM22
ADAP1
ADCK1
ADGRG5
ADK
ADORA1
ADSS
AFF3
AGAP3
AGBL2
AGO3
AHCTF1
AKAP11
ALOX5
AMPD3
AMZ2
ANGEL2
ANKFY1
ANKLE1
ANKRD11
ANKRD12
ANKRD13A
ANKRD13D
ANP32E
ANXA2R
AP1G1
AP5S1
APH1A
APOBEC3B
APOL2
APOL6
AQP7
ARF1
ARF4
ARFIP1
ARHGAP11B
ARHGAP22
ARHGAP30
ARHGAP45
ARHGDIB
ARID4B
ARID5A
ARNT
ARPC2
ARPC3
ARSB
ARV1
ASCC1
ASF1A
ASPHD2
ASXL1
ATAD2B
ATF4
ATF5
ATG3
ATIC
ATP11B
ATP13A1
ATP8B2
AZI2
B3GALNT2
BAG1
BARD1
BAZ1B
BBS10
BCAP31
BCL11A
BCL2L1
BCL7A
BCL9
BCR
BHLHE40
BIRC2
BLZF1
BNIP2
BOLA1
BOLA2
BPHL
BRCA2
BRCC3
BRI3BP
BRK1
BSDC1
BSG
BST2
BTAF1
BTBD7
BTG1
BUB1
BUD31
BZW2
C10orf128
C11orf24
C12orf77
C14orf159
C14orf37
C16orf74
C17orf53
C17orf62
C18orf21
C19orf66
C1GALT1
C1orf100
C1orf186
C21orf59
C21orf91
C3orf58
C5orf56
C7orf31
C7orf49
C8orf44-SGK3
CACYBP
CALCOCO2
CAMK1D
CAMKK2
CAMTA1
CAPN10
CAPN8
CARHSP1
CASP7
CASP8
CBFA2T3
CBLL1
CBX3
CBX4
CCDC134
CCDC71L
CCDC88C
CCL3
CCNG2
CCNI
CCNL1
CCNT2
CCSAP
CCT6P1
CD164
CD1D
CD28
CD2AP
CD300C
CD38
CD55
CD68
CD70
CD74
CD79A
CD99L2
CDC20
CDC73
CDK13
CDK2
CDK20
CDKN1B
CDKN1C
CDKN2C
CDKN2D
CDR2L
CDS2
CEBPG
CEBPZ
CENPN
CEP170
CEP350
CEP76
CFAP61
CHML
CHN2
CIITA
CIRBP
CKS1B
CLASP1
CLK1
CLTC
CMPK2
CMTR1
CNOT4
CNP
CNPY3
CNST
COA4
COA6
COG1
COG8
COQ8B
COX20
CPQ
CPSF4
CPSF6
CRB1
CRCP
CREB5
CREBBP
CREBZF
CRIP1
CSNK1G3
CTBP2
CTDP1
CTDSP1
CTSS
CTSZ
CUL1
CXCR4
CYB561D1
CYBA
CYCS
CYP4V2
CYTH1
CYTH2
DALRD3
DANCR
DAZAP1
DCAF17
DCAF6
DCTD
DDB2
DDIT4
DDX3Y
DDX42
DDX47
DDX5
DDX58
DDX6
DDX60
DDX60L
DEF8
DEGS1
DENND1B
DENND4A
DENND4B
DENND4C
DENND5A
DESI2
DGKG
DHX37
DHX58
DHX9
DIABLO
DIMT1
DKFZP434I0714
DLEU1
DLEU2
DLST
DMXL1
DNAJA1
DNAJC19
DNAJC3
DNASE2
DOCK9
DOK3
DOT1L
DTX2
DTX3L
DUSP10
DUSP12
DUSP5
DUSP5P1
DYNLT1
E2F5
EBF1
ECD
EEF1A1
EEFSEC
EFCAB2
EHD1
EIF1AY
EIF2A
EIF2AK2
EIF3D
EIF3M
EIF4A2
EIF4EBP1
EIF4ENIF1
EIF5
ELL
ELMO1
EMBP1
EMD
ENAH
ENOPH1
EPRS
EPSTI1
ERLEC1
ERO1B
ERP29
ETV1
ETV3
ETV6
FAM126A
FAM129A
FAM160B1
FAM20B
FAM220A
FAM46C
FAM72B
FAM72D
FAM86JP
FAM91A1
FASN
FBXL17
FBXO11
FBXO4
FBXO45
FBXO5
FCER2
FCGR2B
FCGR2C
FCRLA
FDX1
FES
FGD2
FLAD1
FLJ13224
FLJ42627
FMR1
FNDC11
FNDC3A
FOSB
FOXC1
FOXN2
FOXP1
FTL
FUS
FYCO1
FYTTD1
GAB1
GAB3
GABPB2
GADD45A
GALNT7
GANC
GAS5
GDAP2
GDI2
GEN1
GGCT
GGPS1
GLS
GLUL
GM2A
GMNN
GMPS
GNAI3
GNB2
GOLIM4
GPATCH8
GPBP1
GPR18
GPR89B
GRAP
GRN
GRSF1
GRWD1
GSAP
GSK3B
GTF2A1
GTF2B
GTF2F1
GTF2I
GTF2IRD2B
H3F3A
HACD2
HACD3
HACE1
HADH
HARS2
HBP1
HDGF
HELZ2
HERC1
HERC4
HERC6
HEY2
HIF1A-AS2
HIST1H4H
HIST2H2BC
HIVEP1
HK2
HMGA1
HN1
HNRNPA1
HNRNPA2B1
HNRNPC
HNRNPD
HNRNPU
HPSE2
HRAT92
HS6ST1
HSP90AB1
HSPB1
HTATSF1P2
ID2
IER5
IFIT1
IFIT2
IFIT5
IFNLR1
IFT122
IFT57
IGF2BP1
IGF2BP3
IGFBP7
IGLL1
IL10
IL23A
IL6R
IL6ST
ILF2
ILF3
INO80
INSIG1
INTS1
INTS6
INTS7
IPMK
IPO11
IQGAP2
IRF2
IRF2BP2
IRF4
IRF7
IRF9
ITGB1
ITSN2
IVNS1ABP
JMY
JOSD2
KAZALD1
KCTD12
KDELR1
KDM2A
KDM3A
KIAA0040
KIAA0368
KIAA1033
KIF11
KIF20A
KIF9-AS1
KLF6
KLHL12
KLHL15
KLHL18
KLHL6
KLHL7
KMO
KMT2B
KMT2E
KPNA5
KRTAP5-3
KRTAP5-AS1
L3MBTL3
LAMA5
LAT2
LBR
LCOR
LDOC1L
LFNG
LGALS3BP
LGALS8-AS1
LGR6
LINC-PINT
LINC00265
LINC00324
LINC00462
LINC00582
LINC00649
LINC00869
LINC00936
LINC00996
LINC01003
LINC01023
LINC01135
LINC01138
LINC01144
LINC01578
LINS1
LLGL1
LNPEP
LOC100130992
LOC100132356
LOC100288846
LOC100289495
LOC100505549
LOC100506801
LOC100996455
LOC145783
LOC338963
LOC400548
LOC441204
LOC648987
LOC653513
LOC728752
LOC729683
LPCAT4
LPGAT1
LRCH4
LRIF1
LRIG1
LRP6
LRRK2
LSM8
LSP1
LUZP6
LY86
LYL1
LYSMD1
LZIC
LZTS2
MACC1
MAD2L1BP
MAGEF1
MALAT1
MALT1
MAN1A1
MANBAL
MAP2K2
MAP2K7
MAP3K5
MAP4K1
MAPK1
MAPK8IP3
MB21D1
MBD2
MBNL1-AS1
MBNL3
MCL1
MCM4
MCOLN2
MCU
MCUB
MDM2
MED4
MEF2D
MESDC1
METTL1
METTL26
MFSD3
MGAT2
MGME1
MGP
MGST3
MIR181A1HG
MIR339
MIR365A
MIR4258
MIR4269
MIR4442
MIR4449
MIR4513
MIR4515
MIR4530
MIR4651
MIR4710
MIR4736
MIR5188
MIR5191
MIR611
MIR636
MIR638
MIS18BP1
MKNK2
MKRN1
MLEC
MLLT11
MOB1A
MOCOS
MOV10
MPC2
MPZL1
MRFAP1
MRPL24
MRPL42
MRPS18A
MRPS24
MS4A1
MT1A
MTFMT
MTG2
MTMR1
MTX1
MX2
MYBPH
MYC
MYNN
MYO1G
N4BP2L2
NABP1
NADK
NAMPT
NAPSB
NASP
NAXD
NBPF10
NCEH1
NCF1B
NCF1C
NCF2
NCOA2
NCOA3
NDUFB5
NDUFS5
NEAT1
NEK7
NEK8
NEUROG3
NFKBIA
NLRC3
NLRC5
NLRX1
NMI
NOCT
NOTCH2
NRDC
NRGN
NRROS
NSMCE4A
NUB1
NUCKS1
NUDCD3
NUDT17
NUDT4
NUDT7
NUP153
NUP160
NUP210L
NUP54
NUPL2
NVL
OAS1
OASL
OAZ1
ODF2
OGDH
OGFR
OIP5-AS1
OMA1
ORAI2
OSBPL3
OTUD4
PABPC1
PADI1
PAFAH1B2
PAIP1
PANX1
PAPD4
PAPOLA
PAPOLB
PARP10
PARP12
PARP8
PATZ1
PAX5
PBLD
PCBP1
PCGF2
PCNA-AS1
PDCD1
PDE3B
PDLIM1
PDLIM2
PDXK
PEA15
PFKFB3
PGGT1B
PGRMC2
PHACTR4
PHF11
PHF12
PHF6
PHIP
PHTF2
PIAS1
PIEZO1
PIK3AP1
PIK3CA
PILRB
PKM
PLA2G2D
PLCL2
PLD4
PLEKHA1
PLEKHA3
PM20D1
PMAIP1
PML
PNN
PNPT1
PNRC1
PNRC2
POC5
POLD4
POLH
POLI
POLR2A
PON2
POU2F1
PPAT
PPFIBP2
PPIAL4E
PPIG
PPM1E
PPM1G
PPM1K
PPP1R15B
PPP1R9B
PPP2R5A
PPP2R5C
PPP2R5E
PPP4R3A
PPP6R1
PRCC
PRCD
PRKAB2
PRKRIP1
PRNP
PRPF4B
PRR34
PRRC2C
PSEN1
PSMA3
PSMG4
PTCD3
PTDSS1
PTGER4
PTK2
PTPRC
PTPRZ1
PTTG1
PURA
PVRIG
PYGO2
QARS
QPCTL
QRICH1
QRSL1
R3HCC1L
R3HDM1
RAB11B-AS1
RAB4A
RABIF
RAC1
RAC2
RAF1
RAI1
RALY
RAP2B
RASGEF1B
RASGRP2
RASSF2
RASSF3
RB1
RBCK1
RBX1
RCOR1
RCSD1
RFC2
RFWD2
RFX5
RGS19
RGS2
RHEB
RHOF
RHPN2
RIC1
RICTOR
RIMS3
RITA1
RNASE6
RNASEK-C17orf49
RNASET2
RNF11
RNF122
RNF139
RNF213
RNF214
RNF34
RNF41
RNU11
RNU6-64P
RPL12
RPL15
RPL22L1
RPL27A
RPLP0
RPS12
RPS15
RPS27
RPS6KC1
RPSA
RRNAD1
RSL1D1
RTP4
RWDD1
S100A11
S100A13
S1PR2
S1PR4
SAMD9
SAP30L
SBNO1
SBNO2
SCAMP1
SCAMP4
SCMH1
SDCBP
SDCCAG8
SDE2
SEC23B
SEC63
SECTM1
SELENOT
SELPLG
SENCR
2022-09-07
SERBP1
SERHL2
SERPINC1
SERTAD2
SETBP1
SF3B4
SFRP4
SFT2D2
SFT2D3
SGMS1
SH2B2
SH3GLB1
SH3TC1
SHKBP1
SIAH2
SIN3A
SLBP
SLC16A1
SLC23A1
SLC25A1
SLC25A22
SLC25A23
SLC25A39
SLC30A1
SLC35F5
SLC39A6
SLC39A8
SLC9A8
SLC9B2
SLFN11
SLX4
SMAD7
SMAGP
SMARCAL1
SMARCD2
SMDT1
SMG1P3
SMG1P5
SMG7
SMIM14
SMOC2
SNAPIN
SNHG1
SNHG15
SNHG5
SNHG6
SNORA80B
SNORD43
SNORD55
SNORD75
SNRNP70
SNRPD2P2
SNX10
SNX17
SNX2
SNX25
SNX5
SOCS1
SPATS2
SPCS3
SPEN
SPG21
SPIB
SPOP
SPTLC2
SPTLC3
SRP54
SRP9
SRSF4
SRXN1
SS18L2
SSR2
ST6GALNAC4
STARD9
STAT1
STAT2
STIM2
STK24
STK26
STK40
STRN3
STT3B
STX4
STX5
STX6
STX7
SUB1
SUCO
SUMF1
SUN1
SUV39H2
SUZ12P1
SYNCRIP
SYPL1
TAB1
TAF13
TAF15
TAF4
TAF4B
TAF5
TAGLN2
TAPBPL
TBC1D4
TBC1D7
TBK1
TCERG1
TCF3
TCIRG1
TCP1
TDRD7
TERF2IP
TESK1
TFRC
THUMPD3-AS1
TIFA
TIMM44
TIPARP
TLE4
TLN1
TLR6
TMA16
TMCO1
TMED5
TMED7-TICAM2
TMEM106A
TMEM109
TMEM168
TMEM18
TMEM243
TMEM248
TMEM30A
TMEM37
TMEM62
TMEM63A
TMPO-AS1
TNFRSF17
TNFSF9
TNRC18
TOB2
TOMM20
TOMM5
TOR1AIP1
TOR3A
TP53BP2
TP53RK
TPD52L2
TRA2B
TRADD
TRAF5
TRERF1
TRIB1
TRIM25
TRIM56
TRIM59
TRIM69
TRIM8
TRIO
TRMT112
TROVE2
TSC22D4
TSTD1
TTC17
TTC21A
TTC9C
TTF2
TTTY15
TUBA1A
TXNIP
U2AF2
UBAP2
UBB
UBE2D1
UBE2J1
UBE2L6
UBE2W
UBE3B
UBR2
UBR4
UBXN4
UCHL5
UCKL1-AS1
UFSP1
UGDH-AS1
UGP2
UHRF1
ULK4
UMAD1
UMODL1
UNKL
URB2
USF1
USP1
USP13
USP18
USP33
USP42
UTY
VANGL2
VOPP1
VPS45
VWA8
WBP4
WBSCR27
WDFY2
WDFY4
WDR26
WDR54
WDR89
WEE2-AS1
WHAMM
WHSC1L1
WNK1
WTAP
XRCC6
XXYLT1
YIPF1
YKT6
YWHAG
YY1
ZBP1
ZBTB18
ZBTB37
ZBTB42
ZBTB5
ZBTB6
ZC3HAV1
ZCCHC3
ZCCHC8
ZCWPW2
ZFAND2B
ZFAND5
ZFAS1
ZFP36
ZFY
ZHX1-C8orf76
ZMAT3
ZNF101
ZNF107
ZNF131
ZNF143
ZNF217
ZNF296
ZNF326
ZNF384
ZNF394
ZNF419
ZNF428
ZNF516
ZNF639
ZNF670-ZNF695
ZNF70
ZNF763
ZNF767P
ZNF775
ZNF800
ZNF862
ZNRF2
ZSWIM6
ZZZ3
