# Supplementary material for: A FOXO1-dependent transcription network is a targetable vulnerability of mantle cell lymphomas
Source: J Clin Invest. 2022 Dec 15;132(24):e160767. doi: 10.1172/JCI160767 (PMC9753996; doi:10.1172/JCI160767)
Supplement: Supplemental table 4 [file jci-132-160767-s183.xlsx]

## Sheet: fgsea_reactome_CCMCL_sgFOXO1
pathway	pval	padj	log2err	ES	NES	size	leadingEdge
REACTOME_IMMUNOREGULATORY_INTERACTIONS_BETWEEN_A_LYMPHOID_AND_A_NON_LYMPHOID_CELL	8.7425e-05	0.0329592	0.538434	0.607984	1.35193	123	IGLV1-44; HLA-F; IGKV2-28; LILRB4; FCGR2B; IGKV2D-28; TYROBP; IGLV6-57; CD22; IGLV1-47; IGLV1-40; IGKV1-12; IGKV2-30; SIGLEC9; ULBP1; CD40; HCST; MICB; IGKV2D-30; KLRK1; IGLV3-1; SIGLEC10; SIGLEC7; CD33; JAML; CLEC4G; MICA; CLEC2D; IGKV5-2; IGKV1-39; CD81; HLA-C; CD99; HLA-A; IGKV1D-12; ITGAL; PILRA; NCR3LG1
REACTOME_INTERFERON_ALPHA_BETA_SIGNALING	0.00209979	0.39581	0.31828	0.638381	1.38011	60	IRF8; PSMB8; HLA-F; PTPN6; USP18; IRF7; IFIT3; BST2; EGR1; IRF4; HLA-H; ISG20; IFITM2; IFITM3; IFIT1; IFI27; HLA-C; HLA-A; IFIT2; IFIT5; ISG15; MX1; XAF1; HLA-E; SAMHD1
REACTOME_CD22_MEDIATED_BCR_REGULATION	0.00379962	0.39581	0.235142	0.639422	1.37393	53	IGLV1-44; IGKV2-28; PTPN6; IGKV2D-28; IGLV6-57; CD22; IGLV1-47; IGLV1-40; IGKV1-12; IGKV2-30; CD79A; IGKV2D-30; IGLV3-1
REACTOME_PEPTIDE_LIGAND_BINDING_RECEPTORS	0.00419958	0.39581	0.223479	0.615911	1.33776	66	CCL4; BDKRB2; CCL3; OPRL1; ECE1; F2RL3; CCL5; PSAP; NPW; CXCL16; GPER1; GHRL; CCRL2; CCL3L3; NPFF; CCR7; C5; NLN; BDKRB1; MC1R; CXCR5; C5AR2
REACTOME_SCAVENGING_OF_HEME_FROM_PLASMA	0.00829917	0.625757	0.158178	0.615362	1.32792	58	IGLV1-44; IGHA1; IGKV2-28; IGKV2D-28; IGLV6-57; IGLV1-47; IGLV1-40; IGKV1-12; IGKV2-30; APOL1; IGKV2D-30; IGLV3-1; IGKV5-2; IGKV1-39; IGKV1D-12; IGHA2; HBA1; JCHAIN; IGHV3-48
REACTOME_FCGR_ACTIVATION	0.0129987	0.669833	0.125953	0.603897	1.30556	60	IGLV1-44; IGKV2-28; IGKV2D-28; IGLV6-57; IGLV1-47; IGLV1-40; IGKV1-12; IGKV2-30; HCK; IGKV2D-30; IGLV3-1; IGHG2; FCGR2A; IGKV5-2; IGKV1-39; SYK; IGKV1D-12; SRC; FGR; LYN
REACTOME_CREATION_OF_C4_AND_C2_ACTIVATORS	0.0157984	0.669833	0.114048	0.605644	1.30135	53	IGLV1-44; IGKV2-28; IGKV2D-28; IGLV6-57; IGLV1-47; IGLV1-40; IGKV1-12; IGKV2-30; IGKV2D-30; IGLV3-1; IGHG2; IGKV5-2; IGKV1-39; IGKV1D-12
REACTOME_CHEMOKINE_RECEPTORS_BIND_CHEMOKINES	0.0163984	0.669833	0.111901	0.667639	1.38582	28	CCL4; CCL3; CCL5; CXCL16; CCRL2; CCL3L3; CCR7
REACTOME_CELL_SURFACE_INTERACTIONS_AT_THE_VASCULAR_WALL	0.0207979	0.669833	0.0991088	0.530412	1.18591	146	IGLV1-44; IGHA1; IGKV2-28; PTPN6; IGKV2D-28; IGLV6-57; CEACAM1; IGLV1-47; IGLV1-40; IGKV1-12; IGKV2-30; CAV1; SLC7A7; SLC3A2; LCK; IGKV2D-30; IGLV3-1; CD84; JAML; IGLL1; PIK3R2; SLC16A3; IGKV5-2; IGKV1-39; PIK3R1; CD99; TGFB1; JAM2; IGKV1D-12; F11R; GYPC; ITGAL; PICK1; ITGA3; SRC; IGHA2; LYN; SPN; PPIA; JCHAIN; IGHV3-48; IGHM
REACTOME_ROLE_OF_LAT2_NTAL_LAB_ON_CALCIUM_MOBILIZATION	0.0214979	0.669833	0.0974434	0.589247	1.27471	61	IGLV1-44; IGKV2-28; IGKV2D-28; IGLV6-57; IGLV1-47; IGLV1-40; IGKV1-12; IGKV2-30; IGKV2D-30; IGLV3-1; LAT2; PIK3R2; IGKV5-2; IGKV1-39; PIK3R1; SYK; IGKV1D-12
REACTOME_INTERFERON_GAMMA_SIGNALING	0.0222978	0.669833	0.0956364	0.568177	1.24417	79	IFI30; IRF8; HLA-F; TRIM26; PTPN6; IRF7; GBP1; TRIM38; IRF4; HLA-DRA; HLA-DPA1; TRIM46; HLA-H; TRIM5; IFNGR2; CIITA; HLA-C; HLA-A; HLA-DQB1; HLA-E; PRKCD; HLA-DPB1; TRIM14; SP100; GBP2; TRIM34; TRIM21; HLA-DRB3; TRIM3; HLA-DQA1
REACTOME_ROLE_OF_PHOSPHOLIPIDS_IN_PHAGOCYTOSIS	0.0225977	0.669833	0.0949836	0.576481	1.25594	71	IGLV1-44; IGKV2-28; IGKV2D-28; IGLV6-57; IGLV1-47; IGLV1-40; IGKV1-12; IGKV2-30; IGKV2D-30; IGLV3-1; PLCG2; IGHG2; FCGR2A; PIK3R2; ITPR2; IGKV5-2; IGKV1-39; PIK3R1; SYK; IGKV1D-12
REACTOME_COMPLEMENT_CASCADE	0.0230977	0.669833	0.0939237	0.572967	1.25126	74	IGLV1-44; IGKV2-28; IGKV2D-28; IGLV6-57; IGLV1-47; IGLV1-40; C4A; IGKV1-12; IGKV2-30; IGKV2D-30; IGLV3-1; IGHG2; C5; IGKV5-2; IGKV1-39; CD81; IGKV1D-12; CD55; C4B; C5AR2; CFD; C2; C8G; IGHV3-48; CFP; IGKV1-5; IGHV3-7
REACTOME_FCERI_MEDIATED_CA_2_MOBILIZATION	0.0291971	0.775129	0.083259	0.565979	1.23674	75	IGLV1-44; IGKV2-28; IGKV2D-28; IGLV6-57; IGLV1-47; IGLV1-40; VAV2; IGKV1-12; IGKV2-30; GRAP2; IGKV2D-30; IGLV3-1; PLCG2; ITPR2; IGKV5-2; IGKV1-39; TEC; SYK; IGKV1D-12; CALM1; LYN; IGHV3-48; PLCG1; VAV1; IGKV1-5; IGHV3-7
REACTOME_BINDING_AND_UPTAKE_OF_LIGANDS_BY_SCAVENGER_RECEPTORS	0.0311969	0.775129	0.0804589	0.562986	1.23075	76	IGLV1-44; IGHA1; IGKV2-28; IGKV2D-28; IGLV6-57; IGLV1-47; IGLV1-40; IGKV1-12; IGKV2-30; APOL1; IGKV2D-30; IGLV3-1; IGKV5-2; IGKV1-39; HSP90B1; SCARB1; IGKV1D-12; CALR; IGHA2; HBA1; JCHAIN; IGHV3-48; IGKV1-5; IGHV3-7; FTH1; HSP90AA1; IGKV2D-40; IGLV2-11; FTL; IGHV2-70; COL4A2
REACTOME_INITIAL_TRIGGERING_OF_COMPLEMENT	0.0328967	0.775129	0.0782806	0.57662	1.2474	61	IGLV1-44; IGKV2-28; IGKV2D-28; IGLV6-57; IGLV1-47; IGLV1-40; C4A; IGKV1-12; IGKV2-30; IGKV2D-30; IGLV3-1; IGHG2; IGKV5-2; IGKV1-39; IGKV1D-12; C4B; CFD; C2; IGHV3-48; CFP; IGKV1-5; IGHV3-7
REACTOME_ANTIGEN_ACTIVATES_B_CELL_RECEPTOR_BCR_LEADING_TO_GENERATION_OF_SECOND_MESSENGERS	0.0359964	0.798273	0.0747094	0.557989	1.22136	78	IGLV1-44; IGKV2-28; PTPN6; IGKV2D-28; IGLV6-57; CD22; IGLV1-47; IGLV1-40; IGKV1-12; IGKV2-30; CD79A; IGKV2D-30; IGLV3-1; PLCG2; ITPR2; IGKV5-2; IGKV1-39; PIK3R1; SYK; IGKV1D-12; BLK; CALM1; LYN; IGHV3-48; IGHM; VAV1; IGKV1-5; IGHV3-7
REACTOME_COSTIMULATION_BY_THE_CD28_FAMILY	0.0414959	0.869108	0.0693777	0.569248	1.23259	62	PDCD1; CD86; PTPN6; TNFRSF14; GRAP2; TRIB3; LCK; AKT3; HLA-DRA; HLA-DPA1; PIK3R2; PIK3R1; MAP3K8; HLA-DQB1; SRC; CD274; LYN; PRR5; HLA-DPB1; CSK; VAV1; HLA-DRB3; HLA-DQA1; ICOSLG
REACTOME_FCGR3A_MEDIATED_IL10_SYNTHESIS	0.0446955	0.886853	0.0667337	0.550219	1.20578	81	IGLV1-44; IGKV2-28; IGKV2D-28; IGLV6-57; IGLV1-47; IGLV1-40; IGKV1-12; IGKV2-30; HCK; IGKV2D-30; IGLV3-1; PLCG2; IGHG2; FCGR2A; ITPR2; IGKV5-2; IGKV1-39; SYK; IGKV1D-12; ADCY7; PRKACB; SRC; FGR; CALM1; LYN; PRKX
REACTOME_ANTIMICROBIAL_PEPTIDES	0.0530947	0.9996	0.0609531	0.689287	1.36558	15	TLR1; RNASE6; CCR2
REACTOME_FCERI_MEDIATED_MAPK_ACTIVATION	0.0621938	0.9996	0.056043	0.542287	1.18639	77	IGLV1-44; IGKV2-28; IGKV2D-28; IGLV6-57; IGLV1-47; IGLV1-40; VAV2; IGKV1-12; IGKV2-30; GRAP2; IGKV2D-30; IGLV3-1; PLCG2; FOS; IGKV5-2; IGKV1-39; SYK; IGKV1D-12; LYN; IGHV3-48; MAP2K7; PLCG1; VAV1; IGKV1-5; IGHV3-7; MAPK10
REACTOME_TNFR2_NON_CANONICAL_NF_KB_PATHWAY	0.0781922	0.9996	0.0495497	0.530019	1.16417	87	TNFRSF18; PSMB8; TNFRSF13C; TNFRSF17; TNFRSF13B; TNFSF9; PSMA6; TNFRSF4; TNFRSF14; PSME4; TNFRSF1B; CD40; TNFSF13; PSMB9; BTRC; PSMB3; PSMC6; PSMA2; TNFRSF12A; CD27
REACTOME_DNA_DAMAGE_TELOMERE_STRESS_INDUCED_SENESCENCE	0.10189	0.9996	0.042842	0.53122	1.1592	73	CDKN1A; H2BC17; H2AC19; H4C1; H2BC8; H2BC14; H2AC14; TP53; H2BC5; H1-3; CCNE2; H2AC18; H4C15; POT1; H1-5; H4C14; H2AC8; H2AB1; H1-4; H4C4; H2AC20; CABIN1; H4C6; MRE11; H2AX; H2BC4; H2AZ1; RB1
REACTOME_CONSTITUTIVE_SIGNALING_BY_ABERRANT_PI3K_IN_CANCER	0.107689	0.9996	0.0415371	0.551223	1.18152	50	CD86; ESR1; ERBB2; FGFR3; LCK; FGFR1; HBEGF; FGFR4; PIK3R2; GAB1; PIK3R1; EGF; RAC2; SRC; FGF22; VAV1; EPGN; PDGFRB; PIK3AP1
REACTOME_ARACHIDONIC_ACID_METABOLISM	0.111689	0.9996	0.0406948	0.573842	1.20453	34	ALOX5; PTGS1; PRXL2B; ALOX5AP; DPEP1; TBXAS1; ABCC1; GGT5; DPEP2; MAPKAPK2; PON2
REACTOME_INTERLEUKIN_4_AND_INTERLEUKIN_13_SIGNALING	0.112989	0.9996	0.0404303	0.523923	1.14622	77	S1PR1; IL2RG; ALOX5; HMOX1; CDKN1A; TNFRSF1B; IRF4; BCL6; TP53; FOS; BCL2L1; FOXO1; MCL1; PIK3R1; JUNB; HSP90B1; TGFB1; IL4R; HSPA8; PIM1
REACTOME_ANTIGEN_PROCESSING_CROSS_PRESENTATION	0.114489	0.9996	0.0401305	0.514443	1.13385	96	PSMB8; HLA-F; S100A1; TLR6; NCF1; TAP1; PSMA6; NCF2; TLR1; PSME4; TAP2; PSMB9; PSMB3; PSMC6; PSMA2; HLA-C; HLA-A; CALR; CYBB; IKBKB; TAPBP; TLR4; HMGB1; PDIA3
REACTOME_SEMAPHORIN_INTERACTIONS	0.120288	0.9996	0.0390223	0.542551	1.16578	53	ERBB2; TYROBP; PLXND1; LIMK1; PLXNB1; PLXNA1; CD72; PIP5K1C; FES; RHOC; PLXNB3; RHOB; SEMA4A; PLXNA3; CDK5R1; PTPRC; MYL9; HSP90AA1; SEMA3A; FYN; SEMA7A; MYL6; SEMA4D; RRAS
REACTOME_PI3K_AKT_SIGNALING_IN_CANCER	0.129187	0.9996	0.0374628	0.519258	1.13601	77	CD86; ESR1; ERBB2; CDKN1A; NR4A1; FGFR3; FOXO6; LCK; FGFR1; AKT3; HBEGF; FGFR4; FOXO1; PIK3R2; GAB1; PIK3R1; EGF; RAC2; SRC; FGF22; PRR5
REACTOME_DEPOSITION_OF_NEW_CENPA_CONTAINING_NUCLEOSOMES_AT_THE_CENTROMERE	0.131487	0.9996	0.0370846	0.525007	1.14227	69	CENPQ; ITGB3BP; H2BC17; H2AC19; H4C1; H2BC8; CENPK; H2BC14; H2AC14; H2BC5; CENPW; H2AC18; CENPU; H4C15; H4C14; H2AC8; CENPN; H2AB1; H4C4; H2AC20; H4C6; CENPO; H2AX; H2BC4; HJURP; H2AZ1; CENPL; H4C11; MIS18A; NPM1; H4C13; SMARCA5; OIP5; CENPI; H4C8; H2BC13; H2AJ
REACTOME_RESPONSE_OF_EIF2AK4_GCN2_TO_AMINO_ACID_DEFICIENCY	0.145185	0.9996	0.0350117	0.505958	1.11657	99	DDIT3; CEBPB; RPS9; ASNS; TRIB3; RPL39L; RPL9; ATF4; RPL22L1; RPS15A; RPL41; RPL26; RPL34; RPS7; ATF3; RPL35; RPS3A; RPS29; RPL39; RPL36A; RPL7; RPS27; RPL31; RPS27L; EIF2S2; RPL26L1; RPS17; RPL30; RPL10L; RPSA; CEBPG; RPS24; RPL17; RPL15; RPS21
REACTOME_RECOGNITION_AND_ASSOCIATION_OF_DNA_GLYCOSYLASE_WITH_SITE_CONTAINING_AN_AFFECTED_PURINE	0.147185	0.9996	0.0347322	0.536966	1.15176	51	H2BC17; H2AC19; H4C1; H2BC8; H2BC14; H2AC14; H2BC5; H2AC18; H4C15; POT1; H4C14; H2AC8; H2AB1; MUTYH; H4C4; H2AC20; H4C6; H2AX; H2BC4; H2AZ1; H4C11; H4C13; NEIL3; H4C8; H2BC13; H2AJ
REACTOME_CHROMOSOME_MAINTENANCE	0.148385	0.9996	0.0345671	0.492193	1.09809	135	POLD4; CENPQ; ITGB3BP; H2BC17; H2AC19; H4C1; WRN; H2BC8; CENPK; H2BC14; DNA2; POLR2K; RFC3; PRIM1; H2AC14; LIG1; DSCC1; H2BC5; CENPW; WRAP53; H2AC18; CENPU; RPA3; H4C15; POT1; POLR2H; PRIM2; H4C14; H2AC8; CENPN; H2AB1; H4C4; H2AC20; POLR2A; RUVBL2; TEN1; CHTF8; H4C6; RFC4; CENPO; H2AX; H2BC4; HJURP; H2AZ1; CENPL; POLR2I; DAXX; POLR2C; POLD3; H4C11; MIS18A; NPM1; H4C13; SMARCA5; OIP5; RFC2; CENPI;…
REACTOME_PARASITE_INFECTION	0.153585	0.9996	0.0338729	0.501866	1.10946	104	IGLV1-44; IGKV2-28; IGKV2D-28; IGLV6-57; IGLV1-47; IGLV1-40; VAV2; IGKV1-12; IGKV2-30; HCK; CYFIP1; MYO1C; IGKV2D-30; IGLV3-1; IGHG2; IGKV5-2; IGKV1-39; SYK; IGKV1D-12; SRC; FGR; LYN; IGHV3-48; ELMO2; ARPC1A; WIPF1; ARPC1B; VAV1; IGKV1-5; IGHV3-7
REACTOME_NEGATIVE_REGULATION_OF_THE_PI3K_AKT_NETWORK	0.160684	0.9996	0.0329767	0.509139	1.11601	82	CD86; ESR1; ERBB2; IER3; FGFR3; TRIB3; LCK; FGFR1; AKT3; PIP5K1C; HBEGF; FGFR4; PIP5K1B; PIK3R2; GAB1; PIK3R1; EGF; RAC2
REACTOME_TELOMERE_MAINTENANCE	0.168983	0.9996	0.0319971	0.496659	1.09961	108	POLD4; H2BC17; H2AC19; H4C1; WRN; H2BC8; H2BC14; DNA2; POLR2K; RFC3; PRIM1; H2AC14; LIG1; DSCC1; H2BC5; WRAP53; H2AC18; RPA3; H4C15; POT1; POLR2H; PRIM2; H4C14; H2AC8; H2AB1; H4C4; H2AC20; POLR2A; RUVBL2; TEN1; CHTF8; H4C6; RFC4; H2AX; H2BC4; H2AZ1; POLR2I; DAXX; POLR2C; POLD3; H4C11; H4C13; RFC2; H4C8; H2BC13; RFC5; H2AJ; POLD2; NOP10; CTC1; POLD1; POLR2G; BLM; H2BC15; TERF1; POLR2E; RFC1; PCNA;…
REACTOME_VISUAL_PHOTOTRANSDUCTION	0.174583	0.9996	0.0313735	0.525519	1.13004	54	HSD17B6; SLC24A1; AGRN; RGS9; PDE6G; GRK4; PRKCA; FNTB; RDH5; CALM1; APOC2; METAP1; CYP4V2; LDLR; RDH10; METAP2; LRP10; SAG; HSD17B1; APOM; GNB1; NAPEPLD; PPEF1; PLB1; CAMKMT; APOE
REACTOME_BASE_EXCISION_REPAIR	0.180082	0.9996	0.0307875	0.503884	1.10633	86	POLD4; NEIL1; H2BC17; H2AC19; H4C1; H2BC8; H2BC14; RFC3; H2AC14; LIG1; H2BC5; H2AC18; POLE; RPA3; H4C15; POT1; H4C14; H2AC8; H2AB1; MUTYH; H4C4; H2AC20; APEX1; H4C6; RFC4; H2AX; H2BC4; H2AZ1; POLB; NEIL2; POLE2; POLD3; H4C11; XRCC1; H4C13; RFC2; NEIL3; H4C8; H2BC13; RFC5; H2AJ; POLD2; POLD1; POLE3; NTHL1; H2BC15; TERF1; RFC1; PCNA
REACTOME_MAPK6_MAPK4_SIGNALING	0.183182	0.9996	0.0304681	0.503738	1.10503	84	RAG1; PSMB8; RAG2; PSMA6; CDC42EP3; PSME4; HSPB1; MOV10; PSMB9; FOXO1; PSMB3; PSMC6; AGO2; PSMA2; CDK1; PRKACB; CDC42EP2; TNRC6B; NCOA3
REACTOME_MEIOTIC_RECOMBINATION	0.186981	0.9996	0.0300866	0.505454	1.10637	78	MSH5; DMC1; MND1; H2BC17; H2AC19; H4C1; H2BC8; H2BC14; H2AC14; H3C11; H2BC5; H2AC18; RPA3; H4C15; H4C14; H2AC8; H2AB1; H4C4; H2AC20; H4C6; MRE11; H2AX; H2BC4; H2AZ1; CDK4; H4C11; RBBP8; H3C6; H3C13; H4C13; RAD51C; H4C8; H2BC13; H2AJ; H3C14; RAD51; H3C1; H3C10; BLM; H2BC15; H3C8; H3-3A; RPA2; H4C9
REACTOME_SIGNALING_BY_THE_B_CELL_RECEPTOR_BCR	0.186981	0.9996	0.0300866	0.480828	1.07749	157	IGLV1-44; PSMB8; IGKV2-28; PTPN6; IGKV2D-28; IGLV6-57; CD22; IGLV1-47; IGLV1-40; RASGRP1; IGKV1-12; IGKV2-30; PSMA6; PSME4; CD79A; IGKV2D-30; IGLV3-1; PLCG2; PSMB9; BTRC; PSMB3; PSMC6; ITPR2; IGKV5-2; IGKV1-39; PIK3R1; PSMA2; SYK; IGKV1D-12; IKBKB; PRKCB; BLK; CALM1; LYN; PPIA; IGHV3-48; NFKBIA; IGHM
REACTOME_MHC_CLASS_II_ANTIGEN_PRESENTATION	0.187981	0.9996	0.029988	0.491791	1.08985	112	IFI30; HLA-DMB; TUBA4A; DNM1; HLA-DOA; CTSO; RILP; TUBB2B; TUBB4A; HLA-DRA; HLA-DPA1; HLA-DMA; SEC24D; AP1B1; DCTN3; CAPZA2; CLTC; HLA-DOB; KIF2C; CTSK; HLA-DQB1; LGMN; CTSH; KIF5A; AP1S1; TUBA1A; DCTN4; HLA-DPB1; CLTA; CAPZA1; TUBA1B; OSBPL1A; ACTR10; KIF15; CANX; HLA-DRB3; HLA-DQA1; AP1M2; AP1S2; KIF22; DCTN6; TUBB2A; SPTBN2; TUBB4B; KLC1; AP2A2; CENPE; RACGAP1; CTSF
REACTOME_INHIBITION_OF_DNA_RECOMBINATION_AT_TELOMERE	0.193781	0.9996	0.0294301	0.514852	1.11555	63	H2BC17; H2AC19; H4C1; H2BC8; H2BC14; POLR2K; H2AC14; H2BC5; H2AC18; H4C15; POT1; POLR2H; H4C14; H2AC8; H2AB1; H4C4; H2AC20; POLR2A; H4C6; H2AX; H2BC4; H2AZ1; POLR2I; DAXX; POLR2C; H4C11; H4C13; H4C8; H2BC13; H2AJ; POLR2G; H2BC15; TERF1; POLR2E; ATRX; H3-3A; H4C9
REACTOME_FCGAMMA_RECEPTOR_FCGR_DEPENDENT_PHAGOCYTOSIS	0.19518	0.9996	0.0292988	0.485834	1.08216	129	IGLV1-44; IGKV2-28; IGKV2D-28; IGLV6-57; IGLV1-47; IGLV1-40; VAV2; IGKV1-12; IGKV2-30; HCK; CYFIP1; MYO1C; LIMK1; IGKV2D-30; IGLV3-1; PLCG2; IGHG2; FCGR2A; PIK3R2; ITPR2; IGKV5-2; IGKV1-39; PIK3R1; SYK; IGKV1D-12; SRC; FGR; LYN; IGHV3-48; PRKCD; ELMO2; ARPC1A; WIPF1; PLCG1; ARPC1B; VAV1; IGKV1-5; IGHV3-7
REACTOME_BASE_EXCISION_REPAIR_AP_SITE_FORMATION	0.19548	0.9996	0.0292709	0.517333	1.11638	58	NEIL1; H2BC17; H2AC19; H4C1; H2BC8; H2BC14; H2AC14; H2BC5; H2AC18; H4C15; POT1; H4C14; H2AC8; H2AB1; MUTYH; H4C4; H2AC20; H4C6; H2AX; H2BC4; H2AZ1; NEIL2; H4C11; H4C13; NEIL3; H4C8; H2BC13; H2AJ
REACTOME_DEFENSINS	0.220178	0.9996	0.0271534	0.675806	1.24245	6	TLR1; CCR2
REACTOME_REPRODUCTION	0.221778	0.9996	0.0270275	0.485682	1.07747	115	MSH5; HVCN1; DMC1; MND1; H2BC17; H2AC19; H4C1; SYNE1; H2BC8; H2BC14; IZUMO4; H2AC14; H3C11; H2BC5; CD9; H2AC18; TEX12; RPA3; H4C15; B4GALT1; POT1; SYCP2; H4C14; H2AC8; H2AB1; SYCE2; H4C4; IZUMO1; SUN2; H2AC20; H4C6; MRE11; H2AX; H2BC4; ATR; H2AZ1; CDK4; H4C11; STAG3; RBBP8; H3C6; H3C13; H4C13; RAD51C; RAD21; H4C8; H2BC13; H2AJ; H3C14; RAD51; H3C1; H3C10; STAG1; UBE2I; BLM; H2BC15; TERF1; H3C8
REACTOME_NRAGE_SIGNALS_DEATH_THROUGH_JNK	0.224378	0.9996	0.0268255	0.514734	1.10601	53	VAV2; ARHGEF40; FGD4; AATF; ARHGEF17; BCL2L11; FGD2; ABR; AKAP13; ECT2; ARHGEF2; NET1; OBSCN; PLEKHG2; TRIO; PREX1; VAV1; NGEF; FGD3; BAD; MAGED1
REACTOME_PLATELET_HOMEOSTASIS	0.230577	0.9996	0.0263564	0.506362	1.09642	62	PTPN6; ATP2B2; P2RX1; ATP2B4; GNB3; PDE9A; ATP2A3; GNG8; ITPR2; PDE1B; GNG4; P2RX5; FGR; CALM1; PDE5A; ATP2B1; P2RX6; GNG10; GNG2; PECAM1; PDE2A; GNB1; GNG13; ATP2A1; PPP2R5B; PPP2CA
REACTOME_FOXO_MEDIATED_TRANSCRIPTION	0.233677	0.9996	0.0261281	0.512702	1.10165	53	CDKN1A; DDIT3; TXNIP; CAV1; SREBF1; FOXO6; AKT3; BCL2L11; BCL6; FBXO32; FOXO1; NFYB; CITED2; CREBBP; NFYC; SMAD4; HDAC2; HDAC1; TXN; KAT2B; YWHAG; EP300; NFYA
REACTOME_SENSORY_PROCESSING_OF_SOUND	0.235376	0.9996	0.0260047	0.509886	1.09773	55	ATP2B2; MYO3A; MYO1C; ESPNL; WHRN; EPS8L2; SPTBN1; CAPZA2; CASK; CACNB2; RAB3A; ESPN; EPS8; TPRN; CDH23; STX1A; ATP2B1; CAPZA1; CABP1; EZR; MSN; PJVK; EPB41L1; FSCN2
REACTOME_TOLL_LIKE_RECEPTOR_CASCADES	0.235776	0.9996	0.0259758	0.477242	1.06569	140	DNM1; S100A1; CD180; GSDME; TLR6; TLR10; IRF7; MAPK11; TLR9; LY86; TLR1; AGER; PLCG2; FOS; ECSIT; RIPK1; BTRC; MAP2K6; PELI2; DUSP3; IRAK2; MAP3K8; HSP90B1; IKBKB; RIPK3; CTSK; TLR4; HMGB1; RIPK2; LGMN; MAPK7; MAPKAPK2; NFKBIA; TICAM1; UNC93B1; MAP2K3; TAB2; TIRAP; MAP2K7; CASP8; BIRC3; MAPK10; NKIRAS1; TRAF3; EEA1; MAP2K1; IKBKG
REACTOME_MEIOSIS	0.238776	0.9996	0.0257614	0.48597	1.07459	105	MSH5; DMC1; MND1; H2BC17; H2AC19; H4C1; SYNE1; H2BC8; H2BC14; H2AC14; H3C11; H2BC5; H2AC18; TEX12; RPA3; H4C15; POT1; SYCP2; H4C14; H2AC8; H2AB1; SYCE2; H4C4; SUN2; H2AC20; H4C6; MRE11; H2AX; H2BC4; ATR; H2AZ1; CDK4; H4C11; STAG3; RBBP8; H3C6; H3C13; H4C13; RAD51C; RAD21; H4C8; H2BC13; H2AJ; H3C14; RAD51; H3C1; H3C10; STAG1; UBE2I; BLM; H2BC15; TERF1; H3C8; STAG2; H3-3A; RPA2; H4C9
REACTOME_TRANSCRIPTIONAL_REGULATION_OF_GRANULOPOIESIS	0.240276	0.9996	0.0256556	0.49328	1.08166	83	MYB; CDKN1A; CEBPB; H2BC17; H2AC19; H4C1; H2BC8; H2BC14; H2AC14; H3C11; E2F1; H2BC5; H2AC18; H4C15; H4C14; H2AC8; H2AB1; TFDP2; H4C4; H2AC20; RXRA; SPI1; H4C6; H2AX; H2BC4; H2AZ1; DEK; CDK4; H4C11; H3C6; H3C13; H4C13; GFI1; EP300; H4C8; H2BC13; H2AJ; H3C14; H3C1; H3C10; LEF1; H2BC15; RARA; H3C8; H3-3A; H4C9; RUNX1
REACTOME_RNA_POLYMERASE_I_PROMOTER_ESCAPE	0.243276	0.9996	0.0254465	0.49164	1.07945	86	POLR1H; H2BC17; H2AC19; H4C1; H2BC8; H2BC14; GTF2H2; POLR2K; H2AC14; H3C11; RRN3; CDK7; H2BC5; H2AC18; GTF2H4; H4C15; POLR2H; H4C14; H2AC8; H2AB1; H4C4; H2AC20; H4C6; H2AX; H2BC4; TAF1D; H2AZ1; GTF2H5; H4C11; H3C6; H3C13; H4C13; H4C8; H2BC13; H2AJ; H3C14; CBX3; POLR1E; H3C1; GTF2H1; H3C10; H2BC15; POLR2E; H3C8
REACTOME_RNA_POLYMERASE_I_TRANSCRIPTION	0.247775	0.9996	0.0251393	0.484382	1.07108	105	POLR1H; H2BC17; H2AC19; H4C1; H2BC8; H2BC14; GTF2H2; POLR2K; H2AC14; H3C11; RRN3; CDK7; H2BC5; H2AC18; EHMT2; GTF2H4; ERCC6; H4C15; POLR2H; H4C14; H2AC8; H2AB1; H4C4; H2AC20; H4C6; H2AX; H2BC4; TAF1D; H2AZ1; GTF2H5; HDAC2; MBD3; HDAC1; H4C11; KAT2B; H3C6; H3C13; H4C13; H4C8; H2BC13; H2AJ; H3C14; CBX3; POLR1E; H3C1; MBD2; GTF2H1; GATAD2B; RBBP4; MAPK3; H3C10; H2BC15; CHD3; POLR2E; H3C8
REACTOME_TRANSCRIPTION_COUPLED_NUCLEOTIDE_EXCISION_REPAIR_TC_NER	0.251675	0.9996	0.024879	0.493389	1.07996	78	POLD4; COPS2; GTF2H2; POLR2K; RFC3; LIG1; RBX1; CDK7; GTF2H4; POLE; RPA3; ERCC6; COPS4; POLR2H; AQR; ERCC8; PPIE; POLR2A; RFC4; ERCC1; COPS3; COPS8; GTF2H5; ISY1; POLR2I; POLR2C; POLE2; POLD3; XRCC1; GPS1; RFC2; EP300; RFC5; POLD2; GTF2H1; POLD1; XAB2; POLE3; POLR2G; UBB; POLR2E; RFC1; PCNA; TCEA1; ERCC5; RPA2
REACTOME_G2_M_DNA_DAMAGE_CHECKPOINT	0.258974	0.9996	0.0244059	0.488078	1.07326	90	H2BC17; H4C1; WRN; H2BC8; H2BC14; DNA2; RFC3; TP53; H2BC5; RAD9B; RPA3; H4C15; MDC1; H4C14; TOPBP1; CDK1; HUS1; CDC25C; H4C4; CHEK1; RAD1; H4C6; HERC2; MRE11; RFC4; H2AX; H2BC4; ATR; EXO1; H4C11; RBBP8; ATRIP; YWHAE; H4C13; TP53BP1; RFC2; YWHAG; RHNO1; H4C8; H2BC13; RFC5; RAD17; ABRAXAS1; RNF168; BLM; YWHAZ; H2BC15; PIAS4; RPA2; SFN; KAT5; H4C9; BABAM1
REACTOME_FCERI_MEDIATED_NF_KB_ACTIVATION	0.261274	0.9996	0.0242605	0.476858	1.06083	125	IGLV1-44; PSMB8; IGKV2-28; IGKV2D-28; IGLV6-57; IGLV1-47; IGLV1-40; RASGRP1; IGKV1-12; IGKV2-30; PSMA6; PSME4; IGKV2D-30; IGLV3-1; PSMB9; BTRC; PSMB3; PSMC6; IGKV5-2; IGKV1-39; PSMA2; IGKV1D-12; IKBKB
REACTOME_GAP_JUNCTION_TRAFFICKING_AND_REGULATION	0.264674	0.9996	0.0240486	0.544461	1.12089	25	TUBA4A; DNM1; TUBB2B; TUBB4A; CLTC; SRC; TUBA1A; CLTA; TUBA1B; CLTB
REACTOME_ERCC6_CSB_AND_EHMT2_G9A_POSITIVELY_REGULATE_RRNA_EXPRESSION	0.269873	0.9996	0.0237314	0.49382	1.07585	71	H2BC17; H2AC19; H4C1; H2BC8; H2BC14; H2AC14; H3C11; H2BC5; H2AC18; EHMT2; ERCC6; H4C15; H4C14; H2AC8; H2AB1; H4C4; H2AC20; H4C6; H2AX; H2BC4; H2AZ1; HDAC2; MBD3; HDAC1; H4C11; H3C6; H3C13; H4C13; H4C8; H2BC13; H2AJ; H3C14; CBX3; H3C1; GATAD2B; RBBP4; H3C10; H2BC15; CHD3; H3C8; H3-3A; H4C9; MTA3
REACTOME_HDR_THROUGH_HOMOLOGOUS_RECOMBINATION_HRR	0.271773	0.9996	0.0236175	0.495686	1.07741	67	POLD4; SLX1B; RAD51AP1; WRN; DNA2; RFC3; EME2; RAD9B; POLE; RPA3; TOPBP1; HUS1; MUS81; CHEK1; RAD1; MRE11; RFC4; ATR; EXO1; POLE2; POLD3; RBBP8; ATRIP; RAD51C; RFC2; RHNO1; XRCC2; RFC5; RAD17; POLD2; RAD51; POLD1; POLE3; BLM; UBB; RFC1; PCNA; RPA2; KAT5; EME1
REACTOME_DUAL_INCISION_IN_TC_NER	0.273773	0.9996	0.0234987	0.495974	1.07643	65	POLD4; GTF2H2; POLR2K; RFC3; RBX1; CDK7; GTF2H4; POLE; RPA3; ERCC6; POLR2H; AQR; ERCC8; PPIE; POLR2A; RFC4; ERCC1; GTF2H5; ISY1; POLR2I; POLR2C; POLE2; POLD3; RFC2; EP300; RFC5; POLD2; GTF2H1; POLD1; XAB2; POLE3; POLR2G; UBB; POLR2E; RFC1; PCNA; TCEA1; ERCC5; RPA2
REACTOME_SENSORY_PROCESSING_OF_SOUND_BY_OUTER_HAIR_CELLS_OF_THE_COCHLEA	0.278972	0.9996	0.0231952	0.515074	1.09195	40	ATP2B2; MYO3A; MYO1C; ESPNL; WHRN; EPS8L2; SPTBN1; CASK; ESPN; EPS8; TPRN; CDH23; EZR; MSN; PJVK; EPB41L1; FSCN2
REACTOME_MEIOTIC_SYNAPSIS	0.285971	0.9996	0.0227981	0.491958	1.07037	69	H2BC17; H2AC19; H4C1; SYNE1; H2BC8; H2BC14; H2AC14; H2BC5; H2AC18; TEX12; H4C15; POT1; SYCP2; H4C14; H2AC8; H2AB1; SYCE2; H4C4; SUN2; H2AC20; H4C6; H2AX; H2BC4; ATR; H2AZ1; H4C11; STAG3; H4C13; RAD21; H4C8; H2BC13; H2AJ
REACTOME_POTASSIUM_CHANNELS	0.29537	0.9996	0.0222842	0.501675	1.07721	52	KCNN4; KCNN3; GABBR1; GNB3; KCNJ12; KCNH2; GNG8; HCN3; KCNJ11; KCNA3; KCNQ1; GNG4; KCNC3; KCNAB3; GNG10; HCN2; GNG2; GNB1; KCNK6; GNG13; KCNK7; KCNAB2; KCNH3; KCNK9; GNGT2
REACTOME_CELL_DEATH_SIGNALLING_VIA_NRAGE_NRIF_AND_NADE	0.310869	0.9996	0.0214813	0.487475	1.06134	70	VAV2; ARHGEF40; ITGB3BP; FGD4; AATF; ARHGEF17; BCL2L11; FGD2; ABR; AKAP13; PSEN2; ECT2; ARHGEF2; APH1A; NET1; OBSCN; PLEKHG2; TRIO; PREX1; VAV1; NGEF; FGD3; CASP3; BAD; MAGED1; YWHAE; PSENEN
REACTOME_CONDENSATION_OF_PROPHASE_CHROMOSOMES	0.311869	0.9996	0.0214313	0.488251	1.06165	68	H2BC17; H2AC19; H4C1; H2BC8; H2BC14; H2AC14; H3C11; H2BC5; H2AC18; H4C15; H4C14; H2AC8; H2AB1; CDK1; H4C4; H2AC20; H4C6; H2AX; H2BC4; H2AZ1; NCAPH2; RB1; H4C11; SMC4; H3C6; H3C13; H4C13; MCPH1; H4C8; H2BC13; H2AJ; H3C14; H3C1; H3C10; SMC2; H2BC15; H3C8
REACTOME_PRC2_METHYLATES_HISTONES_AND_DNA	0.321168	0.9996	0.0209755	0.486632	1.05813	68	H2BC17; H2AC19; H4C1; H2BC8; H2BC14; H2AC14; H3C11; H2BC5; H2AC18; PHF1; H4C15; H4C14; H2AC8; H2AB1; H4C4; H2AC20; H4C6; DNMT3A; H2AX; H2BC4; H2AZ1; H4C11; H3C6; H3C13; H4C13; MTF2; EZH2; H4C8; H2BC13; H2AJ; H3C14; EED; H3C1; RBBP4; H3C10; AEBP2; H2BC15; H3C8
REACTOME_RESPONSE_TO_ELEVATED_PLATELET_CYTOSOLIC_CA2	0.333867	0.9996	0.0203793	0.475823	1.04706	92	TUBA4A; SERPINF2; PLEK; PSAP; TMSB4X; LGALS3BP; HSPA5; ITIH4; TOR4A; MANF; LHFPL2; FLNA; PRKCG; SRGN; VCL; CD9; PRKCA; EGF; TGFB1; PRKCB; CALM1; CFD; PPIA; OLA1; PHACTR2
REACTOME_RHOB_GTPASE_CYCLE	0.334867	0.9996	0.0203336	0.486944	1.05508	63	MCAM; VAV2; FLOT1; CAV1; RTKN; JUP; ARHGEF17; ABR; TFRC; AKAP13; PIK3R2; PIK3R1; ECT2; ARHGEF2; RHOB; PKN2; DIAPH3; NET1; IQGAP3; MYO9A; PREX1; DIAPH1; PKN3; RHPN2
REACTOME_G_ALPHA_12_13_SIGNALLING_EVENTS	0.343266	0.9996	0.0199561	0.482071	1.04886	69	VAV2; ARHGEF40; FGD4; PLXNB1; ARHGEF17; GNB3; FGD2; ABR; AKAP13; GNG8; RHOC; ECT2; ARHGEF2; GNG4; RHOB; NET1; OBSCN; PLEKHG2; TRIO; PREX1; VAV1; NGEF; FGD3
REACTOME_SIGNALING_BY_VEGF	0.343466	0.9996	0.0199472	0.472117	1.04189	99	VAV2; NCF1; MAPK11; NCF2; CAV1; TRIB3; FLT1; CYFIP1; JUP; BCAR1; HSPB1; AKT3; PIK3R2; ITPR2; PRKCA; PIK3R1; MAPK12; CYBB; PRKCB; FLT4; PRKCZ; PRKACB; SRC; CALM1; MAPKAPK2; PRR5; CYBA; PRKCD; ELMO2; PLCG1; VAV1; SPHK1; PTK2B; HSP90AA1; MTOR; BAIAP2; VEGFB; SH2D2A; FYN; WASF1; PTK2
REACTOME_B_WICH_COMPLEX_POSITIVELY_REGULATES_RRNA_EXPRESSION	0.344466	0.9996	0.0199031	0.475724	1.0445	86	POLR1H; H2BC17; H2AC19; H4C1; MYO1C; H2BC8; H2BC14; POLR2K; H2AC14; H3C11; H2BC5; H2AC18; ERCC6; H4C15; POLR2H; H4C14; H2AC8; H2AB1; H4C4; H2AC20; H4C6; H2AX; H2BC4; TAF1D; H2AZ1; DEK; H4C11; KAT2B; H3C6; H3C13; H4C13; SMARCA5; EP300; H4C8; H2BC13; H2AJ; H3C14; POLR1E; H3C1; H3C10; H2BC15; POLR2E; H3C8; MYBBP1A; H3-3A; ACTB; H4C9
REACTOME_REGULATION_OF_RUNX2_EXPRESSION_AND_ACTIVITY	0.347365	0.9996	0.0197759	0.482221	1.04814	67	PSMB8; ESR1; HIVEP3; PSMA6; PSME4; SMURF1; RBX1; PSMB9; PSMB3; PSMC6; WWP1; PSMA2
REACTOME_POSITIVE_EPIGENETIC_REGULATION_OF_RRNA_EXPRESSION	0.350865	0.9996	0.0196242	0.470993	1.04013	101	POLR1H; H2BC17; H2AC19; H4C1; MYO1C; H2BC8; H2BC14; POLR2K; H2AC14; H3C11; H2BC5; H2AC18; EHMT2; ERCC6; H4C15; POLR2H; H4C14; H2AC8; H2AB1; H4C4; H2AC20; H4C6; H2AX; H2BC4; TAF1D; H2AZ1; DEK; HDAC2; MBD3; HDAC1; H4C11; KAT2B; H3C6; H3C13; H4C13; SMARCA5; EP300; H4C8; H2BC13; H2AJ; H3C14; CBX3; POLR1E; H3C1; GATAD2B; RBBP4; H3C10; H2BC15; CHD3; POLR2E; H3C8; MYBBP1A; H3-3A; ACTB; H4C9; MTA3
REACTOME_THE_ROLE_OF_GTSE1_IN_G2_M_PROGRESSION_AFTER_G2_CHECKPOINT	0.356464	0.9996	0.0193853	0.479742	1.0445	70	PSMB8; TUBA4A; FKBPL; CDKN1A; PSMA6; PSME4; TUBB2B; TUBB4A; TP53; PSMB9; PSMB3; PSMC6; PSMA2
REACTOME_EUKARYOTIC_TRANSLATION_ELONGATION	0.368563	0.9996	0.0188844	0.470843	1.0361	92	EEF1A2; RPS9; RPL39L; RPL9; RPL22L1; RPS15A; RPL41; RPL26; RPL34; RPS7; RPL35; RPS3A; RPS29; RPL39; RPL36A; RPL7; RPS27; RPL31; RPS27L; RPL26L1; RPS17; RPL30; RPL10L; RPSA; EEF1D; RPS24; RPL17; RPL15; RPS21; RPS18
REACTOME_TRANSPORT_OF_INORGANIC_CATIONS_ANIONS_AND_AMINO_ACIDS_OLIGOPEPTIDES	0.370263	0.9996	0.0188156	0.47897	1.04033	66	SLC7A7; SLC24A1; SLC43A2; SLC3A2; SLC43A1; SLC1A5; SLC15A3; SLC12A7; SLC7A1; SLC26A11; SLC17A5; SLC25A29; SLC1A4; CALM1; SLC15A4; SLC9A1; SLC4A9; SLC12A2; SLC6A6; SLC25A26; SLC7A5; SLC4A5; SLC16A10
REACTOME_PRE_NOTCH_EXPRESSION_AND_PROCESSING	0.376562	0.9996	0.018564	0.467201	1.03251	103	H2BC17; ST3GAL6; H2AC19; H4C1; NOTCH2; FURIN; H2BC8; H2BC14; H2AC14; H3C11; ATP2A3; LFNG; E2F1; TP53; MOV10; H2BC5; H2AC18; AGO2; CREBBP; H4C15; B4GALT1; H4C14; H2AC8; H2AB1; TFDP2; H4C4; H2AC20; TNRC6B; H4C6; POGLUT1; H2AX; H2BC4; H2AZ1; H4C11; KAT2B; H3C6; H3C13; H4C13; MAML3; EP300; H4C8; H2BC13; H2AJ; H3C14; ATP2A1; H3C1
REACTOME_SIRT1_NEGATIVELY_REGULATES_RRNA_EXPRESSION	0.379262	0.9996	0.0184577	0.479237	1.03838	63	H2BC17; H2AC19; H4C1; H2BC8; H2BC14; H2AC14; H3C11; SUV39H1; H2BC5; H2AC18; H4C15; H4C14; H2AC8; H2AB1; H4C4; H2AC20; H4C6; H2AX; H2BC4; TAF1D; H2AZ1; H4C11; H3C6; H3C13; H4C13; H4C8; H2BC13; H2AJ; H3C14; H3C1; H3C10; H2BC15; H3C8; H3-3A; H4C9
REACTOME_ACTIVATED_PKN1_STIMULATES_TRANSCRIPTION_OF_AR_ANDROGEN_RECEPTOR_REGULATED_GENES_KLK2_AND_KLK3	0.381562	0.9996	0.0183678	0.480601	1.03901	60	H2BC17; H2AC19; H4C1; H2BC8; H2BC14; H2AC14; H3C11; H2BC5; H2AC18; H4C15; H4C14; H2AC8; H2AB1; H4C4; H2AC20; H4C6; H2AX; H2BC4; H2AZ1; H4C11; H3C6; KDM4C; H3C13; H4C13; H4C8; H2BC13; H2AJ; H3C14; H3C1; H3C10; H2BC15; H3C8; H3-3A; H4C9; PKN1
REACTOME_SNRNP_ASSEMBLY	0.384862	0.9996	0.0182401	0.48407	1.04091	54	SMN2; SNRPG; SNRPE; SMN1; GEMIN2; NUP62; SNRPB; GEMIN6; SNRPD1; NUP214; NDC1; NUP54; SNRPD2; NUP98; AAAS; SNRPF; WDR77; GEMIN8; NUP85; NUP43; NUP93
REACTOME_CARDIAC_CONDUCTION	0.387561	0.9996	0.0181365	0.472015	1.03266	77	ATP2B2; NPPC; ATP2B4; ATP2A3; ATP1A3; KCNJ12; KCNH2; FXYD1; ITPR2; KCNJ11; HIPK2; KCNQ1; CACNG6; CACNB2; SCN4A; CALM1; ASPH; FGF11; ATP2B1; FXYD7; SCN1A; FKBP1B; TNNI3; KAT2B; CACNB1; NPPA; CLIC2; KCNK6; KCNK7; ATP2A1
REACTOME_P75_NTR_RECEPTOR_MEDIATED_SIGNALLING	0.394861	0.9996	0.0178606	0.466904	1.02719	91	VAV2; ARHGEF40; ITGB3BP; FGD4; AATF; ARHGEF17; BCL2L11; FGD2; ABR; AKAP13; PSEN2; ECT2; ARHGEF2; IKBKB; RTN4R; APH1A; RIPK2; NFKBIA; NET1; OBSCN; PLEKHG2; TRIO; PREX1; VAV1; NGEF; HDAC2; FGD3; HDAC1; CASP3; BAD; MAGED1; YWHAE; PSENEN
REACTOME_ESTROGEN_DEPENDENT_GENE_EXPRESSION	0.39546	0.9996	0.0178382	0.457969	1.02277	141	ESR1; MYB; KDM4B; H2BC17; H2AC19; H4C1; CXXC5; H2BC8; H2BC14; POLR2K; H2AC14; H3C11; TFF3; FOS; MOV10; H2BC5; H2AC18; CHD1; KANK1; AGO2; CREBBP; H4C15; POLR2H; H4C14; H2AC8; H2AB1; H4C4; H2AC20; POLR2A; TNRC6B; NCOA3; H4C6; NCOA1; H2AX; H2BC4; H2AZ1; POLR2I; POU2F1; POLR2C; HDAC1; H4C11; HSP90AA1; KAT2B; H3C6; H3C13; H4C13; RAD21; PRMT1; EP300; H4C8; H2BC13; H2AJ; H3C14; H3C1; H3C10; STAG1; GTF2A…
REACTOME_AMYLOID_FIBER_FORMATION	0.40156	0.9996	0.0176127	0.467345	1.02651	87	H2BC17; H2AC19; H4C1; FURIN; H2BC8; H2BC14; H2AC14; H3C11; PRKN; H2BC5; H2AC18; TSPAN33; H4C15; H4C14; H2AC8; H2AB1; APH1A; GGA1; H4C4; H2AC20; H4C6; UBE2L6; TSPAN15; MFGE8; H2AX; H2BC4; H2AZ1; H4C11; H3C6; GGA3; H3C13; H4C13; PSENEN; NPPA; USP9X; H4C8; H2BC13; H3C14; H3C1; CST3; APOE; H3C10; ADAM10; UBB; H2BC15; H3C8; PRL; H3-3A; H4C9
REACTOME_PEPTIDE_HORMONE_METABOLISM	0.411259	0.9996	0.0172621	0.482812	1.03262	48	INHBE; MME; CTSZ; GHRL; GNB3; ACE; EXOC7; EXOC2; KIF5C; KIF5A; TCF7L2; STX1A; EXOC1
REACTOME_DISEASES_OF_PROGRAMMED_CELL_DEATH	0.411859	0.9996	0.0172408	0.464054	1.02237	95	GSDME; CDC25B; H2BC17; H2AC19; H4C1; H2BC8; H2BC14; PRIM1; H2AC14; BCL2L11; H3C11; H2BC5; RIPK1; H2AC18; H4C15; PRIM2; H4C14; H2AC8; H2AB1; CDC25C; H4C4; H2AC20; H4C6; DNMT3A; H2AX; H2BC4; H2AZ1; CDK5R1; CASP8; CAPNS1; H4C11; CAPN1; H3C6; H3C13; YWHAE; H4C13; EZH2; H4C8; H2BC13; H2AJ; H3C14; EED; H3C1; RBBP4; TRADD; H3C10
REACTOME_ACTIVATION_OF_ANTERIOR_HOX_GENES_IN_HINDBRAIN_DEVELOPMENT_DURING_EARLY_EMBRYOGENESIS	0.416758	0.9996	0.0170676	0.460875	1.02081	110	PCGF2; H2BC17; H2AC19; H4C1; H2BC8; H2BC14; POLR2K; H2AC14; H3C11; H2BC5; H2AC18; EGR2; CREBBP; H4C15; PKNOX1; PBX1; POLR2H; H4C14; H2AC8; H2AB1; H4C4; H2AC20; POLR2A; RXRA; NCOA3; H4C6; H2AX; H2BC4; ASH2L; H2AZ1; POLR2I; POLR2C; HOXA3; H4C11; MEIS1; H3C6; H3C13; H4C13; EZH2; EP300; H4C8; H2BC13; H2AJ; H3C14; EED; RARG; H3C1; RBBP4; HOXC4; H3C10; POLR2G; H2BC15; RARA; POLR2E; H3C8; HOXB4; H3-3A; …
REACTOME_L1CAM_INTERACTIONS	0.418658	0.9996	0.017001	0.46474	1.02127	89	TUBA4A; DNM1; CHL1; VAV2; TUBB2B; FGFR1; CD24; TUBB4A; SPTBN1; ANK1; SPTBN4; CLTC; CSNK2B; SCN4A; SRC; HSPA8; ANK3; TUBA1A; SPTA1; CLTA; TUBA1B; SCN1A; EZR; DLG3; MSN; LAMC1; MAP2K1; MAP2K2; TUBB2A; SPTBN2; TUBB4B; AP2A2; NRP2; MAPK3; CNTNAP1; EPHB2
REACTOME_CELLULAR_RESPONSE_TO_STARVATION	0.418758	0.9996	0.0169976	0.454664	1.01818	153	SESN2; DDIT3; CEBPB; RPS9; ATP6V1G2; ASNS; TRIB3; RPL39L; RPL9; ATF4; RPL22L1; RPS15A; RPL41; RPL26; RPL34; RPS7; LAMTOR3; ATF3; FNIP1; RPL35; RPS3A; RPS29; RPL39; RPL36A; FLCN; ATP6V1G1; RPL7; DEPDC5; RPS27; KPTN; ATP6V1E1; ATP6V0D1; RPL31; RPS27L; EIF2S2; RPL26L1; ATP6V0C; RPS17; RPL30; RPL10L; RPSA; CEBPG; RPS24; RPL17; RPL15; RPS21; RPS18; CASTOR1; ATP6V1F; RPL23; MTOR; CASTOR2; ATP6V1A; RPLP…
REACTOME_ION_TRANSPORT_BY_P_TYPE_ATPASES	0.419058	0.9996	0.0169871	0.488269	1.03343	39	ATP9B; ATP2B2; ATP2B4; ATP2A3; ATP1A3; FXYD1; ATP8A1; CALM1; ATP2B1; FXYD7; ATP4A; ATP2A1; ATP11A; ATP11B; ATP8B3; ATP13A2; ATP8B2; ATP1B1; ATP13A4; ATP8A2; ATP2C1
REACTOME_HSP90_CHAPERONE_CYCLE_FOR_STEROID_HORMONE_RECEPTORS_SHR	0.421258	0.9996	0.0169106	0.482512	1.02956	45	HSPA1B; TUBA4A; TUBB2B; TUBB4A; DCTN3; CAPZA2; HSPA8; TUBA1A; DCTN4; NR3C2; CAPZA1; TUBA1B; ACTR10; HSP90AA1; DCTN6; TUBB2A; TUBB4B
REACTOME_DNA_METHYLATION	0.422258	0.9996	0.0168759	0.474102	1.02496	60	H2BC17; H2AC19; H4C1; H2BC8; H2BC14; H2AC14; H3C11; H2BC5; H2AC18; H4C15; H4C14; H2AC8; H2AB1; H4C4; H2AC20; H4C6; DNMT3A; H2AX; H2BC4; H2AZ1; H4C11; H3C6; H3C13; H4C13; H4C8; H2BC13; H2AJ; H3C14; H3C1; H3C10; H2BC15; H3C8; H3-3A; H4C9
REACTOME_RAC2_GTPASE_CYCLE	0.423658	0.9996	0.0168276	0.466041	1.02131	81	MCAM; VAV2; NCF1; GARRE1; NCF2; CAV1; CYFIP1; SWAP70; IQGAP1; ABR; DOCK10; TFRC; PIK3R2; PIK3R1; RAC2; CYBB; CDC42EP4; DOCK4; TAOK3; DIAPH3; CYBA; TRIO; PREX1; VAV1; PAK4; ARHGAP17; DOCK2
REACTOME_NEGATIVE_EPIGENETIC_REGULATION_OF_RRNA_EXPRESSION	0.425157	0.9996	0.016776	0.460922	1.01895	104	POLR1H; H2BC17; H2AC19; H4C1; H2BC8; H2BC14; GTF2H2; POLR2K; H2AC14; H3C11; CDK7; SUV39H1; H2BC5; H2AC18; GTF2H4; SAP30L; H4C15; POLR2H; H4C14; H2AC8; H2AB1; H4C4; H2AC20; SAP30; H4C6; H2AX; H2BC4; TAF1D; H2AZ1; GTF2H5; HDAC2; HDAC1; H4C11; H3C6; H3C13; H4C13; SMARCA5; SAP18; H4C8; H2BC13; H2AJ; H3C14; POLR1E; H3C1; MBD2; GTF2H1
REACTOME_HDACS_DEACETYLATE_HISTONES	0.426557	0.9996	0.0167281	0.463594	1.01843	88	H2BC17; H2AC19; H4C1; H2BC8; H2BC14; H2AC15; H2AC14; H3C11; H2BC5; H2AC18; RCOR1; H2AC16; H2AC13; SAP30L; H4C15; H4C14; H2AC8; H4C4; H2AC20; SAP30; H4C6; H2BC4; HDAC2; MBD3; HDAC1; H4C11; HDAC10; H2AC12; H3C6; H2AC21; H3C13; H4C13; SAP18; H4C8; H2BC13; TBL1X; H3C14; H3C1; GATAD2B; RBBP4; GPS2; H3C10; REST; H2BC15; CHD3; H3C8; SUDS3; H4C9; MTA3
REACTOME_REGULATION_OF_INSULIN_LIKE_GROWTH_FACTOR_IGF_TRANSPORT_AND_UPTAKE_BY_INSULIN_LIKE_GROWTH_FACTOR_BINDING_PROTEINS_IGFBPS	0.428757	0.9996	0.016653	0.469145	1.02073	69	KLK1; IGFBP2; C4A; LGALS1; APOL1; IGFBP7; MELTF; SPP1; NUCB1; FSTL1; MXRA8; HSP90B1; CSF1; FBN1; MFGE8; FAM20C; RCN1; NOTUM; LTBP1; IGFBP4; MGAT4A; LAMC1; STC2; ANO8; VWA1; PDIA6; CST3; APOE; DNAJC3; ADAM10
REACTOME_RAC3_GTPASE_CYCLE	0.431057	0.9996	0.0165751	0.46457	1.0187	83	MCAM; VAV2; NCF1; GARRE1; NCF2; CAV1; JAG1; IL32; CYFIP1; SWAP70; SLC1A5; ABR; DOCK10; TFRC; ARAP2; PIK3R2; PIK3R1; CYBB; TAOK3; DIAPH3; ARHGAP6; CYBA; ABL2; TRIO; PREX1; PAK4; ARHGAP17; BAIAP2; WASF1; LMAN1; MPP7; SNAP23; SRGAP2; DEPDC1B; RACGAP1
REACTOME_TRANSCRIPTIONAL_REGULATION_BY_SMALL_RNAS	0.440856	0.9996	0.0162481	0.459025	1.01403	102	H2BC17; H2AC19; H4C1; H2BC8; H2BC14; POLR2K; H2AC14; H3C11; H2BC5; H2AC18; AGO2; H4C15; POLR2H; H4C14; H2AC8; NUP62; H2AB1; H4C4; H2AC20; POLR2A; H4C6; H2AX; H2BC4; H2AZ1; NUP214; POLR2I; POLR2C; H4C11; NDC1; NUP54; RAN; H3C6; NUP98; H3C13; H4C13; AAAS; H4C8; NUP85; NUP43; H2BC13; NUP93; H2AJ; H3C14; H3C1; H3C10; POLR2G; H2BC15; POLR2E; H3C8
REACTOME_RUNX1_REGULATES_GENES_INVOLVED_IN_MEGAKARYOCYTE_DIFFERENTIATION_AND_PLATELET_FUNCTION	0.441056	0.9996	0.0162415	0.462109	1.01501	87	H2BC17; H2AC19; H4C1; H2BC8; H2BC14; H2AC14; H3C11; MOV10; H2BC5; H2AC18; H4C15; H4C14; H2AC8; H2AB1; H4C4; H2AC20; TNRC6B; H4C6; H2AX; H2BC4; ASH2L; H2AZ1; HDAC1; H4C11; MYL9; KAT2B; H3C6; H3C13; H4C13; PRMT1; NR4A3; EP300; H4C8; H2BC13; H2AJ; H3C14; H3C1; H3C10; H2BC15; SETD1B; H3C8; H3-3A; AGO4; H4C9; RUNX1
REACTOME_GENE_SILENCING_BY_RNA	0.449155	0.9996	0.0159773	0.454473	1.01186	127	H2BC17; H2AC19; H4C1; ANG; H2BC8; H2BC14; POLR2K; H2AC14; H3C11; H2BC5; H2AC18; AGO2; H4C15; HENMT1; POLR2H; H4C14; H2AC8; NUP62; H2AB1; H4C4; H2AC20; POLR2A; TNRC6B; TARBP2; H4C6; H2AX; H2BC4; H2AZ1; NUP214; POLR2I; POLR2C; H4C11; NDC1; NUP54; RAN; HSP90AA1; H3C6; NUP98; H3C13; H4C13; PRKRA; TDRD6; XPO5; AAAS; H4C8; NUP85; NUP43; H2BC13; TSN; NUP93; MYBL1; DICER1; H2AJ; H3C14
REACTOME_ION_HOMEOSTASIS	0.449155	0.9996	0.0159773	0.482196	1.01935	38	ATP2B2; ATP2B4; ATP2A3; ATP1A3; FXYD1; ITPR2; KCNJ11; CALM1; ASPH; ATP2B1; FXYD7; FKBP1B; TNNI3; CLIC2; ATP2A1; PRKACA; AHCYL1; ATP1B1
REACTOME_MRNA_SPLICING_MINOR_PATHWAY	0.454055	0.9996	0.0158201	0.473149	1.01596	52	LSM2; SNRPG; POLR2K; RNPC3; SF3B6; SNRPE; ZRSR2; DDX23; YBX1; POLR2H; POLR2A; SNRPB; PRPF6; SNRPD1; SNRNP200; POLR2I; POLR2C; SNRPD2; PRPF8; SNRNP35; ZMAT5; SNRNP48; SRSF2; SNRPF; SRSF6; POLR2G; SRSF7; NCBP1; GTF2F1; POLR2E
REACTOME_RHOC_GTPASE_CYCLE	0.456854	0.9996	0.015731	0.464932	1.01225	70	CCDC187; MCAM; VAV2; ARHGEF40; FLOT1; CAV1; RTKN; JUP; ARHGEF17; IQGAP1; ABR; TFRC; AKAP13; RHOC; PIK3R1; PKN2; DIAPH3; IQGAP3; PREX1; DIAPH1; PKN3; ARHGAP18; DAAM1; FLOT2; CIT; LMAN1; ACBD5; DEPDC1B; RACGAP1; STK10; FMNL2; TMPO; VAPB; ARHGAP5; PKN1; ARHGAP32
REACTOME_FC_EPSILON_RECEPTOR_FCERI_SIGNALING	0.459354	0.9996	0.015652	0.448112	1.00724	174	IGLV1-44; PSMB8; IGKV2-28; IGKV2D-28; IGLV6-57; IGLV1-47; IGLV1-40; RASGRP1; VAV2; IGKV1-12; IGKV2-30; PSMA6; GRAP2; PSME4; IGKV2D-30; IGLV3-1; PLCG2; FOS; PSMB9; LAT2; BTRC; PSMB3; PSMC6; PIK3R2; ITPR2; IGKV5-2; IGKV1-39; PIK3R1; PSMA2; TEC; SYK; IGKV1D-12; IKBKB; CALM1; LYN; IGHV3-48; NFKBIA; CDC34; TAB2; MAP2K7; PLCG1; VAV1; IGKV1-5; IGHV3-7
REACTOME_OXIDATIVE_STRESS_INDUCED_SENESCENCE	0.462454	0.9996	0.0155547	0.45386	1.00751	118	MAPK11; H2BC17; H2AC19; H4C1; H2BC8; H2BC14; H2AC14; H3C11; E2F1; TP53; FOS; MOV10; H2BC5; H2AC18; MAP2K6; KDM6B; H4C15; BMI1; H4C14; H2AC8; H2AB1; TFDP2; H4C4; H2AC20; TNRC6B; CBX4; MAPKAPK2; SCMH1; H4C6; H2AX; H2BC4; MAP2K3; H2AZ1; MAP2K7; CDK4; MDM4; CBX6; MAPK10; H4C11; TXN; H3C6; H3C13; H4C13; EZH2; H4C8; H2BC13; H2AJ; H3C14; EED; H3C1; MAP2K4; RBBP4; MAPK3; CDK6; H3C10; UBB; H2BC15; H3C8; E…
REACTOME_SIGNALING_BY_TYPE_1_INSULIN_LIKE_GROWTH_FACTOR_1_RECEPTOR_IGF1R	0.467753	0.9996	0.0153899	0.481293	1.01252	35	FGFR3; TLR9; TRIB3; FGFR1; FGFR4; PIK3R2; GAB1; PIK3R1; FGF22
REACTOME_DISEASES_ASSOCIATED_WITH_O_GLYCOSYLATION_OF_PROTEINS	0.468653	0.9996	0.0153621	0.481023	1.01195	35	NOTCH2; ADAMTS13; POMT1; LFNG; ADAMTSL5; ADAMTS7; SEMA5B; ADAMTSL2; SSPOP; SPON2; CFP; C1GALT1; MUC20
REACTOME_RHO_GTPASES_ACTIVATE_PKNS	0.473653	0.9996	0.0152087	0.458196	1.00602	86	H2BC17; H2AC19; H4C1; H2BC8; H2BC14; H2AC14; H3C11; PPP1R14A; H2BC5; H2AC18; RHOC; H4C15; RHOB; H4C14; H2AC8; H2AB1; PKN2; CDC25C; H4C4; H2AC20; H4C6; H2AX; H2BC4; H2AZ1; PKN3; H4C11; MYL9; H3C6; KDM4C; H3C13; YWHAE; H4C13; YWHAG; H4C8; H2BC13; MYL6; H2AJ; H3C14; H3C1; H3C10; YWHAZ; H2BC15; H3C8; H3-3A; SFN; H4C9; PKN1
REACTOME_PLASMA_LIPOPROTEIN_ASSEMBLY_REMODELING_AND_CLEARANCE	0.475752	0.9996	0.0151448	0.468125	1.00863	56	FURIN; AMN; LIPC; CLTC; VLDLR; NR1H3; ABCG1; SCARB1; PRKACB; LDLRAP1; ZDHHC8; APOC2; APOC1; LMF1; CLTA; LCAT; LDLR; CETP; APOBR; LIPA; CES3; CUBN; MYLIP; AP2A2; BMP1; APOE
REACTOME_G2_M_CHECKPOINTS	0.481652	0.9996	0.0149668	0.447248	1.00299	162	PSMB8; PSMA6; H2BC17; PSME4; H4C1; WRN; H2BC8; H2BC14; DNA2; RFC3; ORC3; ORC1; TP53; H2BC5; PSMB9; PSMB3; RAD9B; PSMC6; PSMA2; ORC6; RPA3; H4C15; PKMYT1; CDC45; MDC1; H4C14; TOPBP1; CDK1; HUS1; CDC25C; H4C4; CHEK1; MCM10; RAD1; H4C6; MCM7; HERC2; MRE11; RFC4; H2AX; H2BC4; ATR; EXO1; MCM2; H4C11; PSMA4; ORC2; RBBP8; CDC7; CDC6; ATRIP; YWHAE; H4C13; TP53BP1; PSMA7; RFC2; YWHAG; RHNO1; H4C8; H2BC13;…
REACTOME_COLLAGEN_DEGRADATION	0.487051	0.9996	0.0148059	0.481673	1.00294	30	MMP11; FURIN; COL18A1; COL13A1; CTSK; ADAM9; PHYKPL; MMP14; COL7A1; COL9A2; COL4A2; COL1A1
REACTOME_NUCLEAR_RECEPTOR_TRANSCRIPTION_PATHWAY	0.489651	0.9996	0.0147291	0.475629	1.00404	37	ESR1; VDR; NR4A1; PPARA; NR1H3; RXRB; RXRA; THRA; NR3C2
REACTOME_FORMATION_OF_THE_BETA_CATENIN_TCF_TRANSACTIVATING_COMPLEX	0.490551	0.9996	0.0147026	0.456319	1.00148	85	BCL9L; H2BC17; H2AC19; H4C1; H2BC8; H2BC14; H2AC14; H3C11; H2BC5; H2AC18; CREBBP; H4C15; H4C14; H2AC8; H2AB1; H4C4; H2AC20; TCF7L2; H4C6; H2AX; H2BC4; ASH2L; H2AZ1; HDAC1; H4C11; H3C6; H3C13; H4C13; BCL9; EP300; H4C8; H2BC13; TRRAP; H2AJ; H3C14; TLE4; H3C1; H3C10; LEF1; H2BC15; H3C8; RUNX3; H3-3A; KAT5; H4C9; PYGO2; SMARCA4
REACTOME_RNA_POLYMERASE_II_TRANSCRIBES_SNRNA_GENES	0.492051	0.9996	0.0146585	0.457207	1.00173	80	RNU11; RNU4-1; POU2F2; RNU4ATAC; NABP1; RNU2-1; POLR2K; TAF9; CDK7; ELL2; POLR2H; SUPT4H1; SNAPC1; POLR2A; ZNF143; INTS3; NABP2; POLR2I; POU2F1; POLR2C; ELL3; RPRD2; INTS6; INTS8; TAF8; SNAPC4; TAF5; GTF2A2; POLR2G; NCBP1; INTS5; GTF2F1; TAF11; POLR2E
REACTOME_EXTENSION_OF_TELOMERES	0.492751	0.9996	0.014638	0.467465	1.00268	51	POLD4; WRN; DNA2; RFC3; PRIM1; LIG1; DSCC1; WRAP53; RPA3; POT1; PRIM2; RUVBL2; TEN1; CHTF8; RFC4; POLD3; RFC2; RFC5; POLD2; NOP10; CTC1; POLD1; BLM; TERF1; RFC1; PCNA; RPA2
REACTOME_GABA_RECEPTOR_ACTIVATION	0.505649	0.9996	0.0142652	0.476985	0.997227	32	GABBR1; GNB3; KCNJ12; GNG8; GNG4; ADCY7; GABRB2; GNG10; GNG2; GNB1; GNG13; NPTN; GNAI3; GNAL; ADCY4; ADCY5; GNGT2
REACTOME_EPH_EPHRIN_MEDIATED_REPULSION_OF_CELLS	0.511749	0.9996	0.0140922	0.469255	0.993188	39	DNM1; VAV2; PSEN2; CLTC; APH1A; EPHB6; SRC; EFNA4; LYN; CLTA; CLTB; PSENEN; FYN; AP2A2; CLTCL1; EPHB2; ADAM10
REACTOME_NUCLEOTIDE_EXCISION_REPAIR	0.514049	0.9996	0.0140275	0.449577	0.995781	110	TFPT; POLD4; COPS2; GTF2H2; POLR2K; RFC3; LIG1; RBX1; CDK7; GTF2H4; POLE; RPA3; ERCC6; COPS4; POLR2H; AQR; ERCC8; PPIE; POLR2A; RFC4; ERCC1; COPS3; COPS8; GTF2H5; ISY1; POLR2I; POLR2C; POLE2; POLD3; XRCC1; SUMO2; XPC; GPS1; PIAS3; RFC2; EP300; RFC5; POLD2; GTF2H1; POLD1; NFRKB; XAB2; POLE3; INO80; POLR2G; UBE2I; UBB; POLR2E; RFC1; PCNA; TCEA1; ERCC5; SUMO3; ACTB; RPA2; ACTL6A; YY1
REACTOME_G_PROTEIN_MEDIATED_EVENTS	0.522248	0.9996	0.013799	0.465615	0.990698	43	CAMKK1; PLCB2; PRKCG; PLCB1; GRK2; ITPR2; PRKCA; PDE1B; ADCY7; PRKACB; CALM1; PRKX; GNA11; PRKCD; PRKAR1A; GNAI3; PRKAR2B; GNAL; ADCY4; ADCY5; NBEA; PRKACA; AHCYL1
REACTOME_FORMATION_OF_TC_NER_PRE_INCISION_COMPLEX	0.522448	0.9996	0.0137935	0.46169	0.992038	53	COPS2; GTF2H2; POLR2K; RBX1; CDK7; GTF2H4; ERCC6; COPS4; POLR2H; AQR; ERCC8; PPIE; POLR2A; COPS3; COPS8; GTF2H5; ISY1; POLR2I; POLR2C; GPS1; EP300; GTF2H1; XAB2; POLR2G; UBB; POLR2E; TCEA1
REACTOME_CELL_CELL_COMMUNICATION	0.528247	0.9996	0.013634	0.450985	0.990724	88	PTPN6; TYROBP; LIMS2; PATJ; ANG; JUP; PLEC; FLNA; IQGAP1; SPTBN1; PIK3R2; TESK1; CASK; CDH13; PIK3R1; F11R; CD2AP; SRC; CRB3; DST
REACTOME_FORMATION_OF_THE_CORNIFIED_ENVELOPE	0.536546	0.9996	0.0134086	0.478935	0.98033	23	FURIN; JUP; CSTA; ST14; CAPNS1; CAPN1; TGM1; PKP4; KAZN; PCSK6; PKP2
REACTOME_NUCLEOTIDE_BINDING_DOMAIN_LEUCINE_RICH_REPEAT_CONTAINING_RECEPTOR_NLR_SIGNALING_PATHWAYS	0.539646	0.9996	0.0133252	0.458314	0.985526	54	HMOX1; MAPK11; TXNIP; TNFAIP3; BCL2L1; MAP2K6; IRAK2; MAPK12; IKBKB; RIPK2; CARD9; NLRP1; NLRC4; TAB2; SUGT1; CASP8; BIRC3; TXN; IKBKG; PANX1; IRAK1
REACTOME_STIMULI_SENSING_CHANNELS	0.545045	0.9996	0.0131811	0.452421	0.98337	67	BEST3; ANO2; TRPV3; TTYH3; TPCN2; WNK2; RIPK1; TRPV2; WWP1; TRPM8; ASIC3; NEDD4L; MCOLN1; CLCN2; RIPK3; CALM1; TRPV1; ASPH
REACTOME_REGULATION_OF_INSULIN_SECRETION	0.555944	0.9996	0.012894	0.454766	0.981359	58	RAPGEF3; PLCB2; GNB3; IQGAP1; PLCB1; GNG8; ITPR2; KCNJ11; PRKCA; CACNB2; GNG4; RAPGEF4; PRKACB; GNA11; STX1A; SYT5; ACSL3; GNG10; GNG2; CACNA1A; GNB1; PRKAR1A; GNG13; PRKAR2B; ADCY5; GNGT2; SLC2A1; PRKACA; AHCYL1
REACTOME_NEUROTRANSMITTER_RELEASE_CYCLE	0.557144	0.9996	0.0128627	0.467525	0.97044	28	PPFIA1; CPLX1; CASK; RAB3A; NAAA; HSPA8; STX1A; TSPOAP1; DNAJC5; SLC17A7; APBA1; ABAT; STXBP1; ARL6IP5; PPFIA3
REACTOME_EPIGENETIC_REGULATION_OF_GENE_EXPRESSION	0.561044	0.9996	0.0127613	0.441114	0.985691	143	POLR1H; H2BC17; H2AC19; H4C1; MYO1C; H2BC8; H2BC14; GTF2H2; POLR2K; H2AC14; H3C11; CDK7; SUV39H1; H2BC5; H2AC18; EHMT2; PHF1; GTF2H4; SAP30L; ERCC6; H4C15; POLR2H; H4C14; H2AC8; H2AB1; H4C4; H2AC20; SAP30; H4C6; DNMT3A; H2AX; H2BC4; TAF1D; H2AZ1; DEK; GTF2H5; HDAC2; MBD3; HDAC1; H4C11; KAT2B; H3C6; H3C13; H4C13; SMARCA5; MTF2; EZH2; SAP18; EP300; H4C8; H2BC13; H2AJ; H3C14; CBX3; EED; POLR1E; H3C1…
REACTOME_RHOA_GTPASE_CYCLE	0.561944	0.9996	0.012738	0.441942	0.984399	129	MCAM; VAV2; ARHGEF40; FLOT1; CAV1; RTKN; JUP; FARP1; ARHGEF17; ARHGAP11A; IQGAP1; ARHGAP23; ABR; TFRC; ARHGAP24; AKAP13; ARAP2; PIK3R2; PIK3R1; GMIP; ECT2; ARHGEF2; ARHGAP11B; PKN2; TEX2; DIAPH3; NET1; ARHGAP6; OBSCN; ARHGAP30; IQGAP3; ARAP1; MYO9A; TRIO; PREX1; VAV1; DIAPH1; NGEF; PKN3; ARHGAP18; RHPN2; DOCK2; SCFD1; DAAM1; FLOT2; ARHGAP31; AAAS; CIT; LMAN1; ARHGAP4
REACTOME_CROSS_PRESENTATION_OF_SOLUBLE_EXOGENOUS_ANTIGENS_ENDOSOMES	0.566643	0.9996	0.0126168	0.455827	0.973381	46	PSMB8; PSMA6; PSME4; PSMB9; PSMB3; PSMC6; PSMA2
REACTOME_SELENOAMINO_ACID_METABOLISM	0.570243	0.9996	0.0125246	0.443185	0.98189	111	RPS9; MARS1; EEF1E1; SARS1; RPL39L; RPL9; RPL22L1; RPS15A; RPL41; RPL26; RPL34; RPS7; RPL35; RPS3A; RPS29; RPL39; RPL36A; RPL7; CBS; RPS27; RPL31; RPS27L; RPL26L1; RPS17; RPL30; RPL10L; RPSA; AHCY; RPS24; RPL17; RPL15; RPS21; SECISBP2; IARS1; RPS18
REACTOME_SIGNALING_BY_INSULIN_RECEPTOR	0.570843	0.9996	0.0125093	0.450821	0.974625	60	FGFR3; TLR9; ATP6V1G2; TRIB3; FGFR1; FGFR4; PIK3R2; GAB1; PIK3R1; ATP6V0A1; ATP6V0A2; ATP6V1G1; ATP6V1E1; ATP6V0D1; FGF22; ATP6V0C
REACTOME_INSULIN_RECEPTOR_SIGNALLING_CASCADE	0.571143	0.9996	0.0125016	0.458466	0.969182	38	FGFR3; TLR9; TRIB3; FGFR1; FGFR4; PIK3R2; GAB1; PIK3R1; FGF22
REACTOME_SIGNALING_BY_PTK6	0.571843	0.9996	0.0124838	0.455704	0.972356	45	ERBB2; LRRK2; GPNMB; BCAR1; KHDRBS3; HBEGF; EGF; CBL; ELMO2; CDK4; ARAP1; DOK1; KHDRBS1
REACTOME_GLOBAL_GENOME_NUCLEOTIDE_EXCISION_REPAIR_GG_NER	0.581942	0.9996	0.0122282	0.444132	0.974272	84	TFPT; POLD4; COPS2; GTF2H2; RFC3; LIG1; RBX1; CDK7; GTF2H4; POLE; RPA3; COPS4; RFC4; ERCC1; COPS3; COPS8; GTF2H5; POLE2; POLD3; XRCC1; SUMO2; XPC; GPS1; PIAS3; RFC2; RFC5; POLD2; GTF2H1; POLD1; NFRKB; POLE3; INO80; UBE2I; UBB; RFC1; PCNA; ERCC5; SUMO3; ACTB; RPA2; ACTL6A; YY1; ERCC4; COPS5; UBE2N
REACTOME_TCR_SIGNALING	0.583642	0.9996	0.0121855	0.441539	0.97876	113	PSMB8; PTPRJ; PTPN22; PSMA6; GRAP2; PSME4; LCK; HLA-DRA; HLA-DPA1; PLCG2; PAG1; PSMB9; BTRC; PSMB3; PSMC6; PIK3R2; PIK3R1; PSMA2; IKBKB; HLA-DQB1; RIPK2; ZAP70; NFKBIA; HLA-DPB1; CDC34; CSK; TAB2; PLCG1; PTPRC; VASP; HLA-DRB3; INPP5D; PSMA4; HLA-DQA1; CARD11; IKBKG
REACTOME_REGULATION_OF_TP53_ACTIVITY_THROUGH_PHOSPHORYLATION	0.583842	0.9996	0.0121805	0.44345	0.974173	88	MAPK11; PRKAG2; WRN; DNA2; RFC3; TAF9; TP53; TAF4; PRKAG1; RAD9B; HIPK2; RPA3; CSNK2B; TAF15; PRKAB1; TOPBP1; HUS1; PRKAA1; TAF9B; CHEK1; RAD1; MRE11; RFC4; ATR; MDM4; CDK5R1; EXO1; RBBP8; PIN1; ATRIP; RFC2; RHNO1; SSRP1; AURKB; RFC5; RAD17; TP53INP1; TAF7; TAF5; BLM; TAF11; UBB
REACTOME_INTERLEUKIN_12_FAMILY_SIGNALING	0.59614	0.9996	0.0118747	0.449887	0.963247	49	IL6ST; EBI3; IL27RA; CNN2; IL12RB1; RALA; GSTO1; CRLF1; LCP1; PPIA; AIP; PITPNA; CAPZA1; TALDO1; CANX; HSPA9; MSN; MIF; HNRNPF; RAP1B; BOLA2; SOD1
REACTOME_POTENTIAL_THERAPEUTICS_FOR_SARS	0.59714	0.9996	0.0118501	0.443156	0.967772	74	PDCD1; S1PR1; ZBP1; TLR9; FURIN; ATP1A3; RIPK1; RCOR1; FXYD1; IFNGR2; SAP30L; TUBB; SAP30; CRBN; HDAC2; MBD3; HDAC1; FXYD7; HSP90AA1; IFNGR1; SAP18; IFNAR2; AP2A2; GATAD2B; RBBP4; REST; CHD3; STAT2; SUDS3; NR3C1; MTA3; ATP1B1
REACTOME_RHOQ_GTPASE_CYCLE	0.59734	0.9996	0.0118451	0.449273	0.964695	52	CAV1; CDC42EP3; JUP; SLC1A5; IQGAP1; TFRC; CDC42EP4; CDC42EP2; TRIP10; SCRIB; DIAPH3; OBSCN; IQGAP3; PREX1; PAK4; ARHGAP17; FNBP1; MPP7; SNAP23; SRGAP2; ARL13B; DEPDC1B; CDC42BPA; ARHGAP5; ARHGAP32; ITSN1
REACTOME_PROTEIN_PROTEIN_INTERACTIONS_AT_SYNAPSES	0.59784	0.9996	0.0118328	0.447973	0.965982	57	PTPRD; FLOT1; PTPRS; PPFIA1; SHANK1; NRXN2; BEGAIN; CASK; LRFN2; HOMER2; HOMER3; LRRC4B; GRIN1; STX1A; LRFN1; DBNL; DLG3; APBA2; FLOT2; EPB41L1; HOMER1
REACTOME_RHO_GTPASES_ACTIVATE_FORMINS	0.59784	0.9996	0.0118328	0.437775	0.975626	131	TUBA4A; CENPQ; ITGB3BP; CENPK; MAD1L1; TUBB2B; TUBB4A; SPC25; NUF2; MAD2L1; B9D2; NDE1; RHOC; CENPU; SKA1; RHOB; KIF2C; SKA2; RPS27; CLIP1; CENPN; SRC; NDC80; CDCA8; DIAPH3; TUBA1A; ZWINT; FMNL1; TAOK1; CENPO; BIRC5; SGO2; CENPL; DIAPH1; TUBA1B; SPC24; DVL1; PPP1CC; NUP98; DAAM1; BUB3; EVL; CENPI; TUBB2A; AURKB; NUP85; TUBB4B; NUP43; INCENP; PMF1; CENPE; SGO1; PPP2R5B; NSL1; SRGAP2; PPP2CA; BUB1
REACTOME_REGULATION_OF_RAS_BY_GAPS	0.59834	0.9996	0.0118205	0.444892	0.967006	67	PSMB8; PSMA6; DAB2IP; PSME4; RASA3; RBX1; SYNGAP1; PSMB9; PSMB3; RASAL3; PSMC6; PSMA2; RASA4; RASAL2
REACTOME_CYTOCHROME_P450_ARRANGED_BY_SUBSTRATE_TYPE	0.612639	0.9996	0.011472	0.454689	0.94882	31	CYP26B1; TBXAS1; RXRA; NCOA1; CYP4V2; ARNT2; CYP2W1; FDX2; CYP2E1; CYP39A1; FDXR; FDX1; CYP2D6; AHRR; ARNT
REACTOME_ION_CHANNEL_TRANSPORT	0.615338	0.9996	0.0114068	0.436124	0.970707	126	BEST3; ATP9B; ATP2B2; ANO2; ATP6V1G2; ATP2B4; TRPV3; TTYH3; ATP2A3; ATP1A3; TPCN2; WNK2; RIPK1; TRPV2; FXYD1; WWP1; TRPM8; ATP6V0A1; ASIC3; ATP6V0A2; ATP6V1G1; NEDD4L; MCOLN1; CLCN2; RIPK3; ATP6V1E1; ATP8A1; ATP6V0D1; CALM1; TRPV1; ATP6V0C; ASPH; ATP2B1; ANO10; OSTM1; FXYD7; FKBP1B; ATP6V1F; CLCN6; ATP4A; ATP6V1A; CLIC2; ANO8; ATP2A1; ATP11A; ATP11B; ATP8B3; ATP13A2; UBB; SLC9B1; ATP8B2; ATP6V1C2…
REACTOME_METABOLISM_OF_POLYAMINES	0.616538	0.9996	0.0113779	0.44438	0.958948	58	PSMB8; PSMA6; PSME4; NQO1; SAT1; PSMB9; PSMB3; PSMC6; PSMA2; PAOX; AZIN2; ODC1
REACTOME_DNA_REPLICATION	0.619738	0.9996	0.011301	0.435528	0.969381	126	PSMB8; POLD4; PSMA6; CDT1; PSME4; ANAPC10; DNA2; RFC3; PRIM1; ORC3; ORC1; LIG1; E2F1; RBX1; PSMB9; GINS3; CCNE2; FZR1; PSMB3; PSMC6; POLE; PSMA2; ORC6; RPA3; CDC45; PRIM2; ANAPC16; SKP2; GINS2; MCM10; MCM7; RFC4; CDC27; GMNN; MCM2; POLE2; POLD3; PSMA4; UBE2E1; ORC2; CDC7; CDC6; PSMA7; RFC2; MCM5; UBE2C; UBE2S; RFC5; POLD2; PSMD8; MCM3; POLD1; MCM4; PSMC2; POLE3; UBB; GINS1; RFC1; PCNA; E2F2; PSMB…
REACTOME_ADORA2B_MEDIATED_ANTI_INFLAMMATORY_CYTOKINES_PRODUCTION	0.623738	0.9996	0.0112054	0.442582	0.956814	60	TSHR; ADORA2A; GIPR; GNB3; GNG8; CALCRL; GNG4; ADCY7; MC1R; PRKACB; PRKX; ADRB1; ADM2; GNG10; GNG2; GNB1; PRKAR1A; GNG13; GNAI3; PRKAR2B; ADCY4; ADCY5; GNGT2; PRKACA
REACTOME_REGULATION_OF_LIPID_METABOLISM_BY_PPARALPHA	0.627637	0.9996	0.0111124	0.436539	0.964047	101	FAM120B; SREBF1; MED21; PPARA; TRIB3; CPT1A; FADS1; GLIPR1; TNFRSF21; SREBF2; NFYB; SLC27A1; NR1H3; RXRB; CREBBP; MED18; RXRA; CCNC; MED7; NCOA3; NCOA1; NFYC; MED31; MTF1; MED30; ACSL1; RGL1; ARNT2; PPARGC1B; MED27; CPT2; FDFT1; EP300; MED8; NFYA; TBL1X; MED6; MED20; HELZ2; ACOX1; AHRR; GPS2; ARNT
REACTOME_HCMV_EARLY_EVENTS	0.628037	0.9996	0.0111029	0.434994	0.967263	123	TUBA4A; H2BC17; H2AC19; H4C1; H2BC8; H2BC14; H2AC15; TUBB2B; H2AC14; H3C11; TUBB4A; H2BC5; H2AC18; H2AC16; H2AC13; H4C15; H4C14; H2AC8; NUP62; H4C4; H2AC20; TUBA1A; H4C6; H2BC4; TUBA1B; NUP214; DAXX; H4C11; NDC1; NUP54; H2AC12; H3C6; H2AC21; NUP98; H3C13; H4C13; AAAS; EZH2; TUBB2A; H4C8; NUP85; TUBB4B; NUP43; H2BC13; NUP93; TBL1X; H3C14; EED; H3C1; RBBP4; GPS2; H3C10; H2BC15; ELK1; H3C8
REACTOME_PHASE_II_CONJUGATION_OF_COMPOUNDS	0.633437	0.9996	0.010975	0.441719	0.953206	58	CHAC1; GLYATL2; GSTM2; TRMT112; SULT1A4; GCLC; GGCT; GGT5; GLYATL1; GSTO1; GSTM4; OPLAH; ACSM1; CNDP2; GSTP1; AHCY; ABHD14B; GGT7; TPST2; MTR; GSTZ1; SULT1A3; GGT1; UGP2; MTRR; CHAC2; BPNT2; N6AMT1; GCLM; GSTM1; MGST3; COMT; ESD; SULT1A2; TPMT; MAT2B; SLC35B2; GSTO2; GSTA4; AKR1A1; SLC35D1
REACTOME_REGULATION_OF_CHOLESTEROL_BIOSYNTHESIS_BY_SREBP_SREBF	0.637936	0.9996	0.0108689	0.441275	0.950016	55	SREBF1; PPARA; SEC24D; INSIG1; SREBF2; NFYB; DHCR7; SCD; CREBBP; ACACA; RXRA; LSS; NCOA1; NFYC; MTF1; RAN; MVK; PMVK; FDFT1; IDI1; NFYA; TBL1X; GGPS1
REACTOME_INTRINSIC_PATHWAY_FOR_APOPTOSIS	0.638036	0.9996	0.0108665	0.441902	0.949518	53	GSDME; BMF; AKT3; BCL2L11; E2F1; TP53; BCL2L1; TFDP2; XIAP; CASP8; DIABLO; CASP3; BAD; APIP; YWHAE; AVEN; YWHAG; PPP1R13B; APAF1; TP63; MAPK3; BAX; YWHAZ; SFN; CARD8; PMAIP1; MAPK1
REACTOME_CA2_PATHWAY	0.641736	0.9996	0.0107796	0.441131	0.947862	53	PLCB2; GNB3; PLCB1; MOV10; PDE6G; GNG8; ITPR2; PRKCA; AGO2; GNG4; CALM1; TNRC6B; TCF7L2; GNG10; GNAO1; GNG2; GNB1; GNG13; FZD5; LEF1; GNGT2; NLK; AGO4
REACTOME_CYCLIN_A_CDK2_ASSOCIATED_EVENTS_AT_S_PHASE_ENTRY	0.642036	0.9996	0.0107726	0.435952	0.956328	84	PSMB8; CDC25B; CDKN1A; PSMA6; AKT3; E2F1; CDK7; PSMB9; CCNE2; FZR1; PSMB3; PSMC6; PSMA2; LIN9; TFDP2; SKP2; CABLES1; CKS1B; CDK4; RB1
REACTOME_AQUAPORIN_MEDIATED_TRANSPORT	0.644236	0.9996	0.0107211	0.446292	0.934981	33	GNB3; GNG8; GNG4; ADCY7; PRKACB; RAB11A; RAB11FIP2; GNG10; GNG2; GNB1; PRKAR1A; GNG13; AQP1; PRKAR2B; ADCY4; ADCY5; AQP5; GNGT2; PRKACA
REACTOME_ASYMMETRIC_LOCALIZATION_OF_PCP_PROTEINS	0.649035	0.9996	0.0106091	0.438265	0.948094	61	PSMB8; PRICKLE1; PSMA6; PSME4; SMURF1; PSMB9; PSMB3; PSMC6; PSMA2
REACTOME_MUSCLE_CONTRACTION	0.650735	0.9996	0.0105695	0.431885	0.962181	130	ATP2B2; NPPC; MYBPC2; ATP2B4; MYLK; MYL5; ANXA6; ATP2A3; ATP1A3; TNNT1; VCL; KCNJ12; KCNH2; FXYD1; ITPR2; KCNJ11; HIPK2; TNNI1; KCNQ1; CACNG6; CACNB2; SCN4A; TNNI2; CALM1; ASPH; FGF11; ATP2B1; NEB; ITGB5; TNNC1; FXYD7; SCN1A; MYL9; FKBP1B; TNNI3; KAT2B; CACNB1; NPPA; TPM2; MYLPF; ACTA2; MYL6; CLIC2; KCNK6; KCNK7; ATP2A1
REACTOME_TP53_REGULATES_METABOLIC_GENES	0.650735	0.9996	0.0105695	0.43476	0.953337	83	SESN2; PRKAG2; COX7B; AKT3; TP53; DDIT4; COX7C; LAMTOR3; MOV10; PRKAG1; COX6C; SESN3; NDUFA4; AGO2; COX16; GPI; PRKAB1; PRKAA1; COX8A; TNRC6B; MT-CO1; TXN; PRDX5; LRPPRC; MTOR; YWHAE; COX11; G6PD; YWHAG; SESN1; COX6A1; COX5A; TP63; COX5B; YWHAZ; RRM2B; AGO4; SFN; SLC38A9; TXNRD1; RRAGC; TSC1; PRDX1
REACTOME_PROCESSING_OF_DNA_DOUBLE_STRAND_BREAK_ENDS	0.651535	0.9996	0.0105509	0.434286	0.956015	93	H2BC17; H4C1; WRN; H2BC8; H2BC14; DNA2; RFC3; H2BC5; RAD9B; RPA3; H4C15; MDC1; H4C14; TOPBP1; HUS1; H4C4; CHEK1; RAD1; H4C6; HERC2; MRE11; RFC4; H2AX; H2BC4; ATR; EXO1; H4C11; RBBP8; SUMO2; ATRIP; H4C13; TP53BP1; RFC2; RHNO1; H4C8; H2BC13; RFC5; RAD17; ABRAXAS1; RNF168; UBE2I; BLM; UBB; H2BC15; PIAS4; RPA2; KAT5; H4C9; BABAM1; PPP4C
REACTOME_EXTRA_NUCLEAR_ESTROGEN_SIGNALING	0.656134	0.9996	0.0104443	0.436637	0.946079	63	ESR1; CAV1; HSPB1; AKT3; GNB3; HBEGF; FOS; GNG8; PIK3R2; PIK3R1; EGF; GNG4; PRKCZ; SRC; CALM1; SPHK1; EPGN; HSP90AA1; GNG10; IGF1R; PRMT1; UHMK1; PTK2; GNG2; GNB1; GNG13; GNAI3; MAPK3
REACTOME_METABOLISM_OF_STEROIDS	0.658434	0.9996	0.0103911	0.432029	0.958727	116	VDR; SREBF1; PPARA; OSBPL6; SEC24D; STARD3NL; INSIG1; SREBF2; HSD17B4; NFYB; DHCR7; SCD; AKR1B1; CREBBP; ACACA; LGMN; HSD3B7; RXRA; LSS; NCOA1; HSD17B7; NFYC; STARD5; MTF1; OSBPL1A; ACAT2; DHCR24; TSPOAP1; RAN; SUMO2; MVK; ACOT8; PMVK; FDX2; ARV1; FDFT1; CYP39A1; CUBN; IDI1; SRD5A1; FDXR; NFYA; HSD17B1; FDX1; TBL1X; GGPS1; NSDHL; OSBPL2; HELZ2; OSBPL7; UBE2I; MVD
REACTOME_HOMOLOGY_DIRECTED_REPAIR	0.659234	0.9996	0.0103726	0.43095	0.960804	133	POLD4; H2BC17; H4C1; SLX1B; RAD51AP1; WRN; H2BC8; H2BC14; DNA2; RFC3; H2BC5; EME2; RAD9B; POLE; RPA3; H4C15; MDC1; H4C14; TOPBP1; HUS1; MUS81; H4C4; CHEK1; RAD1; H4C6; HERC2; MRE11; RFC4; H2AX; ERCC1; H2BC4; ATR; EXO1; POLE2; POLD3; H4C11; XRCC1; RBBP8; SUMO2; ATRIP; H4C13; RAD51C; TP53BP1; RFC2; RHNO1; XRCC2; H4C8; H2BC13; RFC5; RAD17; POLD2; RAD51; ABRAXAS1; POLD1; RNF168; POLE3; UBE2I; BLM; UB…
REACTOME_SUMOYLATION	0.669433	0.9996	0.0101381	0.428448	0.963366	176	ESR1; VDR; PCGF2; PPARA; H4C1; WRN; XRCC4; NSMCE2; NSMCE1; TP53; TRIM27; ZNF350; UBA2; HIPK2; NR1H3; CREBBP; H4C15; BMI1; MDC1; H4C14; NUP62; H4C4; TOP2B; CBX4; RXRA; THRA; CDCA8; HNRNPC; SCMH1; NSMCE4A; H4C6; NFKBIA; HERC2; NCOA1; DNMT3A; NR3C2; SP100; SAE1; BIRC5; NUP214; HDAC2; DAXX; HDAC1; H4C11; NPM1; NDC1; NUP54; ZBED1; SUMO2; TOPORS; XPC; IKBKG; NUP98; H4C13; RAD21; TP53BP1; TOP1; AAAS; SM…
REACTOME_G_ALPHA_S_SIGNALLING_EVENTS	0.670733	0.9996	0.0101083	0.43378	0.943205	68	TSHR; ADORA2A; GIPR; GRK3; GNB3; GRK2; GNG8; PDE1B; CALCRL; GNG4; GRK5; ADCY7; MC1R; SRC; ADRB1; ADM2; GNG10; GNG2; PDE2A; GNB1; GNG13; GNAI3; PDE8A; ADCY4; ADCY5; GNGT2
REACTOME_SENESCENCE_ASSOCIATED_SECRETORY_PHENOTYPE_SASP	0.672633	0.9996	0.0100649	0.430882	0.952537	104	CDKN1A; CEBPB; H2BC17; H2AC19; H4C1; IGFBP7; ANAPC10; H2BC8; H2BC14; H2AC14; H3C11; FOS; H2BC5; FZR1; H2AC18; EHMT2; H4C15; H4C14; H2AC8; H2AB1; H4C4; H2AC20; ANAPC16; MAPK7; H4C6; H2AX; CDC27; H2BC4; H2AZ1; CDK4; H4C11; UBE2E1; H3C6; H3C13; H4C13; H4C8; H2BC13; UBE2C; UBE2S; H2AJ; H3C14; H3C1; MAPK3; CDK6; H3C10; UBB; H2BC15; H3C8; H3-3A; H4C9; ANAPC15; EHMT1; MAPK1; ANAPC2; CDKN1B; H3C2; H3C4; …
REACTOME_DEGRADATION_OF_DVL	0.682032	0.9996	0.00985075	0.433033	0.933018	56	PSMB8; PSMA6; PSME4; RBX1; PSMB9; PSMB3; PSMC6; PSMA2; DACT1
REACTOME_RHOG_GTPASE_CYCLE	0.684232	0.9996	0.00980082	0.431234	0.936644	66	MCAM; VAV2; GARRE1; CAV1; CYFIP1; TFRC; NDUFA5; SHMT2; PIK3R1; DOCK4; HSPE1; DIAPH3; ELMO2; TRIO; PREX1; VAV1; ARFGAP3; PAK4; DOCK2; NDUFS3; LMAN1; MPP7; MAP3K11; DEPDC1B; TMPO; VAPB; ARHGAP5; ARHGAP32; ITSN1; RHOG; IQGAP2; LEMD3; VRK2
REACTOME_RESOLUTION_OF_SISTER_CHROMATID_COHESION	0.687431	0.9996	0.00972831	0.42836	0.950852	117	TUBA4A; CENPQ; ITGB3BP; CENPK; MAD1L1; TUBB2B; TUBB4A; SPC25; CDCA5; NUF2; MAD2L1; B9D2; NDE1; CENPU; SKA1; KIF2C; SKA2; RPS27; CLIP1; CENPN; CDK1; NDC80; CDCA8; TUBA1A; ZWINT; TAOK1; CENPO; BIRC5; SGO2; CENPL; TUBA1B; SPC24; PPP1CC; NUP98; RAD21; BUB3; CENPI; TUBB2A; AURKB; NUP85; TUBB4B; NUP43; INCENP; PMF1; CENPE; SGO1; PPP2R5B; NSL1; PPP2CA; WAPL; BUB1
REACTOME_S_PHASE	0.690531	0.9996	0.00965821	0.426507	0.956247	160	PSMB8; POLD4; CDC25B; CDKN1A; PSMA6; CDT1; PSME4; ANAPC10; DNA2; RFC3; PRIM1; ORC3; ORC1; AKT3; LIG1; E2F1; CDCA5; RBX1; CDK7; PSMB9; GINS3; CCNE2; FZR1; PSMB3; PSMC6; POLE; PSMA2; ORC6; RPA3; CDC45; LIN9; PRIM2; TFDP2; ANAPC16; SKP2; GINS2; CABLES1; MCM7; RFC4; CDC27; CKS1B; CDK4; RB1; MCM2; POLE2; POLD3; PSMA4; UBE2E1; ORC2; CDC6; RAD21; PSMA7; RFC2; MCM5; UBE2C; UBE2S; RFC5; POLD2; PSMD8; MCM3…
REACTOME_SPHINGOLIPID_METABOLISM	0.691731	0.9996	0.0096311	0.429319	0.936835	73	GBA; ALDH3B2; GM2A; PSAP; ALDH3B1; NEU4; PRKD2; NEU1; CERS4; STS; ORMDL3; SPTLC3; ASAH2; ARSA; SUMF1; UGT8; B4GALNT1; CPTP; ARSG; DEGS1; SPHK1; SAMD8; SMPD1; SMPD3; ACER2
REACTOME_RUNX1_REGULATES_TRANSCRIPTION_OF_GENES_INVOLVED_IN_DIFFERENTIATION_OF_HSCS	0.692231	0.9996	0.00961981	0.427402	0.950139	122	PSMB8; MYB; PSMA6; H2BC17; H2AC19; PSME4; H4C1; H2BC8; H2BC14; H2AC14; H3C11; CDK7; H2BC5; PSMB9; TCF3; PSMB3; H2AC18; PSMC6; PSMA2; H4C15; H4C14; H2AC8; H2AB1; H4C4; H2AC20; SPI1; H4C6; H2AX; H2BC4; H2AZ1; H4C11; PSMA4; H3C6; H3C13; H4C13; PSMA7; H4C8; H2BC13; H2AJ; PSMD8; H3C14; H3C1; PSMC2; H3C10; UBB; H2BC15; H3C8; H3-3A; PSMB10; H4C9; RUNX1; PSMD1; TCF12; PSME3
REACTOME_DNA_DOUBLE_STRAND_BREAK_RESPONSE	0.694031	0.9996	0.0095792	0.42895	0.935167	72	KDM4B; H2BC17; H4C1; H2BC8; H2BC14; TP53; H2BC5; H4C15; MDC1; H4C14; KDM4A; H4C4; H4C6; HERC2; MRE11; H2AX; H2BC4; BAP1; EYA3; H4C11; H4C13; SMARCA5; UBXN1; TP53BP1; H4C8; H2BC13; ABRAXAS1; RNF168; UBE2I; UBB; H2BC15; PIAS4; KAT5; H4C9; BABAM1
REACTOME_TOLL_LIKE_RECEPTOR_TLR1_TLR2_CASCADE	0.694531	0.9996	0.00956792	0.428161	0.942174	92	S100A1; TLR6; MAPK11; TLR1; AGER; FOS; ECSIT; BTRC; MAP2K6; PELI2; DUSP3; IRAK2; MAP3K8; IKBKB; TLR4; HMGB1; RIPK2; MAPK7; MAPKAPK2; NFKBIA; MAP2K3; TAB2; TIRAP; MAP2K7; MAPK10; NKIRAS1; MAP2K1; IKBKG; IRAK1; DUSP6; VRK3; PPP2CA; MAP2K4; MAPK3; NFKB2; UBB; ELK1; MAP3K1; UBE2V1
REACTOME_RMTS_METHYLATE_HISTONE_ARGININES	0.69913	0.9996	0.00946432	0.428004	0.934683	74	H2AC19; H4C1; H2AC15; H2AC14; H3C11; H2AC18; H2AC16; H2AC13; H4C15; H4C14; H2AC8; H2AB1; H4C4; H2AC20; H4C6; DNMT3A; SMARCB1; H2AX; H2AZ1; CDK4; H4C11; H2AC12; H3C6; SMARCE1; H2AC21; H3C13; H4C13; PRMT1; WDR77; H4C8; H2AJ; H3C14; H3C1
REACTOME_RAC1_GTPASE_CYCLE	0.70163	0.9996	0.00940812	0.425422	0.953915	161	MCAM; VAV2; NCF1; GARRE1; ARHGAP27; NCF2; CAV1; SH3BP1; CHN1; JAG1; CYFIP1; SWAP70; FARP1; SLC1A5; IQGAP1; ARHGAP23; ABR; DOCK10; TFRC; ARHGAP24; ARAP2; PIK3R2; PIK3R1; GMIP; ECT2; PLEKHG1; CYBB; CDC42EP4; PKN2; CHN2; DOCK4; TAOK3; DIAPH3; FMNL1; CYBA; ARHGAP30; ABL2; WIPF1; PLEKHG2; IQGAP3; ARAP1; TRIO; PREX1; VAV1; NGEF
REACTOME_DNA_REPLICATION_PRE_INITIATION	0.70413	0.9996	0.00935198	0.426797	0.935875	83	PSMB8; PSMA6; CDT1; PSME4; PRIM1; ORC3; ORC1; E2F1; PSMB9; PSMB3; PSMC6; POLE; PSMA2; ORC6; RPA3; CDC45; PRIM2; MCM10; MCM7; GMNN; MCM2; POLE2; PSMA4; ORC2; CDC7; CDC6; PSMA7; MCM5; PSMD8; MCM3; MCM4; PSMC2; POLE3; UBB; E2F2; PSMB10; RPA2; PSMD1; MCM6; PSME3
REACTOME_PROTEIN_FOLDING	0.709029	0.9996	0.00924212	0.425698	0.933834	84	TUBA4A; GBA; PFDN4; TBCD; RGS9; TUBB2B; FBXO4; GNB3; TUBB4A; PFDN5; TP53; VBP1; CCNE2; GNG8; WRAP53; CSNK2B; GNG4; CCT2; TUBA1A; GNA11; TUBA1B; SKIV2L; SPHK1; GNG10; ARL2; TBCA; TUBB2A; TUBB4B; GNG2; GNB1; GNG13; FBXO6; CCT4; TBCB; CCT3; GNGT2; TUBB3; ACTB; FBXW9
REACTOME_RHOJ_GTPASE_CYCLE	0.710329	0.9996	0.00921301	0.428565	0.917595	49	CAV1; JUP; SLC1A5; TFRC; PIK3R2; PIK3R1; SCRIB; DIAPH3; IQGAP3; TRIO; PREX1; PAK4; FNBP1; MPP7; SNAP23; ARL13B; DEPDC1B; TMPO; CDC42BPA; ARHGAP5; NIPSNAP2; ARHGAP32
REACTOME_TRANSLOCATION_OF_SLC2A4_GLUT4_TO_THE_PLASMA_MEMBRANE	0.711329	0.9996	0.00919063	0.426882	0.924324	62	TUBA4A; PRKAG2; MYO1C; TUBB2B; TUBB4A; PRKAG1; RALA; EXOC7; PRKAB1; EXOC2; CALM1; TUBA1A; RAB11A; EXOC1; TUBA1B; TBC1D1; RALGAPA2; YWHAE; YWHAG; TUBB2A; TUBB4B; SNAP23; YWHAZ; SLC2A4; RALGAPB; TUBB3; ACTB; SFN; RAB13; RAB14; RHOQ; STX4; RAB10; TUBA8; TUBB6; EXOC4; KIF3A
REACTOME_NON_INTEGRIN_MEMBRANE_ECM_INTERACTIONS	0.713829	0.9996	0.00913472	0.428389	0.9056	38	AGRN; DDR1; PRKCA; LAMA2; CASK; LAMC3; TGFB1; ITGB5; LAMC1; COL4A2; COL1A1
REACTOME_NONHOMOLOGOUS_END_JOINING_NHEJ	0.715428	0.9996	0.00909895	0.425559	0.922954	64	H2BC17; H4C1; H2BC8; H2BC14; XRCC4; H2BC5; H4C15; MDC1; H4C14; H4C4; H4C6; HERC2; MRE11; H2AX; H2BC4; H4C11; POLM; NHEJ1; H4C13; TP53BP1; H4C8; H2BC13; ABRAXAS1; RNF168; H2BC15; PIAS4; KAT5; H4C9; BABAM1; XRCC5; LIG4; UBE2N; DCLRE1C
REACTOME_INTEGRATION_OF_ENERGY_METABOLISM	0.715828	0.9996	0.00909002	0.424845	0.931243	82	RAPGEF3; PRKAG2; PLCB2; GNB3; IQGAP1; PLCB1; AGPAT1; GNG8; ITPR2; KCNJ11; PRKCA; CACNB2; GNG4; ACACA; ADCY7; RAPGEF4; PRKACB; GNA11; TKT; STX1A; SYT5; TALDO1; ACSL3; GNG10; GNG2; CACNA1A; GNB1; PRKAR1A; GNG13; PPP2CA; PRKAR2B; ADCY4; ADCY5; GNGT2; SLC2A1; PRKACA; AHCYL1
REACTOME_TRANSCRIPTIONAL_REGULATION_BY_RUNX2	0.723828	0.9996	0.00891151	0.423082	0.935295	104	PSMB8; ESR1; CDKN1A; HIVEP3; PSMA6; SMAD1; PSME4; SMURF1; AKT3; RBX1; HEY2; PSMB9; GLI2; PSMB3; PSMC6; WWP1; PSMA2; ZNF521; CDK1; SRC; SKP2; BGLAP; CDK4; RB1; SMAD4
REACTOME_SIGNALING_BY_ERBB4	0.724428	0.9996	0.00889814	0.426398	0.90623	42	ESR1; HBEGF; PSEN2; WWP1; PIK3R1; EGF; APH1A; SRC; WWOX; GABRB2; TAB2; PSENEN; NEDD4; ERBB3; APOE; STMN1; UBB; APH1B; ADAM17; HRAS; DLG4; SOS1; MXD4; UBA52; PIK3CA; NCSTN; UBC; GRB2
REACTOME_REGULATION_OF_TP53_ACTIVITY	0.724628	0.9996	0.00889368	0.422504	0.946474	155	MAPK11; PRKAG2; WRN; DNA2; RFC3; AKT3; TAF9; TP53; CCNG1; TAF4; PRKAG1; RAD9B; EHMT2; MAP2K6; HIPK2; RPA3; CSNK2B; TAF15; SETD9; PRKAB1; TOPBP1; PRDM1; CDK1; HUS1; TTC5; PRKAA1; TAF9B; CHEK1; PRR5; RAD1; MRE11; RFC4; PIP4P1; ATR; MDM4; CDK5R1; RFFL; HDAC2; MBD3; DAXX; EXO1; HDAC1; RBBP8; MTOR; PIN1; ATRIP; ZNF385A; RFC2; SMYD2; PPP1R13L; BRPF3; RHNO1; EP300; SSRP1; PPP1R13B; AURKB; RFC5; RAD17; T…
REACTOME_MRNA_SPLICING	0.725027	0.9996	0.00888477	0.423013	0.952387	188	DHX16; LSM2; PRPF3; PHF5A; SNRPG; POLR2K; HNRNPR; PPIH; LSM5; RNPC3; SF3B6; LSM8; PPIL3; SNRPE; ZRSR2; DDX23; LSM3; YBX1; PUF60; POLR2H; AQR; LSM7; EIF4A3; PPIE; POLR2A; SNRPB; HSPA8; PLRG1; ALYREF; SART1; HNRNPC; PRPF6; PRPF31; SNRPD1; MAGOHB; HNRNPH1; SMNDC1; ISY1; SNRNP200; POLR2I; RBM22; POLR2C; BUD31; RBMX; DNAJC8; SNRPD2; SNRPC; PRPF8; SLU7; SNRNP35; MAGOH; HNRNPUL1; NUDT21; ZMAT5; PCBP2; P…
REACTOME_AUF1_HNRNP_D0_BINDS_AND_DESTABILIZES_MRNA	0.728027	0.9996	0.00881795	0.424673	0.913188	54	PSMB8; PSMA6; PSME4; HSPB1; PSMB9; PSMB3; PSMC6; PSMA2
REACTOME_ACTIVATION_OF_NMDA_RECEPTORS_AND_POSTSYNAPTIC_EVENTS	0.733027	0.9996	0.00870668	0.422608	0.917909	66	TUBA4A; PRKAG2; CAMKK1; TUBB2B; TUBB4A; PRKAG1; CASK; MAPT; PRKAB1; PRKACB; SRC; PRKAA1; CALM1; PRKX; TUBA1A; GRIN1; TUBA1B; PPM1E; DLG3; TUBB2A; TUBB4B; PRKAR1A; PPM1F; MAPK3; PRKAR2B; NBEA; PRKACA; TUBB3; APBA1; GRIN2D; PDPK1; MAPK1; TUBA8; RPS6KA2; HRAS; TUBB6; DLG4; RASGRF1
REACTOME_REGULATION_OF_HMOX1_EXPRESSION_AND_ACTIVITY	0.734227	0.9996	0.00867999	0.422236	0.915747	64	PSMB8; HMOX1; PSMA6; PSME4; RBX1; PSMB9; PSMB3; PSMC6; PSMA2; CSNK2B; BACH1; SKP2; PRKCD
REACTOME_INTEGRIN_CELL_SURFACE_INTERACTIONS	0.736926	0.9996	0.00861996	0.422408	0.90701	52	AGRN; COL18A1; SPP1; JAM2; F11R; COL13A1; ITGAL; ITGA3; FBN1; ITGB7; ITGB5; ITGAE; COL7A1; COL9A2; COL4A2; COL1A1; PECAM1
REACTOME_CELLULAR_SENESCENCE	0.743126	0.9996	0.00848218	0.42121	0.947752	184	CDKN1A; MAPK11; CEBPB; H2BC17; H2AC19; H4C1; IGFBP7; ANAPC10; H2BC8; H2BC14; H2AC14; H3C11; E2F1; TP53; FOS; MOV10; H2BC5; H1-3; CCNE2; FZR1; H2AC18; EHMT2; MAP2K6; ETS1; KDM6B; H4C15; POT1; BMI1; H1-5; H4C14; H2AC8; H2AB1; TFDP2; H1-4; H4C4; H2AC20; ANAPC16; TNRC6B; CBX4; MAPK7; MAPKAPK2; CABIN1; SCMH1; H4C6; MRE11; H2AX; CDC27; H2BC4; MAP2K3; H2AZ1; MAP2K7; CDK4; RB1; MDM4; CBX6; MAPK10; H4C11;…
REACTOME_NEUREXINS_AND_NEUROLIGINS	0.745725	0.9996	0.00842442	0.421577	0.889938	37	SHANK1; NRXN2; BEGAIN; CASK; HOMER2; HOMER3; GRIN1; STX1A; DBNL; DLG3; APBA2; EPB41L1; HOMER1; NLGN2; EPB41L2; DLGAP4; APBA1; GRIN2D; NLGN4X; STXBP1; SHANK2
REACTOME_CDC42_GTPASE_CYCLE	0.747625	0.9996	0.00838222	0.420554	0.93865	138	VAV2; ARHGAP27; CAV1; FGD4; CDC42EP3; CHN1; JUP; FARP1; IQGAP1; WDR81; FGD2; ABR; DOCK10; TFRC; ARHGAP24; ARAP2; PIK3R2; PIK3R1; GMIP; ECT2; PLEKHG1; CDC42EP4; ARHGAP11B; CDC42EP2; PLEKHG4B; SCRIB; DIAPH3; FMNL1; CYBA; ARHGAP30; WIPF1; PLEKHG2; IQGAP3; ARAP1; TRIO; PREX1; NGEF; FGD3; ARFGAP3; PAK4; ARHGAP17; FNBP1; BAIAP2; DAAM1; ARHGAP31; ARFGAP2; ARHGAP4; SRGAP3; WDR91; MAP3K11; SNAP23; SRGAP2;…
REACTOME_DNA_DOUBLE_STRAND_BREAK_REPAIR	0.749625	0.9996	0.0083378	0.420031	0.941827	161	POLD4; KDM4B; H2BC17; H4C1; SLX1B; RAD51AP1; WRN; H2BC8; H2BC14; DNA2; RFC3; XRCC4; TP53; H2BC5; EME2; RAD9B; POLE; RPA3; H4C15; MDC1; H4C14; KDM4A; TOPBP1; HUS1; MUS81; H4C4; CHEK1; RAD1; H4C6; HERC2; MRE11; RFC4; H2AX; ERCC1; H2BC4; ATR; BAP1; EYA3; EXO1; POLE2; POLD3; H4C11; XRCC1; POLM; RBBP8; SUMO2; NHEJ1; ATRIP; H4C13; SMARCA5; RAD51C; UBXN1; TP53BP1; RFC2; RHNO1; XRCC2; H4C8; H2BC13; RFC5;…
REACTOME_NUCLEAR_EVENTS_KINASE_AND_TRANSCRIPTION_FACTOR_ACTIVATION	0.753925	0.9996	0.0082423	0.419684	0.904257	56	ID2; MAPK11; EGR1; LYL1; FOS; EGR3; DUSP3; EGR2; JUNB; MAPK7; MAPKAPK2; NAB2; CDK5R1; EP300; DUSP6; VRK3; PPP2CA; MAPK3; REST; ELK1; FOSB; TCF12; ATF2; MAPK1; RPS6KA2; MEF2A; NAB1; VGF; ATF1; PPP2R5D; SRF
REACTOME_HEDGEHOG_ON_STATE	0.756124	0.9996	0.00819343	0.418895	0.916903	78	PSMB8; PSMA6; PSME4; EFCAB7; IQCE; SMURF1; RBX1; PSMB9; GRK2; GLI2; PSMB3; GAS1; PSMC6; PSMA2
REACTOME_SELECTIVE_AUTOPHAGY	0.757724	0.9996	0.00815788	0.418582	0.91072	69	TUBA4A; PRKAG2; PEX5; TUBB2B; TUBB4A; PRKN; PRKAG1; TOMM5; CSNK2B; PCNT; PRKAB1; SRC; HSPA8; TUBA1A; TUBA1B; HSP90AA1; VDAC1; TOMM6; USP30; VCP; TUBB2A; TOMM70; TUBB4B; TOMM20; ATG12; FUNDC1; ARL13B; TOMM7; PLIN3; UBB; UBE2V1; TUBB3; PINK1; DYNC1I2; UBE2N; DYNC1LI2; HDAC6; TUBA8; TUBB6
REACTOME_TRANSPORT_OF_BILE_SALTS_AND_ORGANIC_ACIDS_METAL_IONS_AND_AMINE_COMPOUNDS	0.765923	0.9996	0.00797561	0.41739	0.883414	39	SLC6A9; SLC22A18; RSC1A1; SLC41A2; SLC16A3; SLC47A1; SLC39A14; SLC6A6; SLC39A4; SLC31A1; SLC5A3
REACTOME_TRANSCRIPTIONAL_REGULATION_OF_WHITE_ADIPOCYTE_DIFFERENTIATION	0.767323	0.9996	0.00794447	0.417101	0.908709	71	FAM120B; CEBPB; SREBF1; MED21; PPARA; SREBF2; EGR2; CREBBP; TGFB1; MED18; RXRA; CCNC; MED7; NCOA3; NCOA1; MED31; CDK4; MED30; MED27; EP300; MED8; TBL1X; MED6; MED20; HELZ2; CCND3; SLC2A4; MED28
REACTOME_ANCHORING_OF_THE_BASAL_BODY_TO_THE_PLASMA_MEMBRANE	0.773023	0.9996	0.00781759	0.416006	0.917301	97	TUBA4A; CENPJ; TUBB4A; HAUS1; RPGRIP1L; CEP76; DCTN3; B9D2; NDE1; MKS1; NPHP1; PLK4; CEP290; CEP57; PCNT; CDK1; HAUS2; CEP89; IQCB1; C2CD3; TUBB; TUBA1A; CEP192; OFD1; CSNK1E; TCTN1; RAB11A; MARK4; KIF24; HSP90AA1; TCTN2; CEP72; YWHAE; YWHAG; TUBB4B; CSNK1D; TMEM216; RAB3IP; CEP41
REACTOME_KINESINS	0.775122	0.9996	0.0077708	0.414086	0.886594	49	TUBA4A; KIF12; TUBB2B; TUBB4A; KIFC2; KIF2C; KIF9; KIF21A; KIF5A; TUBA1A; TUBA1B; KIF15; KIF1C; KIF22; TUBB2A; KIF18B; TUBB4B; KLC1; CENPE; RACGAP1; TUBB3; KLC4; KIF16B; KIF23; KIF19; TUBA8; TUBB6; KIF27; KIF3A; KIF3B; KIF1B; KIF3C; KIF21B; KIF4A; KIF13B; KIFC1
REACTOME_TOLL_LIKE_RECEPTOR_9_TLR9_CASCADE	0.778722	0.9996	0.00769051	0.414855	0.912684	91	IRF7; MAPK11; TLR9; AGER; FOS; ECSIT; BTRC; MAP2K6; PELI2; DUSP3; IRAK2; MAP3K8; IKBKB; TLR4; HMGB1; RIPK2; MAPK7; MAPKAPK2; NFKBIA; TICAM1; MAP2K3; TAB2; MAP2K7; MAPK10; NKIRAS1; EEA1; MAP2K1; IKBKG; IRAK1; DUSP6; VRK3; PPP2CA; MAP2K4; MAPK3; PIK3C3; NFKB2; UBB; ELK1; MAP3K1; UBE2V1
REACTOME_RHOD_GTPASE_CYCLE	0.779822	0.9996	0.00766596	0.412634	0.881828	47	AKAP12; MCAM; CAV1; PIK3R2; ADD3; PIK3R1; TOR1AIP1; HINT2; DIAPH3; DIAPH1; ARHGAP17; LMAN1; DEPDC1B; RACGAP1; TMPO; VAPB; ARHGAP5; ARHGAP32; LEMD3; VRK2; ARHGAP39
REACTOME_TRNA_PROCESSING_IN_THE_NUCLEUS	0.783022	0.9996	0.00759449	0.413422	0.89296	59	RPP21; TSEN34; RPPH1; TSEN15; NUP62; NUP214; RTRAF; RTCB; NDC1; NUP54; RAN; XPOT; NUP98; ZBTB8OS; AAAS; CPSF1; NUP85; NUP43; CLP1; NUP93
REACTOME_HDMS_DEMETHYLATE_HISTONES	0.785021	0.9996	0.00754978	0.411932	0.881023	48	KDM4B; H4C1; H3C11; KDM5A; KDM6B; H4C15; H4C14; KDM4A; H4C4; H4C6; H4C11; H3C6; KDM4C; H3C13; H4C13; KDM5D; H4C8; H3C14; H3C1; H3C10; KDM2A; H3C8; H4C9; KDM6A; H3C2; H3C4; KDM5B
REACTOME_PI_METABOLISM	0.786621	0.9996	0.00751398	0.413497	0.905088	78	PNPLA7; INPP4A; PIP5K1C; TNFAIP8L2; PIK3R5; SBF1; PLEKHA4; GDPD3; PIP5K1B; PIK3R2; PIK3R1; PIK3CG; MTM1; TNFAIP8; INPP5F; PIP4P1; MTMR1; MTMR8; FIG4; PI4K2B; SBF2; INPP5D; PI4KB; RAB5A
REACTOME_PHASE_I_FUNCTIONALIZATION_OF_COMPOUNDS	0.787021	0.9996	0.00750503	0.412859	0.890264	57	PTGS1; NQO2; CYP26B1; AOC3; TBXAS1; PAOX; RXRA; ADH5; AIP; NCOA1; ALDH2; CYP4V2; ARNT2; CYP2W1; FDX2; CYP2E1; CES3; CYP39A1; FDXR; FDX1; CYP2D6; AHRR; CBR3; ARNT
REACTOME_ASSEMBLY_OF_COLLAGEN_FIBRILS_AND_OTHER_MULTIMERIC_STRUCTURES	0.789321	0.9996	0.00745352	0.411117	0.859519	32	COL24A1; PLEC; COL18A1; DST; LOXL3; COL7A1; COL9A2; COL4A2; COL1A1; BMP1
REACTOME_RNA_POLYMERASE_II_TRANSCRIPTION_TERMINATION	0.789521	0.9996	0.00744903	0.412358	0.894958	65	DDX39B; SARNP; SNRPG; THOC5; FYTTD1; SNRPE; EIF4A3; SNRPB; ALYREF; DDX39A; THOC7; MAGOHB; ZNF473; SLU7; MAGOH; NUDT21; SRSF2; CPSF1; SNRPF; U2AF1; CLP1; CPSF7; SRSF3; U2AF2; SRSF6; POLDIP3; SRSF7; NCBP1; THOC3
REACTOME_SIGNALING_BY_ERBB2	0.79662	0.9996	0.00728963	0.408951	0.870134	43	ERBB2; AKT3; HBEGF; GAB1; PRKCA; PIK3R1; EGF; SRC; PRKCD; PLCG1; DIAPH1; HSP90AA1; FYN; PTPN18; ERBB3; UBB; PTPN12; RNF41; YES1; HRAS; SOS1; UBA52; PIK3CA; UBC; GRB2; ERBIN
REACTOME_ASSEMBLY_OF_THE_PRE_REPLICATIVE_COMPLEX	0.79712	0.9996	0.00727838	0.4108	0.892903	67	PSMB8; PSMA6; CDT1; PSME4; ORC3; ORC1; E2F1; PSMB9; PSMB3; PSMC6; PSMA2; ORC6; MCM7; GMNN; MCM2; PSMA4; ORC2; CDC6; PSMA7; MCM5; PSMD8; MCM3; MCM4; PSMC2; UBB; E2F2; PSMB10; PSMD1; MCM6; PSME3; ORC5
REACTOME_DEGRADATION_OF_THE_EXTRACELLULAR_MATRIX	0.80172	0.9996	0.00717473	0.409842	0.893508	72	MMP11; CAPN12; FURIN; COL18A1; SPP1; ADAM8; ADAM15; COL13A1; CTSK; ADAM9; CAPN13; PHYKPL; FBN1; TIMP2; CAPNS1; MMP14; CASP3; CAPN1; LAMC1; COL7A1; COL9A2; MMP17; COL4A2; COL1A1
REACTOME_TRANSCRIPTIONAL_REGULATION_BY_RUNX3	0.80192	0.9996	0.00717022	0.41128	0.905665	94	PSMB8; BRD2; CDKN1A; PSMA6; JAG1; SMURF1; BCL2L11; TP53; SPP1; PSMB9; PSMB3; PSMC6; PSMA2; CREBBP; TGFB1; ITGAL; SRC
REACTOME_SIGNALING_BY_FGFR_IN_DISEASE	0.80232	0.9996	0.00716119	0.407239	0.873505	51	FGFR3; POLR2K; FGFR1; FGFR4; GAB1; PIK3R1; POLR2H; POLR2A; FGF22; LRRFIP1; PLCG1; POLR2I; POLR2C; MYO18A; FGF8; ERLIN2; CUX1; POLR2G; NCBP1; GTF2F1; FGFR1OP2; POLR2E
REACTOME_SIGNALING_BY_FGFR1	0.806619	0.9996	0.00706398	0.406723	0.857042	36	FGFR1; FGFRL1; GAB1; PIK3R1; SRC; FGF22; CBL; PLCG1; SPRED2; SPRED1; FGF8; PPP2CA; MAPK3; UBB; MAPK1; HRAS; BRAF; SOS1; FGF9; UBA52; PIK3CA; UBC; GRB2
REACTOME_CYTOPROTECTION_BY_HMOX1	0.807319	0.9996	0.00704813	0.411846	0.914819	120	PSMB8; HMOX1; TXNIP; PSMA6; PPARA; PSME4; COX7B; RBX1; COX7C; PSMB9; PSMB3; PSMC6; COX6C; NDUFA4; PSMA2; ABCC1; CSNK2B; CREBBP; COX16; COX8A; BACH1; RXRA; SKP2; MT-CO1; HBA1; NCOA1; PRKCD
REACTOME_EUKARYOTIC_TRANSLATION_INITIATION	0.809119	0.9996	0.00700732	0.411444	0.913353	118	RPS9; EIF4EBP1; RPL39L; RPL9; RPL22L1; RPS15A; RPL41; RPL26; RPL34; RPS7; RPL35; RPS3A; RPS29; RPL39; RPL36A; RPL7; RPS27; EIF2B2; RPL31; RPS27L; EIF2S2; RPL26L1; RPS17; RPL30; RPL10L; EIF3E; RPSA; RPS24; RPL17; RPL15; RPS21; RPS18; EIF5B; EIF2B5; RPL23; RPLP1; EIF3G; RPL10; EIF4A1; EIF3C; FAU
REACTOME_CHONDROITIN_SULFATE_DERMATAN_SULFATE_METABOLISM	0.810819	0.9996	0.00696874	0.405241	0.856665	38	UST; AGRN; XYLT1; IDS; CHST7; CHST15; CHST11; CHST13; IDUA; CHPF2; CHPF
REACTOME_MITOTIC_PROPHASE	0.814219	0.9996	0.0068914	0.41129	0.917847	137	H2BC17; H2AC19; H4C1; H2BC8; H2BC14; H2AC14; H3C11; LPIN1; H2BC5; H2AC18; PRKCA; MASTL; H4C15; H4C14; PRKCB; H2AC8; NUP62; H2AB1; CDK1; H4C4; H2AC20; H4C6; H2AX; H2BC4; H2AZ1; NCAPH2; RB1; BANF1; NUP214; H4C11; NDC1; NEK9; NUP54; SMC4; USO1; H3C6; NUP98; H3C13; H4C13; MCPH1; AAAS; H4C8; NUP85; NUP43; H2BC13; NUP93; VRK1; H2AJ; H3C14; H3C1; PPP2CA; MAPK3; H3C10; SMC2; CCNB2; TMPO; H2BC15; H3C8; RA…
REACTOME_DDX58_IFIH1_MEDIATED_INDUCTION_OF_INTERFERON_ALPHA_BETA	0.815818	0.9996	0.00685493	0.406741	0.883446	66	IRF7; TNFAIP3; AGER; RIPK1; RNF125; CREBBP; IKBKB; IFIH1; HMGB1; ISG15; NFKBIA; UBE2L6; CASP8; CASP10; DDX58; NKIRAS1; TRAF3; HSP90AA1; PIN1; IKBKG; PCBP2; EP300; NLRX1; TOMM70; ATG12; NFKB2; UBB; MAP3K1
REACTOME_OPIOID_SIGNALLING	0.816718	0.9996	0.0068344	0.406281	0.887243	74	CAMKK1; PLCB2; PDE4B; GNB3; PRKCG; PLCB1; GRK2; GNG8; ITPR2; PRKCA; PDE1B; GNG4; ADCY7; PRKACB; CALM1; PRKX; GNA11; PRKCD; GNG10; GNG2; GNB1; PRKAR1A; GNG13; PPP2CA; GNAI3; PRKAR2B; GNAL; ADCY4; ADCY5; GNGT2; NBEA; PRKACA; AHCYL1
REACTOME_METABOLISM_OF_WATER_SOLUBLE_VITAMINS_AND_COFACTORS	0.824118	0.9996	0.0066649	0.407497	0.899911	101	MTHFD2; CD38; PARP9; ACP5; AMN; AOX1; MTHFS; SLC23A1; TPK1; SHMT2; ENPP2; ABCC1; MTHFD2L; ACACA; SLC2A3; GSTO1; NADSYN1; PARP14; ABCD4; THTPA; NMRK1; PARP6; MTHFD1L; DHFR; NAPRT; PC; TCN2; MTR; CUBN; MTHFR; PANK1; PARP4; FPGS; MMACHC; MTRR; SLC19A2; PCCB; PNPO; SLC25A32; NADK; ENPP1; PDXK; SLC2A1; SLC23A2; MCCC2; SLC19A1; ENPP3
REACTOME_CYTOSOLIC_SENSORS_OF_PATHOGEN_ASSOCIATED_DNA	0.824518	0.9996	0.0066557	0.404524	0.875912	62	ZBP1; IRF7; POLR2K; DTX4; RIPK1; CREBBP; POLR2H; IKBKB; POLR3E; RIPK3; NLRC3; LRRFIP1; NFKBIA; TICAM1; MRE11; TRIM21; POLR3GL; NKIRAS1; IKBKG
REACTOME_STABILIZATION_OF_P53	0.826517	0.9996	0.00660966	0.403343	0.869049	56	PSMB8; PSMA6; PSME4; TP53; PSMB9; PSMB3; PSMC6; PSMA2
REACTOME_RESPIRATORY_ELECTRON_TRANSPORT	0.827717	0.9996	0.00658198	0.406759	0.898936	103	NDUFA3; COX7B; UQCR11; COX7C; UQCRB; ECSIT; MT-ND6; NDUFS5; MT-ND2; NDUFA5; NDUFB7; COX6C; NDUFS4; NDUFA4; UQCRQ; MT-CYB; COX16; NDUFB6; COX8A; MT-CO1; MT-ND5; NDUFA2; MT-ND4; MT-ND1; ETFB; CYC1; NDUFB3; NDUFB4; NDUFV3; LRPPRC; NDUFB1; COX11; NDUFS3; NDUFV1; COX6A1; COX5A; UQCRH; UQCRC2; COA1; NDUFS7; NDUFB11; MT-ND3; NDUFAF4; COX5B; SDHA
REACTOME_COMPLEX_I_BIOGENESIS	0.829317	0.9996	0.00654503	0.403315	0.869683	57	NDUFA3; ECSIT; MT-ND6; NDUFS5; MT-ND2; NDUFA5; NDUFB7; NDUFS4; NDUFB6; MT-ND5; NDUFA2; MT-ND4; MT-ND1; NDUFB3; NDUFB4; NDUFV3; NDUFB1; NDUFS3; NDUFV1; COA1; NDUFS7; NDUFB11; MT-ND3; NDUFAF4; TMEM126B; NDUFA6; NDUFAB1; NDUFS2; NDUFA9; TMEM186
REACTOME_INFLUENZA_INFECTION	0.830217	0.9996	0.00652421	0.40919	0.916493	154	RPS9; RPL39L; RPL9; POLR2K; RPL22L1; RPS15A; RPL41; RPL26; RPL34; RPS7; RPL35; RPS3A; RPS29; CLTC; RPL39; RPL36A; TGFB1; RPL7; CALR; POLR2H; RPS27; NUP62; EIF2AK2; RPL31; POLR2A; RPS27L; ISG15; RPL26L1; RPS17; RPL30; RPL10L; RPSA; CLTA; RPS24; RPL17; RPL15; RPS21; NUP214; POLR2I; CANX; POLR2C; RPS18; NDC1; NUP54; RAN; HSP90AA1; RPL23; SLC25A6; NUP98; AAAS; RPLP1; RPL10; NUP85; NUP43; NUP93
REACTOME_CARGO_TRAFFICKING_TO_THE_PERICILIARY_MEMBRANE	0.830317	0.9996	0.0065219	0.400439	0.855104	46	BBIP1; PKD1; LZTFL1; GBF1; ARL3; EXOC7; CCT2; EXOC2; RAB11FIP3; RAB11A; EXOC1; BBS12; BBS7; BBS2; RAB3IP; ARL13B; CCT4; BBS1; CCT3
REACTOME_SIGNALING_BY_FGFR	0.832817	0.9996	0.00646396	0.402742	0.874088	65	FGFR3; POLR2K; FGFR1; FGFRL1; FGFR4; GAB1; PIK3R1; POLR2H; SRC; POLR2A; FGF22; RBFOX2; CBL; HNRNPH1; PLCG1; POLR2I; POLR2C; SPRED2; TIAL1; HNRNPF; SPRED1; FGF8; PPP2CA; MAPK3; POLR2G; NCBP1; GTF2F1; UBB; POLR2E; GTF2F2; MAPK1; HRAS; BRAF; SOS1; FGF9; UBA52; PIK3CA; HNRNPA1; UBC; GRB2
REACTOME_MITOTIC_SPINDLE_CHECKPOINT	0.833917	0.9996	0.00643841	0.406302	0.89993	110	CENPQ; ITGB3BP; ANAPC10; CENPK; MAD1L1; SPC25; NUF2; MAD2L1; B9D2; NDE1; CENPU; SKA1; KIF2C; SKA2; RPS27; CLIP1; CENPN; ANAPC16; NDC80; CDCA8; ZWINT; TAOK1; CENPO; CDC27; BIRC5; SGO2; CENPL; SPC24; UBE2E1; PPP1CC; NUP98; BUB3; CENPI; AURKB; NUP85; NUP43; INCENP; UBE2C; UBE2S; PMF1; CENPE; SGO1; PPP2R5B; NSL1; PPP2CA; BUB1
REACTOME_DEADENYLATION_DEPENDENT_MRNA_DECAY	0.834117	0.9996	0.00643376	0.401507	0.865092	56	LSM2; CNOT3; LSM5; XRN1; LSM3; HBS1L; LSM7; EIF4A3; CNOT6L; EXOSC5; EXOSC4; TNKS1BP1; TUT4; TUT7; SKIV2L; CNOT10; PAIP1; EIF4A1; EXOSC8; WDR61; EXOSC9; EXOSC1; NT5C3B; DDX6; DIS3; PATL1; CNOT4; DCP2; CNOT9; PAN3; PAN2; EXOSC7; DCPS
REACTOME_ORC1_REMOVAL_FROM_CHROMATIN	0.835416	0.9996	0.00640351	0.402551	0.876437	70	PSMB8; PSMA6; CDT1; PSME4; ORC3; ORC1; RBX1; PSMB9; PSMB3; PSMC6; PSMA2; ORC6; SKP2; MCM7; MCM2; PSMA4; ORC2; CDC6; PSMA7; MCM5; PSMD8; MCM3; MCM4; PSMC2; UBB; PSMB10; PSMD1; MCM6; PSME3; SKP1; ORC5
REACTOME_INTERLEUKIN_17_SIGNALING	0.836016	0.9996	0.00638954	0.402386	0.874614	67	MAPK11; FOS; BTRC; MAP2K6; DUSP3; IRAK2; MAP3K8; IKBKB; RIPK2; MAPK7; MAPKAPK2; MAP2K3; TAB2; MAP2K7; MAPK10; MAP2K1; IKBKG; IRAK1; DUSP6; IL17RA; VRK3; PPP2CA; MAP2K4; MAPK3; UBB; ELK1; UBE2V1; MAPKAPK3; SKP1; ATF2; UBE2N; MAPK1; RPS6KA2; MEF2A; ATF1; PPP2R5D; UBA52; IL17RE
REACTOME_REGULATION_OF_PTEN_STABILITY_AND_ACTIVITY	0.836416	0.9996	0.00638022	0.402319	0.87447	67	PSMB8; PSMA6; PSME4; AKT3; PSMB9; TRIM27; PSMB3; PSMC6; PSMA2; CSNK2B
REACTOME_COLLAGEN_BIOSYNTHESIS_AND_MODIFYING_ENZYMES	0.838916	0.9996	0.00632184	0.396986	0.838028	37	COL24A1; COL18A1; COL13A1; PPIB; P3H3; PLOD1; COL7A1; COL9A2; PLOD3; COL4A2; COL1A1; BMP1
REACTOME_G1_S_DNA_DAMAGE_CHECKPOINTS	0.841216	0.9996	0.00626796	0.400957	0.871509	67	PSMB8; CDKN1A; PSMA6; PSME4; TP53; PSMB9; CCNE2; PSMB3; PSMC6; PSMA2
REACTOME_RECRUITMENT_OF_MITOTIC_CENTROSOME_PROTEINS_AND_COMPLEXES	0.844016	0.9996	0.00620214	0.40147	0.879804	81	TUBA4A; CENPJ; TUBB4A; HAUS1; TUBGCP5; CEP76; DCTN3; MZT1; NDE1; PLK4; CEP290; CEP57; PCNT; CDK1; HAUS2; TUBB; TUBA1A; CEP192; OFD1; CSNK1E; HSP90AA1; CEP72; TUBGCP6; YWHAE; YWHAG; TUBB4B; CSNK1D; CEP41; PRKAR2B; SSNA1; TUBGCP3; HAUS5; PRKACA; TUBGCP4; HAUS8; CEP70; TUBG2; NME7; DYNC1I2
REACTOME_UCH_PROTEINASES	0.844416	0.9996	0.00619272	0.404032	0.891639	99	TFPT; PSMB8; PSMA6; H2AC19; PSME4; H2AC15; H2AC14; PSMB9; PSMB3; H2AC18; PSMC6; MBD5; H2AC16; H2AC13; PSMA2; TGFB1; H2AC8; H2AC20; UCHL1; BAP1; ADRM1; PSMA4; H2AC12; HCFC1; H2AC21; SMAD7; PSMA7; ASXL2; PSMD8; NFRKB; PSMC2; INO80; ASXL1; UBB; UCHL5; PSMB10; ACTB; ACTL6A; PSMD1; YY1; PSME3
REACTOME_TRANS_GOLGI_NETWORK_VESICLE_BUDDING	0.845115	0.9996	0.00617622	0.400315	0.871569	70	CTSZ; SH3D19; TFRC; AP1B1; DNASE2; CLTC; GBF1; YIPF6; HSPA8; NAPA; AP1S1; CLTA; CLTB; FTH1; ACBD3; BLOC1S1; CPD; AP1M2; AP1S2; IGF2R; GNS; SNX5; FTL; SNX2; TPD52; VAMP8; HGS; SNAP23; BLOC1S6; TPD52L1
REACTOME_SYNTHESIS_OF_PIPS_AT_THE_PLASMA_MEMBRANE	0.845815	0.9996	0.00615969	0.396369	0.8496	50	INPP4A; PIP5K1C; PIK3R5; PLEKHA4; PIP5K1B; PIK3R2; PIK3R1; PIK3CG; MTM1; MTMR1; MTMR8; PI4K2B; SBF2; INPP5D; RAB5A
REACTOME_AMINO_ACIDS_REGULATE_MTORC1	0.847215	0.9996	0.0061266	0.397548	0.85486	54	SESN2; ATP6V1G2; LAMTOR3; FNIP1; FLCN; ATP6V1G1; DEPDC5; KPTN; ATP6V1E1; ATP6V0D1; ATP6V0C; CASTOR1; ATP6V1F; MTOR; CASTOR2; ATP6V1A; SESN1; BMT2; NPRL3; ATP6V1C2; ATP6V1C1; SLC38A9; RRAGC; ATP6V1D
REACTOME_MYD88_INDEPENDENT_TLR4_CASCADE	0.848715	0.9996	0.00609107	0.40235	0.886001	94	IRF7; MAPK11; AGER; FOS; RIPK1; BTRC; MAP2K6; DUSP3; IRAK2; MAP3K8; IKBKB; RIPK3; TLR4; HMGB1; RIPK2; MAPK7; MAPKAPK2; NFKBIA; TICAM1; MAP2K3; TAB2; MAP2K7; CASP8; BIRC3; MAPK10; NKIRAS1; TRAF3; MAP2K1; IKBKG; IRAK1; DUSP6; VRK3; PPP2CA; MAP2K4; MAPK3; NFKB2; UBB; ELK1; UBE2V1; MAPKAPK3; SKP1; ATF2; UBE2N; MAPK1; UBE2D1; RPS6KA2; MEF2A; ATF1; PPP2R5D; SARM1; UBA52
REACTOME_DEGRADATION_OF_GLI1_BY_THE_PROTEASOME	0.849615	0.9996	0.0060697	0.397425	0.857621	58	PSMB8; PSMA6; PSME4; RBX1; PSMB9; BTRC; PSMB3; PSMC6; PSMA2; PRKACB
REACTOME_HCMV_LATE_EVENTS	0.850915	0.9996	0.0060388	0.403026	0.892553	109	H2BC17; H2AC19; H4C1; H2BC8; H2BC14; H2AC15; H2AC14; H3C11; H2BC5; H2AC18; H2AC16; H2AC13; H4C15; H4C14; H2AC8; NUP62; H4C4; H2AC20; H4C6; MVB12A; H2BC4; VPS37A; NUP214; H4C11; NDC1; NUP54; H2AC12; H3C6; H2AC21; NUP98; H3C13; H4C13; AAAS; H4C8; NUP85; NUP43; H2BC13; NUP93; H3C14
REACTOME_GLYCEROPHOSPHOLIPID_BIOSYNTHESIS	0.853715	0.9996	0.00597201	0.401631	0.886705	100	AGK; MGLL; MBOAT7; PLA2G4C; ABHD4; ACP6; LPIN1; CRLS1; PCYT2; LPCAT1; PLA2G4B; AGPAT1; CPNE1; OSBPL5; GPD1; PITPNM1; CSNK2B; PLAAT4; PLBD1; TMEM86B; PLA2G2D; GPD2; PTDSS2; GPAT4; PCYT1A; PLA2G12A; PLA2G1B; CPNE3; PLA2G15; PLB1; LPCAT4; PISD; CHKB; DDHD2; PEMT; DGAT2; PNPLA8; STARD10; SLC44A2; LCLAT1; AGPAT5; ABHD3
REACTOME_MITOCHONDRIAL_TRANSLATION	0.853915	0.9996	0.00596723	0.401775	0.885527	96	MRPS18C; MRPL1; MRPL30; MRPL54; MRPS18B; MRPL47; MRPL15; MT-RNR1; MRPL45; MRPL11; MRPS24; MT-RNR2; MRPS28; AURKAIP1; MRPL42; MRPS33; MRPS25; MRPL46; MRPS36; MRPL9; MRPL50; MRPL37; GADD45GIP1; MRPL3; MRPL44; MRPL38; MRPL14; MRPS35; MRPL27; MRPL58; MRRF; MRPL40; MRPL13; MRPL24; MRPL51; MRPL55; TSFM; MRPS10; MTIF3; MRPS12; CHCHD1; MRPL48; MRPL36; MRPS22; MRPL10
REACTOME_NCAM_SIGNALING_FOR_NEURITE_OUT_GROWTH	0.855614	0.9996	0.00592651	0.391339	0.83266	43	AGRN; FGFR1; SPTBN1; SPTBN4; CACNB2; ARTN; SRC; SPTA1; ST8SIA4; COL9A2; CACNB1; PSPN; COL4A2; FYN; SPTBN2; PTK2
REACTOME_DEATH_RECEPTOR_SIGNALLING	0.856014	0.9996	0.00591692	0.403846	0.900376	133	VAV2; ARHGEF40; ITGB3BP; FGD4; TNFAIP3; AATF; ARHGEF17; TRAF1; BCL2L11; FGD2; ABR; RIPK1; AKAP13; PSEN2; ECT2; ARHGEF2; IKBKB; RTN4R; APH1A; RIPK2; NFKBIA; NET1; OBSCN; TAB2; PLEKHG2; XIAP; TRIO; PREX1; VAV1; CASP8; NGEF; BIRC3; CASP10; HDAC2; FGD3; HDAC1; CASP3; BAD; IKBKG; MAGED1; YWHAE; PSENEN; TNFSF10; SMPD3; IRAK1; OTUD7B
REACTOME_O_LINKED_GLYCOSYLATION	0.857914	0.9996	0.00587124	0.397085	0.86181	65	B3GNTL1; ST6GAL1; GCNT1; ADAMTS13; POMT1; ADAMTSL5; ADAMTS7; SEMA5B; ST6GALNAC4; ADAMTSL2; B3GNT2; SSPOP; SPON2; CFP; C1GALT1; MUC20; GALNT4; POMK
REACTOME_NETRIN_1_SIGNALING	0.859014	0.9996	0.00584472	0.389745	0.821267	36	MAPK11; ABLIM1; MAPK12; SRC; PITPNA; PLCG1; TRIO; EZR; FYN; PTK2
REACTOME_SIGNALING_BY_EGFR	0.861314	0.9996	0.00578911	0.389432	0.828602	43	SPRY1; HBEGF; PAG1; GAB1; PIK3R1; EGF; SRC; CBL; CSK; PLCG1; LRIG1; EPGN; HGS; ADAM10; UBB; PTPN12; ADAM17; HRAS; EPN1; SOS1; UBA52; PIK3CA; UBC; GRB2; SH3KBP1; PXN; PTPN3; AREG; AAMP; KRAS
REACTOME_AURKA_ACTIVATION_BY_TPX2	0.862514	0.9996	0.00576001	0.395774	0.862839	72	TUBA4A; CENPJ; TUBB4A; HAUS1; CEP76; DCTN3; NDE1; PLK4; CEP290; CEP57; PCNT; CDK1; HMMR; HAUS2; TUBB; TUBA1A; CEP192; OFD1; CSNK1E; HSP90AA1; CEP72; YWHAE; YWHAG; TUBB4B; CSNK1D; CEP41; PRKAR2B; SSNA1; HAUS5; PRKACA; HAUS8; CEP70
REACTOME_MITOTIC_G1_PHASE_AND_G1_S_TRANSITION	0.864014	0.9996	0.00572353	0.403277	0.901886	147	PSMB8; CDKN1A; PSMA6; CDT1; PPP2R3B; PRIM1; ORC3; ORC1; AKT3; E2F1; CDK7; PSMB9; CCNE2; PSMB3; PSMC6; POLE; PSMA2; ORC6; RPA3; RBL1; CDC45; LIN9; PRIM2; CDK1; TFDP2; SRC; LYN; SKP2; CABLES1; MCM10; MCM7; CKS1B; CDK4; RB1; GMNN; MCM2; POLE2; HDAC1; PSMA4; CDKN1C; ORC2; CDC7; CDC6; DHFR; PSMA7; MCM5; PSMD8; MCM3; PPP2CA; RBBP4; MCM4; PSMC2; CDK6; POLE3; FBXO5; CCND3; UBB; MYBL2; PCNA; E2F2; PSMB10;…
REACTOME_PCP_CE_PATHWAY	0.864714	0.9996	0.00570647	0.397951	0.87422	88	PSMB8; PRICKLE1; PSMA6; PSME4; SMURF1; PRKCG; PSMB9; PSMB3; PSMC6; CLTC; PRKCA; PSMA2; RAC2; PRKCB; SCRIB; CLTA; CLTB; FZD7; PSMA4; DVL1
REACTOME_DEGRADATION_OF_AXIN	0.865413	0.9996	0.00568938	0.39249	0.843984	54	PSMB8; PSMA6; PSME4; PSMB9; PSMB3; PSMC6; PSMA2
REACTOME_HATS_ACETYLATE_HISTONES	0.867313	0.9996	0.00564289	0.401858	0.896547	135	H2BC17; H2AC19; H4C1; H2BC8; H2BC14; H2AC15; HAT1; H2AC14; H3C11; TAF9; KANSL1; H2BC5; SGF29; H2AC18; ING3; H2AC16; ENY2; H2AC13; CREBBP; YEATS4; H4C15; TADA2A; ELP6; H4C14; H2AC8; H4C4; H2AC20; RUVBL2; ELP5; H4C6; NCOA1; H2BC4; TADA1; H4C11; TAF6L; KAT6B; H2AC12; KAT2B; H3C6; HCFC1; H2AC21; H3C13; H4C13; BRPF3; EP300; TADA2B; H4C8; H2BC13; TRRAP; H3C14
REACTOME_RECRUITMENT_OF_NUMA_TO_MITOTIC_CENTROSOMES	0.869613	0.9996	0.00558638	0.396514	0.870932	87	TUBA4A; TUBB2B; CENPJ; TUBB4A; HAUS1; TUBGCP5; CEP76; DCTN3; MZT1; NDE1; PLK4; CEP290; CEP57; PCNT; CDK1; HAUS2; TUBB; TUBA1A; CEP192; OFD1; CSNK1E; TUBA1B; HSP90AA1; CEP72; TUBGCP6; YWHAE; YWHAG; TUBB2A; TUBB4B; CSNK1D; CEP41; PRKAR2B; SSNA1; TUBGCP3; HAUS5; PRKACA; TUBGCP4; HAUS8; TUBB3; CEP70; TUBG2; NME7; DYNC1I2
REACTOME_DEFECTIVE_CFTR_CAUSES_CYSTIC_FIBROSIS	0.870713	0.9996	0.00555925	0.391977	0.846641	59	PSMB8; PSMA6; RNF5; PSME4; PSMB9; PSMB3; PSMC6; PSMA2
REACTOME_ACTIVATION_OF_THE_MRNA_UPON_BINDING_OF_THE_CAP_BINDING_COMPLEX_AND_EIFS_AND_SUBSEQUENT_BINDING_TO_43S	0.871113	0.9996	0.00554937	0.391855	0.846378	59	RPS9; EIF4EBP1; RPS15A; RPS7; RPS3A; RPS29; RPS27; RPS27L; EIF2S2; RPS17; EIF3E; RPSA; RPS24; RPS21; RPS18; EIF3G; EIF4A1; EIF3C; FAU
REACTOME_CELL_JUNCTION_ORGANIZATION	0.871413	0.9996	0.00554195	0.391958	0.845823	58	LIMS2; PATJ; ANG; JUP; PLEC; FLNA; TESK1; CDH13; F11R; CRB3; DST; VASP; PARVB; RSU1; FERMT2; NECTIN4; CDH24; CDH4; ACTB; NECTIN2; CDH18; CTNNA1; NECTIN1; LIMS1; PARD3
REACTOME_HCMV_INFECTION	0.874813	0.9996	0.00545757	0.401217	0.89705	146	TUBA4A; H2BC17; H2AC19; H4C1; H2BC8; H2BC14; H2AC15; TUBB2B; H2AC14; H3C11; TUBB4A; H2BC5; H2AC18; H2AC16; H2AC13; H4C15; H4C14; H2AC8; NUP62; H4C4; H2AC20; TUBA1A; H4C6; MVB12A; H2BC4; VPS37A; TUBA1B; NUP214; DAXX; H4C11; NDC1; NUP54; H2AC12; H3C6; H2AC21; NUP98; H3C13; H4C13; AAAS; EZH2; TUBB2A; H4C8; NUP85; TUBB4B; NUP43; H2BC13; NUP93; TBL1X; H3C14; EED; H3C1; RBBP4; GPS2; H3C10; H2BC15; ELK1…
REACTOME_CELLULAR_RESPONSE_TO_CHEMICAL_STRESS	0.875412	0.9996	0.00544261	0.400779	0.896301	147	PSMB8; NCF1; HMOX1; TXNIP; PSMA6; NCF2; PPARA; PSME4; COX7B; RBX1; COX7C; PSMB9; PSMB3; PSMC6; COX6C; NDUFA4; PSMA2; ABCC1; CSNK2B; CREBBP; CYBB; COX16; COX8A; BACH1; RXRA; SKP2; MT-CO1; HBA1; CYBA; NCOA1; PRKCD; GSTP1; TXN2; NUDT2; CCS; PSMA4; TXN; PRDX5; LRPPRC; COX11; PSMA7; COX6A1; COX5A; TBL1X; PSMD8; HELZ2; MAFK; HBA2; PSMC2; COX5B; SOD1
REACTOME_TP53_REGULATES_TRANSCRIPTION_OF_DNA_REPAIR_GENES	0.875712	0.9996	0.00543512	0.391196	0.846271	61	GTF2H2; POLR2K; TP53; FOS; CDK7; GTF2H4; CDK12; MDC1; POLR2H; SUPT4H1; POLR2A; CHEK1; ELOA; ATR; GTF2H5; POLR2I; POLR2C; ELOC; SSRP1; FANCI; GTF2H1; POLR2G; GTF2F1; POLR2E; TCEA1
REACTOME_COPI_INDEPENDENT_GOLGI_TO_ER_RETROGRADE_TRAFFIC	0.876212	0.9996	0.00542263	0.385285	0.819778	43	TUBA4A; TUBB2B; TUBB4A; DCTN3; CAPZA2; TUBA1A; DCTN4; CAPZA1; TUBA1B; ACTR10; DCTN6; TUBB2A; TUBB4B; GALNT2; TUBB3; DYNC1I2; DYNC1LI2; RAB18; TUBA8; TUBB6
REACTOME_REGULATION_OF_HSF1_MEDIATED_HEAT_SHOCK_RESPONSE	0.877512	0.9996	0.00539009	0.393295	0.860434	77	HSPA1B; HSPA5; HSPB1; HSPA14; TNFRSF21; CCAR2; RPA3; NUP62; HSPA8; MAPKAPK2; ATR; NUP214; HSPA9; NDC1; NUP54; NUP98; YWHAE; AAAS; NUP85; NUP43; NUP93; HSPA13; HSPA4L; MAPK3; BAG1; DNAJC2; RPS19BP1; DNAJC7; UBB; HIKESHI; SERPINH1; RPA2; GSK3B; RANBP2; MAPK1; NUP58; SIRT1; NUP155; DNAJB1; ST13
REACTOME_REGULATION_OF_RUNX3_EXPRESSION_AND_ACTIVITY	0.877912	0.9996	0.00538005	0.389666	0.838908	55	PSMB8; PSMA6; SMURF1; PSMB9; PSMB3; PSMC6; PSMA2; TGFB1; SRC
REACTOME_CLASS_B_2_SECRETIN_FAMILY_RECEPTORS	0.879812	0.9996	0.00533226	0.386486	0.829877	52	GIPR; WNT3; GNB3; WNT16; GNG8; CALCRL; GNG4; CD55; WNT10A; PTCH1; FZD7; ADM2; GNG10; ADGRE5; GNG2; GNB1; GNG13; FZD5
REACTOME_GLYCOSAMINOGLYCAN_METABOLISM	0.880912	0.9996	0.00530449	0.393777	0.86492	87	CEMIP; CHST2; UST; ST3GAL6; AGRN; XYLT1; IDS; NAGLU; B4GALT1; HGSNAT; B3GNT2; HS3ST3B1; HMMR; CHST7; SLC9A1; CHST15; CHST11; HAS3; CHST13; IDUA; CHPF2; CHPF; GNS; HYAL2
REACTOME_REGULATION_OF_MRNA_STABILITY_BY_PROTEINS_THAT_BIND_AU_RICH_ELEMENTS	0.882412	0.9996	0.0052665	0.392778	0.862385	86	PSMB8; MAPK11; PSMA6; PSME4; HSPB1; ZFP36L1; ZFP36; TNFSF13; XRN1; PSMB9; PSMB3; PSMC6; PRKCA; PSMA2; HSPA8; MAPKAPK2; PRKCD; EXOSC5; EXOSC4; NUP214
REACTOME_EPH_EPHRIN_SIGNALING	0.883912	0.9996	0.00522837	0.391414	0.855678	76	DNM1; VAV2; LIMK1; PSEN2; CLTC; APH1A; EPHB6; SRC; EFNA4; LYN; ARPC1A; GRIN1; CLTA; ARPC1B; NGEF; CLTB; MYL9; PSENEN; FYN; ARPC4; PTK2; MYL6; AP2A2; CLTCL1; NCK2; EPHB2; ADAM10; ARPC2; ARPC5; ACTB; ITSN1
REACTOME_COLLAGEN_FORMATION	0.884612	0.9996	0.00521052	0.385016	0.825266	50	COL24A1; PLEC; COL18A1; COL13A1; DST; PPIB; P3H3; PLOD1; LOXL3; COL7A1; COL9A2; PLOD3; COL4A2; COL1A1; BMP1
REACTOME_BETA_CATENIN_INDEPENDENT_WNT_SIGNALING	0.887011	0.9996	0.00514907	0.39823	0.888121	134	PSMB8; PRICKLE1; PSMA6; PSME4; PLCB2; SMURF1; GNB3; PRKCG; PLCB1; MOV10; PDE6G; PSMB9; PSMB3; GNG8; PSMC6; ITPR2; CLTC; PRKCA; AGO2; PSMA2; GNG4; RAC2; PRKCB; CALM1; TNRC6B; SCRIB; TCF7L2; CLTA; CLTB; FZD7; PSMA4; DVL1; GNG10; GNAO1; DAAM1; PSMA7; GNG2; PSMD8; GNB1; AP2A2; GNG13; FZD5; PSMC2; LEF1; UBB; GNGT2; NLK; PSMB10; AGO4; PSMD1; ROR1; PSME3
REACTOME_SRP_DEPENDENT_COTRANSLATIONAL_PROTEIN_TARGETING_TO_MEMBRANE	0.887411	0.9996	0.00513879	0.394972	0.875073	111	TRAM1; RPS9; RPL39L; RPL9; RPL22L1; RPS15A; RPL41; RPL26; RPL34; RPS7; RPL35; RPS3A; RPS29; RPL39; RPL36A; SRP9; RPL7; RPS27; RPL31; RPS27L; RPL26L1; RPS17; RPL30; RPL10L; RPSA; RPS24; RPL17; RPL15; RPS21; RPS18; RPL23; RPLP1; RPL10; SRP14; SEC61A2; RPN2; FAU
REACTOME_PROTEIN_UBIQUITINATION	0.889811	0.9996	0.00507687	0.388909	0.851267	78	H2BC17; PEX5; H2BC8; H2BC14; UBE2H; UBE2T; H2BC5; RNF144A; HLA-A; RNF152; RNF181; CDC34; H2BC4; PEX2; UBE2E1; DERL1; UBE2B; UBE2Z; RNF40; USP9X; VCP; H2BC13; UBE2C; UBE2S; UBE2G2; WDR61; UBE2E3; UBA1; UBB; H2BC15; PEX10; PCNA
REACTOME_DECTIN_1_MEDIATED_NONCANONICAL_NF_KB_SIGNALING	0.890111	0.9996	0.0050691	0.386567	0.836258	61	PSMB8; PSMA6; PSME4; PSMB9; BTRC; PSMB3; PSMC6; PSMA2
REACTOME_FORMATION_OF_RNA_POL_II_ELONGATION_COMPLEX	0.893011	0.9996	0.00499365	0.38446	0.829026	57	GTF2H2; POLR2K; CDK7; GTF2H4; POLR2H; SUPT4H1; POLR2A; ELOA; EAF2; IWS1; GTF2H5; POLR2I; POLR2C; ELOC; SSRP1; WDR61; GTF2H1; AFF4; POLR2G; NCBP1; GTF2F1; POLR2E; TCEA1
REACTOME_REGULATED_NECROSIS	0.893911	0.9996	0.0049701	0.381959	0.818712	50	GSDME; FLOT1; TP53; RIPK1; RIPK3; HMGB1; XIAP; CASP8; BIRC3; CASP3; HSP90AA1; FLOT2; TNFSF10; IL18; TP63; TRADD; BAX; UBB; CHMP3; IRF1; CHMP4B; CASP4; MLKL
REACTOME_SLC_TRANSPORTER_DISORDERS	0.894811	0.9996	0.00494648	0.384587	0.831434	60	SLC22A18; SLC7A7; SLC24A1; SLC3A2; SLC17A5; NUP62; SLC35C1; SLC35A3; SLC29A3; SLC39A4; NUP214; NDC1; NUP54; NUP98; SLC27A4; AAAS; NUP85; NUP43; NUP93; HK1; SLC9A9
REACTOME_FATTY_ACID_METABOLISM	0.89681	0.9996	0.00489377	0.396212	0.88395	135	ACSM3; ALOX5; PTGS1; PRKAG2; PRXL2B; ACOXL; ALOX5AP; SLC25A20; CPT1A; FADS2; DPEP1; FADS1; PPT2; HSD17B8; HTD2; TBXAS1; ACOX3; HSD17B4; SCD; ABCC1; GGT5; ACACA; DECR2; MID1IP1; SLC27A3; DPEP2; RXRA; MAPKAPK2; PON2; CRAT; ELOVL5; DBI; ACSL1; ACADVL; ACAD11; ACSL3; ECHS1; ACOT8; CPT2; MCAT; ACBD5; GGT1; ACOX1; ACOT7; MCEE; ACAD10; PCCB; ACAA1; CROT; ACSL5; SCD5; CBR4
REACTOME_MITOCHONDRIAL_PROTEIN_IMPORT	0.89851	0.9996	0.0048487	0.384598	0.834118	64	PAM16; GFER; TIMM8B; DNAJC19; GRPEL2; CHCHD2; TIMM44; TOMM5; TIMM10; TIMM10B; TIMM13; TIMM17B; CYC1; HSPA9; PITRM1; CHCHD10; SLC25A6; VDAC1; TOMM6; TOMM70; TOMM20; CHCHD3; SLC25A4; ATP5F1B; TIMM8A; TOMM7; TIMM9; PMPCB; ATP5MC1; BCS1L; TIMM22; CHCHD7; TAZ; LDHD; CHCHD4; NDUFB8; COX17; TIMM23; CMC2; CHCHD5; TIMM50; TOMM40; FXN; MTX2; PMPCA; ACO2
REACTOME_REGULATION_OF_EXPRESSION_OF_SLITS_AND_ROBOS	0.89881	0.9996	0.00484072	0.39723	0.890816	162	PSMB8; PSMA6; RPS9; PSME4; ZSWIM8; RPL39L; RPL9; RPL22L1; RPS15A; RPL41; RPL26; RBX1; RPL34; RPS7; PSMB9; PSMB3; PSMC6; RPL35; RPS3A; RPS29; RPL39; PSMA2; RPL36A; ROBO2; RPL7; RPS27; EIF4A3; RPL31; RPS27L; RPL26L1; RPS17; RPL30; RPL10L; RPSA; UPF2; MAGOHB; RPS24; RPL17; RPL15; RPS21; RPS18; PSMA4; ELOC; RPL23; MAGOH
REACTOME_HEDGEHOG_OFF_STATE	0.90061	0.9996	0.00479268	0.390984	0.86372	102	PSMB8; TUBA4A; PSMA6; PSME4; TUBB2B; IFT57; TUBB4A; RBX1; RPGRIP1L; PSMB9; GLI2; BTRC; PSMB3; TTC21B; PSMC6; MKS1; PSMA2; ADCY7; PRKACB; IFT122; TUBA1A; OFD1; GLI1
REACTOME_IRON_UPTAKE_AND_TRANSPORT	0.90271	0.9996	0.00473627	0.378662	0.809227	47	HMOX1; ATP6V1G2; TFRC; ATP6V0A1; ATP6V0A2; ATP6V1G1; MCOLN1; GLRX3; ATP6V1E1; ATP6V0D1; ATP6V0C; FTH1; ATP6V1F; FTL; ATP6V1A; UBB; ATP6V1C2; ATP6V1C1; CYBRD1; SKP1; ATP6V1D; CAND1; HFE; ATP6V0E1; UBA52; UBC; ATP6V0E2; FBXL5; HMOX2; ACO1; ATP6V1E2; TCIRG1; ATP6V1B2; RPS27A; SLC46A1
REACTOME_E3_UBIQUITIN_LIGASES_UBIQUITINATE_TARGET_PROTEINS	0.90321	0.9996	0.00472278	0.381245	0.822706	58	H2BC17; PEX5; H2BC8; H2BC14; H2BC5; RNF144A; HLA-A; RNF152; RNF181; H2BC4; PEX2; UBE2E1; DERL1; UBE2B; RNF40; VCP; H2BC13; WDR61; UBB; H2BC15; PEX10; PCNA
REACTOME_RRNA_MODIFICATION_IN_THE_NUCLEUS_AND_CYTOSOL	0.90431	0.9996	0.00469301	0.381196	0.824103	60	UTP4; RPS9; WDR46; RPS7; TRMT112; KRR1; RRP9; EMG1; UTP14C; THUMPD1; PDCD11; RRP7A; UTP3; UTP18; DHX37; UTP14A; UTP6; NOP10; RCL1; NOL11; DCAF13; UTP11; PWP2; PNO1; NOP56; NOP58; SNU13; WDR75; FBL; IMP4; BMS1; NOC4L; UTP15
REACTOME_SYNTHESIS_OF_SUBSTRATES_IN_N_GLYCAN_BIOSYTHESIS	0.906209	0.9996	0.00464132	0.379543	0.817115	55	ST6GAL1; ST3GAL6; NPL; DPM3; NEU4; NEU1; SLC17A5; ST6GALNAC4; DOLPP1; SLC35C1; UAP1; ST8SIA4; NUS1; ALG5; PMM1; GMDS; MVD; AMDHD2; FCSK; SLC35A1; FPGT; ST6GALNAC6; ST3GAL4; MPI; PGM3; NANP; GLB1; DPM1
REACTOME_PKMTS_METHYLATE_HISTONE_LYSINES	0.908209	0.9996	0.00458651	0.382781	0.832313	68	H4C1; H3C11; SUV39H1; EHMT2; H4C15; H4C14; H4C4; DOT1L; H4C6; ASH2L; H4C11; H3C6; H3C13; H4C13; EZH2; SMYD2; H4C8; NSD3; H3C14; EED; H3C1; RBBP4; H3C10; NFKB2; KMT5B; AEBP2; SETD1B; H3C8; H4C9; EHMT1; SMYD3; KMT5C; H3C2; H3C4; KMT2C; SUV39H2
REACTOME_NEGATIVE_REGULATION_OF_NOTCH4_SIGNALING	0.908909	0.9996	0.00456723	0.378332	0.813539	54	PSMB8; PSMA6; RBX1; PSMB9; PSMB3; PSMC6; PSMA2
REACTOME_NONSENSE_MEDIATED_DECAY_NMD	0.910009	0.9996	0.00453683	0.389305	0.862971	113	RPS9; RPL39L; RPL9; RPL22L1; RPS15A; RPL41; RPL26; RPL34; RPS7; RPL35; RPS3A; RPS29; RPL39; RPL36A; RPL7; RPS27; EIF4A3; RPL31; RPS27L; RPL26L1; RPS17; RPL30; RPL10L; RPSA; UPF2; MAGOHB; RPS24; RPL17; RPL15; RPS21; RPS18; RPL23; MAGOH
REACTOME_SUMOYLATION_OF_DNA_DAMAGE_RESPONSE_AND_REPAIR_PROTEINS	0.912109	0.9996	0.00447842	0.382231	0.835603	76	PCGF2; WRN; XRCC4; NSMCE2; NSMCE1; BMI1; MDC1; NUP62; CBX4; SCMH1; NSMCE4A; HERC2; SP100; NUP214; NDC1; NUP54; SUMO2; XPC; NUP98; RAD21; AAAS; SMC6; NUP85; NUP43; NUP93; HDAC7; RNF168; STAG1; UBE2I; BLM; SUMO3; STAG2; PIAS4
REACTOME_CELLULAR_RESPONSE_TO_HEAT_STRESS	0.913409	0.9996	0.00444202	0.385559	0.84875	93	HSPA1B; HSPA5; HSPB1; HSPA14; TNFRSF21; HSBP1; CCAR2; RPA3; CREBBP; NUP62; HSPA8; MAPKAPK2; ATR; NUP214; HSPA9; NDC1; NUP54; HSP90AA1; MTOR; NUP98; YWHAE; AAAS; VCP; EP300; NUP85; NUP43; NUP93; HSPA13; HSPA4L; MAPK3; BAG1; DNAJC2; RPS19BP1; DNAJC7; UBB; HIKESHI; SERPINH1; RPA2; GSK3B; RANBP2; MAPK1; NUP58; HDAC6; SIRT1; NUP155; DNAJB1; ST13
REACTOME_SIGNALING_BY_FGFR2	0.915308	0.9996	0.00438846	0.376269	0.811968	58	POLR2K; GAB1; PIK3R1; POLR2H; SRC; POLR2A; FGF22; RBFOX2; CBL; HNRNPH1; PLCG1; POLR2I; POLR2C; TIAL1; HNRNPF; FGF8; PPP2CA; MAPK3; POLR2G; NCBP1; GTF2F1; UBB; POLR2E; GTF2F2; MAPK1; HRAS; BRAF; SOS1; FGF9; UBA52; PIK3CA; HNRNPA1; UBC; GRB2
REACTOME_INTRAFLAGELLAR_TRANSPORT	0.918408	0.9996	0.00430012	0.372564	0.798576	50	TUBA4A; TUBB2B; IFT57; TUBB4A; TTC21B; IFT74; DYNLT2B; DYNLRB2; IFT122; TUBA1A; TUBA1B; IFT27
REACTOME_ECM_PROTEOGLYCANS	0.919008	0.9996	0.00428289	0.36753	0.777886	39	PTPRS; AGRN; LAMA2; TGFB1; TNXB; ITGB5; LAMC1; COL9A2; COL4A2; COL1A1
REACTOME_SIGNALING_BY_NTRKS	0.921508	0.9996	0.00421055	0.387079	0.859803	120	DNM1; ID2; MAPK11; ADORA2A; PTPRS; FURIN; EGR1; LYL1; FOS; PIK3R2; EGR3; GAB1; CLTC; RALA; PIK3R1; DUSP3; MAPK12; EGR2; JUNB; SRC; MAPK7; MAPKAPK2; NAB2; CLTA; PLCG1; CDK5R1; MAP2K1; MAP2K2; FYN; EP300; DUSP6; AP2A2; VRK3; PPP2CA; MAPK3; BAX; REST; ELK1; SHC2; DNM3; IRS1; FOSB; MAPKAPK3; TCF12; ATF2; MAPK1; PCSK6; RPS6KA2; HRAS; BRAF; MEF2A; NAB1; SOS1; VGF; ATF1; PPP2R5D; PIK3CA; SRF
REACTOME_SIGNALING_BY_HEDGEHOG	0.923608	0.9996	0.00414913	0.389037	0.867112	132	PSMB8; TUBA4A; PSMA6; PSME4; EFCAB7; IQCE; TUBB2B; SMURF1; IFT57; TUBB4A; RBX1; RPGRIP1L; PSMB9; GRK2; GLI2; BTRC; PSMB3; GAS1; TTC21B; PSMC6; MKS1; PSMA2; ADCY7; PRKACB; IFT122; TUBA1A; OFD1; GLI1; NOTUM; PTCH1; TUBA1B; SPOPL; PSMA4; ULK3; PSMA7; HHIP; VCP; TUBB2A; TUBB4B; PSMD8; PRKAR1A; DERL2; CDON; PSMC2; PRKAR2B; ADCY4; ADCY5; GAS8; UBB; PRKACA; TUBB3; PSMB10; SUFU; FUZ; PSMD1; PSME3; SKP1; …
REACTOME_SIGNALING_BY_NOTCH4	0.924108	0.9996	0.00413441	0.377873	0.827455	79	PSMB8; PSMA6; JAG1; NOTCH2; RBX1; HEY2; PSMB9; PSMB3; PSMC6; PSEN2; PSMA2; CREBBP; FLT4; APH1A
REACTOME_HEPARAN_SULFATE_HEPARIN_HS_GAG_METABOLISM	0.925407	0.9996	0.00409597	0.362131	0.763079	36	AGRN; XYLT1; IDS; NAGLU; HGSNAT; HS3ST3B1; IDUA; HS6ST1; SGSH; HS3ST3A1; NDST1; GUSB; GLCE; GLB1; B4GALT7
REACTOME_SWITCHING_OF_ORIGINS_TO_A_POST_REPLICATIVE_STATE	0.926407	0.9996	0.00406623	0.38066	0.837051	90	PSMB8; PSMA6; CDT1; PSME4; ANAPC10; ORC3; ORC1; RBX1; PSMB9; CCNE2; FZR1; PSMB3; PSMC6; PSMA2; ORC6; ANAPC16; SKP2; MCM7; CDC27; MCM2; PSMA4; UBE2E1; ORC2; CDC6; PSMA7; MCM5; UBE2C; UBE2S; PSMD8; MCM3
REACTOME_NUCLEAR_ENVELOPE_BREAKDOWN	0.927207	0.9996	0.00404232	0.370476	0.796045	53	LPIN1; PRKCA; PRKCB; NUP62; CDK1; BANF1; NUP214; NDC1; NEK9; NUP54; NUP98; AAAS; NUP85; NUP43; NUP93; VRK1; CCNB2; TMPO; NEK7; LEMD3; VRK2; LPIN2; CTDNEP1; NEK6; RANBP2; LMNA; NUP58; NUP155
REACTOME_SCF_SKP2_MEDIATED_DEGRADATION_OF_P27_P21	0.928707	0.9996	0.00399723	0.371043	0.801424	59	PSMB8; CDKN1A; PSMA6; PSMB9; CCNE2; PSMB3; PSMC6; PSMA2
REACTOME_CELLULAR_RESPONSE_TO_HYPOXIA	0.931407	0.9996	0.00391513	0.374079	0.81498	71	PSMB8; PSMA6; PSME4; RBX1; PSMB9; PSMB3; PSMC6; CITED2; PSMA2; CREBBP; LIMD1
REACTOME_CELL_CELL_JUNCTION_ORGANIZATION	0.931407	0.9996	0.00391513	0.360756	0.763549	39	PATJ; ANG; JUP; CDH13; F11R; CRB3; NECTIN4; CDH24; CDH4; ACTB; NECTIN2; CDH18; CTNNA1; NECTIN1; PARD3; PRKCI; CLDN23; CADM1; PARD6A; CTNNB1; AFDN
REACTOME_TRANSCRIPTION_OF_THE_HIV_GENOME	0.931407	0.9996	0.00391513	0.373379	0.811869	68	GTF2H2; POLR2K; TAF9; CDK7; TAF4; GTF2H4; TAF15; POLR2H; SUPT4H1; POLR2A; TAF9B; ELOA; GTF2H5; POLR2I; POLR2C; ELOC; SSRP1; TAF7; GTF2H1; TAF5; GTF2A2; POLR2G; NCBP1; GTF2F1; TAF11; POLR2E; TCEA1; GTF2A1
REACTOME_METABOLISM_OF_VITAMINS_AND_COFACTORS	0.932807	0.9996	0.00387206	0.387727	0.867112	147	MTHFD2; CD38; PARP9; PTS; ACP5; AGRN; AMN; AOX1; MTHFS; SLC23A1; TPK1; SHMT2; ENPP2; ABCC1; MTHFD2L; ACACA; SLC2A3; GCHFR; GSTO1; CALM1; NADSYN1; PARP14; APOC2; ABCD4; THTPA; NMRK1; PARP6; LDLR; MTHFD1L; HSP90AA1; DHFR; NAPRT; PC; TCN2; MTR; LRP10; CUBN; MTHFR; PANK1; PDSS1; COQ3; PARP4; APOM; FPGS; PLB1; APOE; MMACHC; MTRR; SLC19A2; PCCB; PNPO; SLC25A32; NADK; ENPP1; PDXK; SLC2A1; SLC23A2; MCCC2…
REACTOME_APOPTOTIC_EXECUTION_PHASE	0.933907	0.9996	0.00383798	0.364258	0.776069	44	PLEC; H1-3; HMGB2; MAPT; H1-5; H1-4; HMGB1; PRKCD; DFFA; DBNL; CASP8; CASP3
REACTOME_SARS_COV_INFECTIONS	0.934207	0.9996	0.00382864	0.385735	0.860577	135	PDCD1; S1PR1; ZBP1; TLR9; ST6GAL1; PARP9; FURIN; MGAT5; ATP1A3; RIPK1; RCOR1; FXYD1; IFNGR2; SAP30L; ST6GALNAC4; TUBB; PARP14; SAP30; RB1; CRBN; HDAC2; MBD3; PARP6; CANX; HDAC1; FXYD7; MGAT4A; MGAT1; HSP90AA1; IFNGR1; VCP; SAP18; RPN2; PARP4; IFNAR2; AP2A2; GATAD2B; RBBP4; PIK3C3; FUT8; UBE2I; REST; UBB; CHD3; MGAT4B; CHMP3; STAT2; SUDS3; CHMP4B; NR3C1; MTA3; ATP1B1; RPN1; CYSLTR1; GSK3B
REACTOME_INTERLEUKIN_1_SIGNALING	0.934307	0.9996	0.00382553	0.378617	0.834142	95	PSMB8; PSMA6; PSME4; AGER; RBX1; PSMB9; BTRC; PSMB3; PSMC6; MAP2K6; PELI2; PSMA2; IRAK2; MAP3K8; IKBKB; HMGB1; RIPK2; NFKBIA; TAB2; PSMA4; NKIRAS1; MAP2K1; IKBKG; PSMA7; IRAK1; PSMD8; MAP2K4; PSMC2; NFKB2; UBB; UBE2V1; PSMB10; PSMD1; PSME3; SKP1
REACTOME_ABC_TRANSPORTER_DISORDERS	0.935106	0.9996	0.00380054	0.372463	0.810379	69	PSMB8; PSMA6; RNF5; PSME4; PSMB9; PSMB3; PSMC6; KCNJ11; PSMA2
REACTOME_SIGNALING_BY_NOTCH1_PEST_DOMAIN_MUTANTS_IN_CANCER	0.935706	0.9996	0.00378172	0.367986	0.792232	55	HDAC11; JAG1; RBX1; HEY2; JAG2; PSEN2; CREBBP; APH1A; CCNC; HDAC9; HDAC2; HDAC1; HDAC10; KAT2B; PSENEN; MAML3; EP300; HDAC7; TBL1X; HDAC4; ADAM10; UBB; SKP1; MAML1; APH1B; ADAM17; HDAC6; UBA52; NCSTN; UBC; DLL1; DLL4; HDAC3
REACTOME_GOLGI_ASSOCIATED_VESICLE_BIOGENESIS	0.937106	0.9996	0.00373753	0.367194	0.790527	55	SH3D19; TFRC; AP1B1; CLTC; YIPF6; HSPA8; NAPA; AP1S1; CLTA; FTH1; ACBD3; BLOC1S1; CPD; AP1M2; AP1S2; IGF2R; SNX5; FTL; SNX2; TPD52; VAMP8; BLOC1S6; TPD52L1; PICALM; PIK3C2A; TGOLN2; SNX9; ARRB1; SNAPIN; TXNDC5; CLINT1
REACTOME_O_LINKED_GLYCOSYLATION_OF_MUCINS	0.938306	0.9996	0.00369934	0.356361	0.753335	38	B3GNTL1; ST6GAL1; GCNT1; ST6GALNAC4; B3GNT2; C1GALT1; MUC20; GALNT4; GALNT6; GALNT2; B3GNT9; C1GALT1C1; ST3GAL4; GALNT11; MUC1; MUC4; GALNT7; GALNT8; ST3GAL1; MUC12
REACTOME_HEDGEHOG_LIGAND_BIOGENESIS	0.938606	0.9996	0.00368974	0.367253	0.794474	61	PSMB8; PSMA6; PSME4; PSMB9; PSMB3; PSMC6; PSMA2
REACTOME_SEPARATION_OF_SISTER_CHROMATIDS	0.940706	0.9996	0.00362205	0.388483	0.873935	181	PSMB8; TUBA4A; CENPQ; ITGB3BP; PSMA6; PSME4; ANAPC10; CENPK; MAD1L1; TUBB2B; TUBB4A; SPC25; CDCA5; NUF2; PSMB9; MAD2L1; PSMB3; PSMC6; B9D2; NDE1; PSMA2; CENPU; SKA1; KIF2C; SKA2; RPS27; CLIP1; CENPN; ANAPC16; NDC80; CDCA8; TUBA1A; ZWINT; TAOK1; CENPO; CDC27; BIRC5; SGO2; CENPL; TUBA1B; SPC24; PSMA4; UBE2E1; PPP1CC; NUP98; ESPL1; RAD21; PSMA7; BUB3; CENPI; TUBB2A; AURKB; NUP85; TUBB4B; NUP43; INCE…
REACTOME_ONCOGENIC_MAPK_SIGNALING	0.941206	0.9996	0.00360579	0.371202	0.810637	74	AGK; DUSP8; BCL2L11; IQGAP1; VCL; MRAS; SRC; CNKSR2; CALM1; CSK; PHB; SPRED2; MAP2K1; PPP1CC; CLCN6; MAP2K2; DUSP6; SPRED1; MAP3K11; RAP1B; DUSP9; MAPK3; TENT4A; FXR1; ZC3HAV1; ACTB; FAM114A2; MAPK1; FN1; LMNA; ARRB1; MARK3; PPP1CB; HRAS; BRAF; MPRIP
REACTOME_FACTORS_INVOLVED_IN_MEGAKARYOCYTE_DEVELOPMENT_AND_PLATELET_PRODUCTION	0.941906	0.9996	0.00358293	0.382759	0.853018	131	TUBA4A; MYB; KIF12; TUBB2B; H3C11; TUBB4A; TP53; DOCK10; EHD1; KIFC2; RCOR1; SH2B2; CAPZA2; EHD3; KIF2C; KIF9; PRKACB; KIF21A; DOCK4; KIF5A; CABLES1; TUBA1A; MAFG; CAPZA1; TUBA1B; HDAC2; KIF15; KIF1C; CARMIL1; HDAC1; DOCK2; RAB5A; KIF22; H3C6; H3C13; RAD51C; TUBB2A; KIF18B; TUBB4B; KLC1; H3C14; PRKAR1A; CENPE; H3C1; RACGAP1; MAFK; PRKAR2B; H3C10; H3C8; PRKACA; TUBB3; H3-3A; ACTB; IRF1; KLC4; KIF1…
REACTOME_CLATHRIN_MEDIATED_ENDOCYTOSIS	0.942906	0.9996	0.00355007	0.381025	0.847256	123	DNM1; BIN1; COPS2; GRK3; PACSIN1; PIP5K1C; HBEGF; GRK2; TFRC; CLTC; EGF; COPS4; CTTN; LDLRAP1; TRIP10; HSPA8; REPS2; SCARB2; CBL; ARPC1A; COPS3; COPS8; CLTA; AAK1; CLTB; GAPVD1; TOR1B; EPGN; LDLR; RAB5A; FNBP1; IGF2R; GPS1; STON1; ARPC4; VAMP8; HGS; AP2A2; CLTCL1; SNX18; UBB; DNM3; ARPC2; VAMP4; ARPC5; FCHO1; PICALM; ACTB; ITSN1; PIK3C2A; COPS5; TGOLN2; PACSIN3; SNX9; SLC2A8; ARRB1; IL7R; STON2; …
REACTOME_COPI_MEDIATED_ANTEROGRADE_TRANSPORT	0.945605	0.9996	0.00346017	0.372647	0.819826	91	TUBA4A; TUBB2B; TUBB4A; SPTBN1; ANK1; SPTBN4; DCTN3; CAPZA2; COG3; GBF1; CD55; ANK3; NAPA; TUBA1A; DCTN4; SPTA1; CAPZA1; TUBA1B; ACTR10; ARFGAP3; GOSR1; USO1; DCTN6; ARFGAP2; TUBB2A; NAPG; SPTBN2; TUBB4B
REACTOME_RESPIRATORY_ELECTRON_TRANSPORT_ATP_SYNTHESIS_BY_CHEMIOSMOTIC_COUPLING_AND_HEAT_PRODUCTION_BY_UNCOUPLING_PROTEINS	0.945605	0.9996	0.00346017	0.380903	0.84737	125	NDUFA3; COX7B; UQCR11; COX7C; UQCRB; ECSIT; ATP5F1C; MT-ND6; NDUFS5; MT-ND2; NDUFA5; NDUFB7; COX6C; NDUFS4; NDUFA4; UQCRQ; MT-CYB; COX16; NDUFB6; COX8A; MT-CO1; SLC25A27; MT-ND5; NDUFA2; MT-ND4; MT-ND1; ETFB; CYC1; NDUFB3; NDUFB4; NDUFV3; UCP2; LRPPRC; NDUFB1; ATP5F1E; ATP5PB; COX11; NDUFS3; NDUFV1; COX6A1; COX5A; UQCRH; UQCRC2; COA1; NDUFS7; NDUFB11; MT-ND3; ATP5F1B; NDUFAF4; COX5B; SDHA; TMEM12…
REACTOME_BIOSYNTHESIS_OF_THE_N_GLYCAN_PRECURSOR_DOLICHOL_LIPID_LINKED_OLIGOSACCHARIDE_LLO_AND_TRANSFER_TO_A_NASCENT_PROTEIN	0.946005	0.9996	0.0034467	0.367985	0.80118	70	ST6GAL1; ST3GAL6; NPL; DPM3; NEU4; NEU1; SLC17A5; ST6GALNAC4; ALG10; DOLPP1; ALG2; SLC35C1; MPDU1; UAP1; ST8SIA4; ALG6; ALG1; NUS1; ALG5; PMM1; GMDS; MVD; AMDHD2; FCSK; SLC35A1; FPGT; ALG8; ST6GALNAC6; ST3GAL4; MPI; PGM3; NANP; GLB1; RFT1; DPM1; ALG3; ALG10B; CTSA; ALG12; GMPPB
REACTOME_METABOLISM_OF_NUCLEOTIDES	0.946805	0.9996	0.00341963	0.37217	0.81746	87	GART; AK6; AMPD3; AK1; TYMP; DTYMK; AK4; NUDT15; UPB1; SAMHD1; ADA; PFAS; ADSS1; GLRX; DCTPP1; NME1; NME2; DPYD; NUDT13; TXN; DNPH1; CTPS1; ADAL; TK2; ADSL; CAD; NUDT1; ENTPD4; PAICS; NME4; DCK; DUT; ADK; RRM1; RRM2B; LHPP; UPP1; TXNRD1; AK9; TK1; TYMS; GMPS; NUDT18; ENTPD6; NT5C3A; ATIC; ADSS2
REACTOME_SIGNALING_BY_PDGF	0.948305	0.9996	0.00336841	0.355724	0.756881	43	THBS3; FURIN; BCAR1; SPP1; PIK3R2; PIK3R1; SRC; PLCG1; PDGFRB; COL9A2; COL4A2
REACTOME_SIGNALING_BY_TGFB_FAMILY_MEMBERS	0.948405	0.9996	0.00336497	0.371296	0.815664	88	SMAD1; FURIN; PMEPA1; SMURF1; SKI; FSTL1; RBL1; JUNB; TGFB1; NEDD4L; F11R; PRKCZ; TFDP2; CBL; CCNC; BMPR2; TRIM33; SMAD4; ACVR2B; HDAC1; PPP1CC; SMAD7; USP9X
REACTOME_SUMOYLATION_OF_CHROMATIN_ORGANIZATION_PROTEINS	0.948905	0.9996	0.00334775	0.366426	0.797786	70	PCGF2; H4C1; H4C15; BMI1; H4C14; NUP62; H4C4; CBX4; SCMH1; H4C6; NUP214; HDAC2; HDAC1; H4C11; NDC1; NUP54; ZBED1; SUMO2; NUP98; H4C13; AAAS; H4C8; NUP85; NUP43; NUP93; HDAC4; UBE2I; CHD3; SUMO3; H4C9; CBX5; RANBP2; NUP58
REACTOME_SIGNALING_BY_NOTCH1	0.949405	0.9996	0.00333045	0.364562	0.792698	68	HDAC11; JAG1; RBX1; DTX4; HEY2; JAG2; PSEN2; CREBBP; APH1A; CCNC; DTX2; HDAC9; HDAC2; HDAC1; HDAC10; KAT2B; PSENEN; MAML3; EP300; HDAC7; TBL1X; TLE4; HDAC4; ADAM10; UBB; NBEA; SKP1; MAML1; APH1B; NUMB; ARRB1; ADAM17; HDAC6
REACTOME_UNFOLDED_PROTEIN_RESPONSE_UPR	0.949605	0.9996	0.00332351	0.370834	0.814649	88	DDIT3; CEBPB; ASNS; HSPA5; ATF4; EDEM1; ATF3; PLA2G4B; NFYB; HSP90B1; CALR; EXTL3; ATP6V0D1; EIF2S2; CREB3L4; NFYC; EXOSC5; EXOSC4; CEBPG; KLHDC3; FKBP14; ACADVL; DDX11; CUL7; TPP1; EXOSC8; NFYA; SULT1A3; EXOSC9; PDIA6; PPP2R5B; DNAJB9; EXOSC1; DNAJC3; XBP1; SRPRA; PDIA5; GOSR2; EXTL2; DIS3; HDGF; EIF2AK3; LMNA; DCP2; GSK3A; DNAJB11; CREB3L2; MYDGF
REACTOME_NUCLEAR_ENVELOPE_NE_REASSEMBLY	0.949805	0.9996	0.00331656	0.364918	0.793176	67	TUBA4A; TUBB2B; TUBB4A; NUP62; CDK1; TUBA1A; BANF1; TUBA1B; SPAST; NDC1; NUP54; RAN; NUP98; TUBB2A; NUP85; TUBB4B; NUP43; NUP93; VRK1; PPP2CA; UBE2I; CCNB2; TMPO; CHMP3; TUBB3; CHMP4B; LEMD3; VRK2; VPS4A; LMNA; NUP58; CC2D1B; TUBA8; NUP155; TUBB6
REACTOME_CARGO_RECOGNITION_FOR_CLATHRIN_MEDIATED_ENDOCYTOSIS	0.953505	0.9996	0.0031858	0.36743	0.806015	84	COPS2; GRK3; HBEGF; GRK2; TFRC; CLTC; EGF; COPS4; LDLRAP1; REPS2; SCARB2; CBL; COPS3; COPS8; CLTA; AAK1; CLTB; TOR1B; EPGN; LDLR; IGF2R; GPS1; STON1; VAMP8; HGS; AP2A2; CLTCL1; UBB; VAMP4; FCHO1; PICALM; ITSN1; COPS5; TGOLN2; SLC2A8; ARRB1; IL7R; STON2; EPN1; VAMP3
REACTOME_SIGNALING_BY_TGF_BETA_RECEPTOR_COMPLEX	0.955104	0.9996	0.00312789	0.363078	0.791013	71	FURIN; PMEPA1; SMURF1; SKI; RBL1; JUNB; TGFB1; NEDD4L; F11R; PRKCZ; TFDP2; CBL; CCNC; TRIM33; SMAD4; HDAC1; PPP1CC; SMAD7; USP9X
REACTOME_INTERLEUKIN_1_FAMILY_SIGNALING	0.957004	0.9996	0.00305795	0.374523	0.831113	116	PSMB8; PTPN6; ALOX5; PSMA6; PSME4; AGER; RBX1; PSMB9; BTRC; PSMB3; PSMC6; MAP2K6; PELI2; PSMA2; IRAK2; MAP3K8; IKBKB; HMGB1; RIPK2; NFKBIA; TAB2; PSMA4; NKIRAS1; MAP2K1; IKBKG; PSMA7; IRAK1; IL18BP; PSMD8; IL18; PTPN9; PTPN18; MAP2K4; PSMC2; PTPN23; NFKB2; UBB; UBE2V1; PSMB10; PTPN12; PSMD1; PSME3; SKP1
REACTOME_TRANSPORT_TO_THE_GOLGI_AND_SUBSEQUENT_MODIFICATION	0.957204	0.9996	0.00305051	0.381144	0.855326	165	TUBA4A; MGAT3; CTSZ; ST6GAL1; MAN1C1; MAN1A1; TUBB2B; MGAT5; TUBB4A; SPTBN1; ANK1; PPP6R1; SEC24D; SPTBN4; DCTN3; CAPZA2; COG3; TRAPPC5; STX17; MAN1A2; CNIH1; B4GALT1; GBF1; CD55; TRAPPC6A; TRAPPC9; ANK3; NAPA; TUBA1A; DCTN4; SEC22A; SPTA1; FUCA1; CAPZA1; TUBA1B; ACTR10; ARFGAP3; GOSR1; MGAT4A; MGAT1; SCFD1; COL7A1; USO1; DCTN6; ARFGAP2; TUBB2A; NAPG; SPTBN2; LMAN1; TUBB4B; CSNK1D; LMAN2; FUT8; M…
REACTOME_TRANSPORT_OF_MATURE_TRANSCRIPT_TO_CYTOPLASM	0.957604	0.9996	0.00303559	0.363915	0.797505	81	DDX39B; SARNP; THOC5; FYTTD1; NUP62; EIF4A3; ALYREF; DDX39A; THOC7; MAGOHB; NUP214; NDC1; NUP54; SLU7; MAGOH; NUP98; AAAS; SRSF2; CPSF1; U2AF1; NUP85; NUP43; NUP93; SRSF3; U2AF2; SRSF6; POLDIP3; SRSF7; NCBP1; THOC3
REACTOME_REGULATION_OF_PLK1_ACTIVITY_AT_G2_M_TRANSITION	0.961104	0.9996	0.0029023	0.363903	0.799303	87	TUBA4A; CENPJ; TUBB4A; HAUS1; BTRC; CEP76; DCTN3; NDE1; PLK4; CEP290; CEP57; PCNT; CDK1; HAUS2; TUBB; TUBA1A; CEP192; OFD1; CSNK1E; HSP90AA1; CEP72; YWHAE; YWHAG; TUBB4B; CSNK1D; CEP41; PRKAR2B; SSNA1; CCNB2; UBB; HAUS5; PRKACA; HAUS8; CEP70; BORA; DYNC1I2; SKP1; NINL; CEP250; PPP1CB; MAPRE1; UBA52; UBC; CKAP5; CEP78; PPP1R12A; HAUS4; CEP152; PLK1; CEP63; PAFAH1B1; CEP135
REACTOME_REGULATION_OF_PTEN_GENE_TRANSCRIPTION	0.961504	0.9996	0.00288674	0.354063	0.76348	57	EGR1; TP53; LAMTOR3; RCOR1; BMI1; CBX4; SNAI1; SCMH1; CBX6; HDAC2; MBD3; HDAC1; MTOR; EZH2; HDAC7; EED; GATAD2B; RBBP4; MAPK3; REST; CHD3; MTA3; MAF1; SLC38A9; RRAGC; ATF2; MAPK1; LAMTOR2
REACTOME_POST_TRANSLATIONAL_MODIFICATION_SYNTHESIS_OF_GPI_ANCHORED_PROTEINS	0.962404	0.9996	0.00285147	0.353809	0.760806	54	LY6E; PLAUR; MELTF; DPM3; CD52; NRN1; PIGW; PIGK; PIGU; CPM; PIGX; PSCA; PIGL; GPLD1; OTOA; RTN4RL2; PIGV; VNN3; PIGP
REACTOME_SIGNALING_BY_BRAF_AND_RAF_FUSIONS	0.962904	0.9996	0.00283171	0.353163	0.76154	57	AGK; BCL2L11; IQGAP1; VCL; SRC; CNKSR2; CALM1; CSK; MAP2K1; CLCN6; MAP2K2; RAP1B; MAPK3; TENT4A; FXR1; ZC3HAV1; ACTB; FAM114A2; MAPK1; FN1; LMNA; ARRB1; MARK3; HRAS; BRAF; MPRIP; ARAF; JAK2; QKI; KDM7A; AP3B1; CAMK2B
REACTOME_CIRCADIAN_CLOCK	0.963104	0.9996	0.00282377	0.354706	0.769834	65	SREBF1; PPARA; CPT1A; KLF15; NOCT; BTRC; CRTC1; CREBBP; NFIL3; RXRA; BHLHE40; NCOA1; CSNK1E; PPP1CC; EP300; CSNK1D; TBL1X; HELZ2; DBP; SIK1; UBB; USP46; NR3C1; SKP1; ATF2; ARNTL2; NCOA2; SIRT1; PPP1CB; CRTC2; PER2; NAMPT; UBA52; UBC; CRY1; MEF2C
REACTOME_MITOTIC_G2_G2_M_PHASES	0.963104	0.9996	0.00282377	0.381115	0.858181	190	PSMB8; TUBA4A; FKBPL; CDC25B; CDKN1A; PSMA6; PSME4; PPP2R3B; TUBB2B; CENPJ; TUBB4A; HAUS1; E2F1; TP53; RBX1; CDK7; PSMB9; BTRC; PSMB3; TUBGCP5; CEP76; DCTN3; PSMC6; MZT1; NDE1; PSMA2; PLK4; CEP290; CEP57; PKMYT1; LIN9; PCNT; CDK1; CDC25C; HMMR; HAUS2; TUBB; TUBA1A; CEP192; OFD1; CSNK1E; TUBA1B; PSMA4; HSP90AA1; CEP72; TUBGCP6; YWHAE; PSMA7; YWHAG; TUBB2A; EP300; TUBB4B; CSNK1D; PSMD8; CEP41; PPP2…
REACTOME_DOWNSTREAM_SIGNALING_EVENTS_OF_B_CELL_RECEPTOR_BCR	0.964104	0.9996	0.0027838	0.360473	0.789785	80	PSMB8; RASGRP1; PSMA6; PSME4; PSMB9; BTRC; PSMB3; PSMC6; PSMA2; IKBKB; PRKCB; CALM1; PPIA; NFKBIA; REL; PSMA4; CARD11; IKBKG
REACTOME_SARS_COV_1_INFECTION	0.964204	0.9996	0.00277978	0.346225	0.739336	46	ST6GAL1; PARP9; ST6GALNAC4; PARP14; RB1; PARP6; CANX; MGAT1; VCP; PARP4; PIK3C3; UBE2I; UBB; CHMP3; CHMP4B; GSK3B; PIK3R4; ST3GAL4; GSK3A; UBA52; MOGS; UVRAG; UBC; BECN1; CHMP6; ST3GAL1
REACTOME_TRANSCRIPTIONAL_REGULATION_BY_MECP2	0.964804	0.9996	0.00275553	0.345726	0.73827	46	MOV10; AGO2; HIPK2; SLC2A3; CALM1; TNRC6B; HDAC2; HDAC1; AURKB; IRAK1; TBL1X; GAMT; GPS2; PRKACA; AGO4; FKBP5; RBFOX1; DGCR8; DLL1; MEF2C; GPRIN1; HDAC3; CAMK2B; MET; MECP2; NOTCH1; LBR; HTT; TBL1XR1
REACTOME_ABC_FAMILY_PROTEINS_MEDIATED_TRANSPORT	0.967303	0.9996	0.00265244	0.361789	0.795553	90	PSMB8; PSMA6; RNF5; PSME4; ABCA2; ABCA7; PSMB9; PSMB3; PSMC6; KCNJ11; PSMA2; ABCC1; ABCG1
REACTOME_HOST_INTERACTIONS_OF_HIV_FACTORS	0.973503	0.9996	0.00238017	0.367069	0.81754	128	PSMB8; HCK; PSMA6; PSME4; LCK; RBX1; PSMB9; BTRC; PSMB3; AP1B1; PSMC6; APOBEC3G; PSMA2; HLA-A; NUP62; PPIA; AP1S1; BANF1; NUP214; NPM1; PSMA4; NDC1; ELOC; NUP54; RAN; DOCK2; AP1M2; SLC25A6; AP1S2; NUP98; AAAS; PSMA7; FYN; PACS1; NUP85; NUP43; NUP93; PSMD8; AP2A2; SLC25A4
REACTOME_IRE1ALPHA_ACTIVATES_CHAPERONES	0.978102	0.9996	0.00215865	0.335844	0.719071	49	HSPA5; EDEM1; PLA2G4B; EXTL3; ATP6V0D1; KLHDC3; FKBP14; ACADVL; DDX11; CUL7; TPP1; SULT1A3; PDIA6; PPP2R5B; DNAJB9; DNAJC3; XBP1; SRPRA; PDIA5; GOSR2; EXTL2; HDGF; LMNA; GSK3A; DNAJB11; MYDGF; ERN1; WIPI1; PREB
REACTOME_TRNA_PROCESSING	0.979002	0.9996	0.00211286	0.358462	0.794184	111	RPP21; TSEN34; TPRKB; ADAT2; RPPH1; PUS7; MT-RNR1; TRMT112; CTU1; THADA; MT-RNR2; TSEN15; NUP62; THG1L; TRDMT1; NUP214; RTRAF; RTCB; URM1; TRMT13; NDC1; NUP54; RAN; XPOT; TRMT12; NUP98; ZBTB8OS; AAAS; CPSF1; NUP85; NUP43; CLP1; NUP93
REACTOME_TRANSCRIPTIONAL_ACTIVATION_OF_MITOCHONDRIAL_BIOGENESIS	0.979302	0.9996	0.00209739	0.337477	0.724642	52	PPARA; CRTC1; CREBBP; CALM1; RXRA; TFB2M; NCOA1; TFB1M; PPARGC1B; HCFC1; SIRT5; POLG2; SSBP1; TBL1X; ATP5F1B; HELZ2; SIRT4; GLUD1; USP46; ATF2; ESRRA; NCOA2; MTERF1; CRTC2; NRF1; ALAS1
REACTOME_RAB_GEFS_EXCHANGE_GTP_FOR_GDP_ON_RABS	0.980302	0.9996	0.00204506	0.350616	0.769813	86	DENND2A; HPS4; DENND6B; AKT3; SBF1; RIN1; TRAPPC5; RAB3A; TRAPPC6A; TRAPPC9; DENND1C; RAB31; RAB8B; RAB39B; DENND3; RAB12; SBF2; DENND5B; GAPVD1; DENND1B; RAB5A; YWHAE; RINL; RAB38; RAB3IP; DENND2D; TRAPPC12; ALS2CL; CCZ1B; RGP1; DENND4C; RAB1B; RAB13; MON1A; RAB14
REACTOME_ANTIVIRAL_MECHANISM_BY_IFN_STIMULATED_GENES	0.980802	0.9996	0.00201843	0.34782	0.762232	81	USP18; FLNA; USP41; IFIT1; NUP62; EIF2AK2; EIF4A3; ISG15; MX1; UBE2L6; PLCG1; NUP214; DDX58; NDC1; UBE2E1; NUP54; RNASEL; EIF4G3; PIN1; NUP98; AAAS; EIF4A1; NUP85; NUP43; NUP93; NEDD4
REACTOME_SARS_COV_2_INFECTION	0.981102	0.9996	0.00200229	0.33967	0.735486	62	ST6GAL1; PARP9; FURIN; MGAT5; ST6GALNAC4; PARP14; RB1; PARP6; CANX; MGAT4A; MGAT1; VCP; RPN2; PARP4; PIK3C3; FUT8; UBE2I; UBB; MGAT4B; CHMP3; CHMP4B; RPN1; GSK3B; PIK3R4; ST3GAL4; GSK3A; UBA52; MOGS; UVRAG; UBC; BECN1; DAD1; CHMP6; ST3GAL1
REACTOME_DISORDERS_OF_TRANSMEMBRANE_TRANSPORTERS	0.985801	0.9996	0.00173142	0.356324	0.793689	129	PSMB8; PSMA6; RNF5; SLC22A18; SLC7A7; SLC24A1; PSME4; SLC3A2; PSMB9; PSMB3; PSMC6; KCNJ11; PSMA2; SLC17A5; NUP62; SLC35C1; SLC35A3; ABCD4; SLC29A3; SLC39A4; NUP214; PSMA4; NDC1; NUP54; DERL1; NUP98; SLC27A4; AAAS; PSMA7; VCP; NUP85; NUP43; NUP93; PSMD8; HK1; DERL2; ERLIN2; SLC9A9; DERL3; PSMC2
REACTOME_CLEC7A_DECTIN_1_SIGNALING	0.986401	0.9996	0.00169393	0.349447	0.771178	99	PSMB8; PSMA6; PSME4; PLCG2; PSMB9; BTRC; PSMB3; PSMC6; ITPR2; CLEC7A; PSMA2; SYK; IKBKB; SRC; CALM1; CARD9; NFKBIA; PRKCD; CDC34; TAB2; CASP8; PSMA4; CARD11; IKBKG; RELB; PSMA7; PSMD8; PSMC2; NFKB2; UBB; UBE2V1; MALT1; AHCYL1; PSMB10; PSMD1; PSME3; SKP1; MAP3K14; PDPK1; UBE2N
REACTOME_APC_C_CDH1_MEDIATED_DEGRADATION_OF_CDC20_AND_OTHER_APC_C_CDH1_TARGETED_PROTEINS_IN_LATE_MITOSIS_EARLY_G1	0.986501	0.9996	0.00168761	0.339204	0.740191	73	PSMB8; PSMA6; PSME4; ANAPC10; PSMB9; FZR1; PSMB3; PSMC6; PSMA2; ANAPC16; SKP2; CDC27; RB1; PSMA4; UBE2E1; PSMA7; AURKB; UBE2C; UBE2S; PSMD8; PSMC2; UBB; PSMB10; ANAPC15; PSMD1; PSME3; ANAPC2; UBE2D1; ANAPC11; SEM1; ANAPC1; PSMD10; UBA52; PSMD3; UBC; PSMB5; ANAPC4; PLK1; PSMB4
REACTOME_COPI_DEPENDENT_GOLGI_TO_ER_RETROGRADE_TRAFFIC	0.986801	0.9996	0.0016685	0.344152	0.756033	88	TUBA4A; KIF12; TUBB2B; TUBB4A; KIFC2; GBF1; KIF2C; KIF9; KIF21A; NAPA; BNIP1; KIF5A; STX18; TUBA1A; TUBA1B; ARFGAP3; KIF15; NBAS; KIF1C; KIF22; ARFGAP2; TUBB2A; KIF18B; NAPG; TUBB4B; KLC1; CENPE; RACGAP1; RAB1B; COPA; TUBB3; KLC4; KIF16B; TMED10; KIF23; COPZ1; KIF19; ARCN1; NAPB; TUBA8; TUBB6; KIF27; KIF3A; KIF3B; KDELR2; KIF1B; COPG2; KIF3C; KIF21B; KIF4A; KIF13B; KDELR1; ARF5; KIFC1
REACTOME_PYRUVATE_METABOLISM_AND_CITRIC_ACID_TCA_CYCLE	0.987501	0.9996	0.00162308	0.319356	0.682485	47	SLC16A3; RXRA; DLAT; IDH3B; SUCLA2; NNT; DLST; SUCLG1; VDAC1; ADHFE1; GSTZ1; SDHA; GLO1; PDK2; HAGH; PDHA1; SUCLG2; LDHB; DLD; LDHA; PPARD; PDK3; MDH2; L2HGDH; FAHD1; ACO2; PDK1; IDH2; PDP2; CS
REACTOME_C_TYPE_LECTIN_RECEPTORS_CLRS	0.989001	0.9996	0.00152143	0.34984	0.777356	121	PSMB8; PSMA6; PSME4; PLCG2; PSMB9; BTRC; PSMB3; PSMC6; ITPR2; CLEC7A; PSMA2; CREBBP; SYK; IKBKB; PRKACB; SRC; CALM1; LYN; CARD9; NFKBIA; PRKCD; CLEC4C; CDC34; TAB2; MUC20; CASP8; PSMA4; CARD11; IKBKG; RELB; PSMA7; FYN; EP300; PSMD8; PSMC2; CLEC4A; NFKB2; UBB; UBE2V1; PRKACA; MALT1; AHCYL1; PSMB10; PSMD1; PSME3; SKP1; MAP3K14; PDPK1; UBE2N; ICAM2; CCL22; UBE2D1; HRAS; ICAM3; SEM1; ITPR3; PSMD10; U…
REACTOME_SIGNALING_BY_MET	0.989901	0.9996	0.0014572	0.327454	0.710185	64	PTPRJ; COL24A1; GAB1; LAMA2; PIK3R1; LAMC3; TNS3; ITGA3; SRC; CBL; MUC20; LRIG1; LAMC1; GGA3; COL1A1; PTK2; HGS; RAP1B; UBB; FN1; HRAS; SOS1; HGF; UBA52; PIK3CA; COL5A1; UBC; GRB2; SH3KBP1; MET; CRK; RAB4A; PTPN2; KRAS; LAMA5; RAP1A; RAB4B; SPINT1; RPS27A; COL11A2; USP8; STAT3
REACTOME_MITOCHONDRIAL_BIOGENESIS	0.990801	0.9996	0.00139012	0.33723	0.741062	89	MAPK11; PRKAG2; PPARA; ATP5F1C; PRKAG1; CRTC1; MAPK12; CREBBP; PRKAB1; CALM1; RXRA; TFB2M; NCOA1; TFB1M; HSPA9; PPARGC1B; HCFC1; ATP5F1E; SIRT5; ATP5PB; POLG2; CHCHD6; SSBP1; TMEM11; TBL1X; CHCHD3; ATP5F1B; HELZ2; SIRT4; MICOS13; ATP5MC1; GLUD1; ATP5MC2; USP46; ATF2; ESRRA; NCOA2
REACTOME_COPII_MEDIATED_VESICLE_TRANSPORT	0.991401	0.9996	0.00134362	0.322994	0.700512	64	CTSZ; PPP6R1; SEC24D; TRAPPC5; STX17; CNIH1; TRAPPC6A; TRAPPC9; NAPA; SEC22A; SCFD1; COL7A1; USO1; NAPG; LMAN1; CSNK1D; LMAN2; CNIH2; RAB1B; GOSR2; TMED10; SEC24A; LMAN1L; SEC24B; NAPB; CNIH3
REACTOME_ER_TO_GOLGI_ANTEROGRADE_TRANSPORT	0.991901	0.9996	0.00130365	0.350091	0.781849	141	TUBA4A; CTSZ; TUBB2B; TUBB4A; SPTBN1; ANK1; PPP6R1; SEC24D; SPTBN4; DCTN3; CAPZA2; COG3; TRAPPC5; STX17; CNIH1; GBF1; CD55; TRAPPC6A; TRAPPC9; ANK3; NAPA; TUBA1A; DCTN4; SEC22A; SPTA1; CAPZA1; TUBA1B; ACTR10; ARFGAP3; GOSR1; SCFD1; COL7A1; USO1; DCTN6; ARFGAP2; TUBB2A; NAPG; SPTBN2; LMAN1; TUBB4B; CSNK1D
REACTOME_RAB_REGULATION_OF_TRAFFICKING	0.992301	0.9996	0.0012708	0.343926	0.763471	118	TBC1D10C; DENND2A; HPS4; DENND6B; AKT3; SBF1; RIN1; TRAPPC5; RAB3A; TRAPPC6A; TRAPPC9; GGA1; DENND1C; RAB31; RAB8B; SYTL1; RAB39B; RAB11A; DENND3; RAB12; SBF2; DENND5B; GAPVD1; DENND1B; RAB5A; GGA3; YWHAE; RINL; RAB38; TBC1D3; RAB33A; RAB3IP; DENND2D; TRAPPC12; ALS2CL; CCZ1B; TBC1D24; RABEP1; RAB33B; RGP1; TBC1D7; DENND4C; RAB1B; RAB13; RAB11B; MON1A; RAB14; TSC1; TBC1D2; TBC1D10A; TBC1D17; TBC1D…
REACTOME_APC_C_MEDIATED_DEGRADATION_OF_CELL_CYCLE_PROTEINS	0.992401	0.9996	0.00126246	0.333102	0.731649	87	PSMB8; PSMA6; PSME4; ANAPC10; PSMB9; MAD2L1; FZR1; BTRC; PSMB3; PSMC6; PSMA2; CDK1; ANAPC16; SKP2; CDC27; RB1; PSMA4; UBE2E1; PSMA7; BUB3; AURKB; UBE2C; UBE2S; PSMD8; PSMC2; FBXO5; UBB; PSMB10; ANAPC15; PSMD1; PSME3; SKP1; ANAPC2; UBE2D1; CDC14A; ANAPC11; SEM1; ANAPC1; PSMD10; UBA52; PSMD3; UBC; PSMB5; ANAPC4; PLK1; PSMB4
REACTOME_PTEN_REGULATION	0.994101	0.9996	0.00111138	0.342265	0.763081	133	PSMB8; PSMA6; PSME4; EGR1; AKT3; TP53; LAMTOR3; MOV10; PSMB9; TRIM27; PSMB3; PSMC6; RCOR1; AGO2; PSMA2; CSNK2B; BMI1; TNRC6B; CBX4; SNAI1; SCMH1; XIAP; CBX6; HDAC2; MBD3; HDAC1; PSMA4; MTOR; PSMA7; EZH2; NEDD4; HDAC7; PSMD8; EED; GATAD2B; RBBP4; RNF146; MAPK3; PSMC2; REST; UBB; CHD3; PSMB10; AGO4; MTA3; PSMD1; MAF1; SLC38A9; RRAGC; PSME3; ATF2
REACTOME_PROTEIN_LOCALIZATION	0.9957	0.9996	0.000948031	0.344269	0.771085	154	BAG6; HMOX1; PEX5; PAM16; GFER; TIMM8B; DNAJC19; GRPEL2; CHCHD2; ACOX3; HSD17B4; TIMM44; TOMM5; DECR2; HMGCL; PAOX; TIMM10; TIMM10B; TIMM13; GET3; FIS1; CRAT; STX1A; PEX26; TIMM17B; PEX2; PEX19; CYC1; IDE; HSPA9; CAMLG; PITRM1; CHCHD10; SLC25A6; ACOT8; VDAC1; TOMM6; ATAD1; USP9X; TOMM70; ACBD5; TOMM20; PEX11B; CHCHD3; SLC25A4; ATP5F1B; ACOX1; TIMM8A; TOMM7; ACAA1; CROT; UBB; PEX10; TIMM9; PMPCB; …
REACTOME_PEROXISOMAL_PROTEIN_IMPORT	0.9962	0.9996	0.000890987	0.302977	0.652277	55	PEX5; ACOX3; HSD17B4; DECR2; HMGCL; PAOX; CRAT; PEX26; PEX2; IDE; ACOT8; USP9X; ACOX1; ACAA1; CROT; UBB; PEX10; NUDT7; PEX7; ECI2; UBE2D1; AMACR; UBA52; UBC; PECR; GNPAT; PEX1; ZFAND6; PEX12; RPS27A; PEX14; PIPOX; SCP2; MPV17; DHRS4; PHYH
REACTOME_APOPTOSIS	0.9964	0.9996	0.000867136	0.345509	0.775357	165	PSMB8; GSDME; PSMA6; DAPK1; BMF; PSME4; PLEC; AKT3; BCL2L11; E2F1; TP53; BCL2L1; H1-3; PSMB9; RIPK1; HMGB2; PSMB3; PSMC6; PSMA2; MAPT; H1-5; TFDP2; H1-4; TLR4; HMGB1; TICAM1; PRKCD; DFFA; DBNL; XIAP; CASP8; PSMA4; DIABLO; CASP3; BAD; APIP; MAGED1; YWHAE; AVEN; PSMA7; YWHAG; TNFSF10; PPP1R13B; PTK2; APAF1; PSMD8
REACTOME_RAB_GERANYLGERANYLATION	0.9967	0.9996	0.000830094	0.301239	0.649573	57	RAB30; RAB37; RAB3A; RAB25; RAB40B; RAB31; RAB3D; RAB8B; RAB39B; RAB11A; RAB12; RABGGTB; RAB5A; PTP4A2; RAB29; RAB38; RAB33A; RAB33B; RAB1B; RAB13; RAB11B; RAB14; RAB18; RAB10; RAB3C; RAB26; RABGGTA; RAB36; RAB4A; CHML; RAB6A; RAB9A; RAB4B; RAB27A; RAB34
REACTOME_THE_CITRIC_ACID_TCA_CYCLE_AND_RESPIRATORY_ELECTRON_TRANSPORT	0.9976	0.9996	0.000707588	0.341512	0.766878	168	NDUFA3; COX7B; UQCR11; COX7C; UQCRB; ECSIT; ATP5F1C; MT-ND6; NDUFS5; MT-ND2; NDUFA5; SLC16A3; NDUFB7; COX6C; NDUFS4; NDUFA4; UQCRQ; MT-CYB; COX16; NDUFB6; COX8A; RXRA; MT-CO1; SLC25A27; MT-ND5; NDUFA2; DLAT; MT-ND4; MT-ND1; IDH3B; SUCLA2; ETFB; CYC1; NNT; NDUFB3; NDUFB4; NDUFV3; UCP2; DLST; SUCLG1; LRPPRC; NDUFB1; ATP5F1E; VDAC1; ATP5PB; COX11; NDUFS3; NDUFV1; COX6A1; ADHFE1; COX5A; UQCRH; GSTZ1;…
REACTOME_DEGRADATION_OF_BETA_CATENIN_BY_THE_DESTRUCTION_COMPLEX	0.9979	0.9996	0.000661788	0.316475	0.694237	84	PSMB8; PSMA6; PSME4; RBX1; PSMB9; BTRC; PSMB3; PSMC6; PSMA2; TLE5; TCF7L2; HDAC1; PSMA4; AMER1; PSMA7; PSMD8; TLE4; PPP2R5B; PPP2CA; PSMC2; LEF1; UBB; PSMB10; PSMD1; PSME3; SKP1; GSK3B; SEM1; ZRANB1; PSMD10; PPP2R5D; UBA52; PSMD3; TLE3; UBC; PSMB5; CTNNB1; PSMB4; PPP2R5C; CSNK1A1; PSMD13; PSMB7
REACTOME_DISEASES_OF_GLYCOSYLATION	0.9985	0.9996	0.000559145	0.315585	0.695275	95	NOTCH2; AGRN; ADAMTS13; DPM3; POMT1; LFNG; NEU1; ADAMTSL5; ADAMTS7; SEMA5B; B4GALT1; ADAMTSL2; SSPOP; ALG2; SPON2; CFP; MPDU1; C1GALT1; MUC20; ALG6; ALG1; NUS1; POMGNT1; THSD7A; POMT2; NOTCH4; DAG1; FMOD; C1GALT1C1; ALG8; NOTCH3; MPI; CHST3; GLB1; B4GALT7; RFT1; DPM1; MOGS; GALE; ALG3; MUC1; MUC4; CHST14; CTSA; ALG12; GALT
REACTOME_GOLGI_TO_ER_RETROGRADE_TRANSPORT	0.9987	0.9996	0.000520483	0.321178	0.71342	120	TUBA4A; KIF12; TUBB2B; TUBB4A; DCTN3; KIFC2; CAPZA2; GBF1; KIF2C; KIF9; KIF21A; NAPA; BNIP1; KIF5A; STX18; TUBA1A; DCTN4; CAPZA1; TUBA1B; ACTR10; ARFGAP3; KIF15; NBAS; KIF1C; KIF22; DCTN6; ARFGAP2; TUBB2A; KIF18B; NAPG; TUBB4B; KLC1; CENPE; RACGAP1; RAB1B; GALNT2; COPA; TUBB3; KLC4; DYNC1I2; KIF16B; TMED10; KIF23; COPZ1; DYNC1LI2; KIF19; ARCN1; RAB18; NAPB; TUBA8; TUBB6; KIF27; KIF3A; KIF3B; KDEL…
REACTOME_GLYCOLYSIS	0.9989	0.9996	0.000478727	0.282962	0.613691	64	ENO3; PGM2L1; GPI; NUP62; PRKACB; NUP214; NDC1; NUP54; PGP; NUP98; AAAS; NUP85; NUP43; NUP93; HK1; PPP2CA; PRKACA; HK2; RANBP2; NUP58; PFKFB1; PFKFB2; PGAM2; NUP155; PPP2R5D; ENO2; PFKFB4; NUP210; SEH1L; TPI1; RAE1; BPGM; PFKM; NUP88; ALDOA; NUP35; GAPDH; PGAM1; PGK1; POM121; NUP153; ADPGK; NUP42; NUP188
REACTOME_AUTOPHAGY	0.9992	0.9996	0.000408199	0.324568	0.723842	134	TUBA4A; PRKAG2; PEX5; TUBB2B; TUBB4A; GABARAPL1; PRKN; LAMTOR3; PRKAG1; TOMM5; CSNK2B; ATG4D; PCNT; PRKAB1; SRC; PRKAA1; HSPA8; TUBA1A; MVB12A; VPS37A; TUBA1B; HSP90AA1; ATG101; MTOR; VDAC1; TOMM6; USP30; VCP; TUBB2A; TOMM70; TUBB4B; TOMM20; ATG12; FUNDC1; ARL13B; PIK3C3; TOMM7; PLIN3; UBB; UBE2V1; CHMP3; TUBB3; ATG3; PINK1; CHMP4B; SLC38A9; RRAGC; DYNC1I2; TSC1; UBE2N; DYNC1LI2; LAMTOR2; PIK3R4;…
REACTOME_GLUCOSE_METABOLISM	0.9994	0.9996	0.000353475	0.302689	0.663181	80	ENO3; PCK2; PGM2L1; SLC37A4; GPI; NUP62; PRKACB; GOT1; NUP214; NDC1; NUP54; PGP; PC; NUP98; AAAS; NUP85; FBP1; NUP43; SLC25A11; NUP93; HK1; PPP2CA; MDH1; PRKACA; HK2; SLC37A2; RANBP2; NUP58; PFKFB1; PFKFB2; PGAM2; NUP155
REACTOME_HIV_LIFE_CYCLE	0.9996	0.9996	0.000288582	0.314329	0.702783	146	FURIN; GTF2H2; POLR2K; XRCC4; TAF9; LIG1; CHMP5; CDK7; TAF4; GTF2H4; NEDD4L; TAF15; POLR2H; SUPT4H1; NUP62; POLR2A; TAF9B; PPIA; ELOA; MVB12A; VPS37A; BANF1; GTF2H5; NUP214; POLR2I; POLR2C; NDC1; ELOC; NUP54; RAN; NUP98; AAAS; SSRP1; NUP85; NUP43; NUP93; TAF7; GTF2H1; TAF5; GTF2A2; POLR2G; NCBP1; GTF2F1; TAF11; UBB; POLR2E; TCEA1; GTF2A1; CHMP3; RANBP1; CHMP4B; XRCC5; LIG4; RANBP2; GTF2F2; VPS4A;…

## Sheet: fgsea_reactome_JEKO_sgFOXO1
pathway	pval	padj	log2err	ES	NES	size	leadingEdge
REACTOME_IMMUNOREGULATORY_INTERACTIONS_BETWEEN_A_LYMPHOID_AND_A_NON_LYMPHOID_CELL	4.11316e-06	0.00155066	0.610527	0.643396	1.46507	123	IGKV2D-28; IGLV1-44; CD1C; KLRK1; SIGLEC9; IGLV1-47; IGLV1-40; FCGR2B; LILRB1; IGLV7-43; IGLV6-57; LILRB4; IGKV2D-40; IGLV3-19; CD99; CD3E; TYROBP; SIGLEC10; HLA-B; IGKV2D-30; MICB; IGKV1D-39; IGKV5-2; CD1D; ITGAL; CD160; IGKV3D-20; CD3D; IGKV1-17; ITGA4; HLA-C; IGKV4-1; SLAMF7; KLRB1; CD19; HLA-E; HLA-F; PILRA; PILRB; CD33; IGKV2-30; TREML2; ICAM3; ITGB2; CD22; SIGLEC12; CLEC2D; IGKV2-28; HLA-A;…
REACTOME_SCAVENGING_OF_HEME_FROM_PLASMA	0.000303037	0.0392983	0.498493	0.66101	1.45934	58	IGKV2D-28; IGLV1-44; IGLV1-47; IGLV1-40; IGLV7-43; IGLV6-57; IGKV2D-40; IGLV3-19; IGKV2D-30; IGKV1D-39; IGKV5-2; JCHAIN; IGKV3D-20; IGKV1-17; IGKV4-1; IGKV2-30; IGHA1; IGKV2-28; ALB; IGKV1-5; IGKV3-11; IGKV3-15; IGHA2; IGHV4-34; LRP1; IGKV1D-16
REACTOME_FCERI_MEDIATED_MAPK_ACTIVATION	0.000330378	0.0392983	0.498493	0.635896	1.42333	77	IGKV2D-28; IGLV1-44; VAV1; IGLV1-47; IGLV1-40; IGLV7-43; IGLV6-57; IGKV2D-40; IGLV3-19; VAV2; IGKV2D-30; IGKV1D-39; IGKV5-2; PLCG2; VAV3; LAT; MAPK10; IGKV3D-20; IGHE; IGKV1-17; IGKV4-1; FOS; IGKV2-30; HRAS; IGKV2-28; IGKV1-5; PAK1; JUN; IGKV3-11; IGKV3-15; IGHV4-34; IGKV1D-16
REACTOME_CELL_SURFACE_INTERACTIONS_AT_THE_VASCULAR_WALL	0.000416959	0.0392983	0.498493	0.573158	1.31247	146	IGKV2D-28; CD48; SLC7A11; IGLV1-44; CD44; IGLV1-47; IGLV1-40; VPREB1; IGLV7-43; IGLV6-57; IGKV2D-40; IGLV3-19; CD99; LCK; SLC7A7; VPREB3; IGKV2D-30; IGKV1D-39; IGKV5-2; ITGAL; JCHAIN; CEACAM1; IGKV3D-20; INPP5D; IGKV1-17; PTPN6; SIRPA; ITGA4; ITGAX; IGKV4-1; TNFRSF10A; JAM2; IGKV2-30; DOK2; IGHA1; F11R; ITGB2; HRAS; IGKV2-28; CD58; IGLL1; IGKV1-5; JAML; CD84; SLC16A1; SDC4; SELL; IGKV3-11; IGKV3-…
REACTOME_CREATION_OF_C4_AND_C2_ACTIVATORS	0.000526638	0.0397085	0.477271	0.664099	1.45883	53	IGKV2D-28; IGLV1-44; IGLV1-47; IGLV1-40; IGLV7-43; IGLV6-57; IGKV2D-40; IGHG2; IGLV3-19; IGKV2D-30; IGKV1D-39; IGKV5-2; IGKV3D-20; IGKV1-17; IGKV4-1
REACTOME_FCGR_ACTIVATION	0.00065486	0.041147	0.477271	0.653209	1.44437	60	IGKV2D-28; FGR; IGLV1-44; IGLV1-47; IGLV1-40; IGLV7-43; IGLV6-57; FCGR2A; IGKV2D-40; IGHG2; IGLV3-19; IGKV2D-30; IGKV1D-39; IGKV5-2; IGKV3D-20; IGKV1-17; IGKV4-1; HCK
REACTOME_FCERI_MEDIATED_CA_2_MOBILIZATION	0.000847194	0.041324	0.477271	0.632549	1.41408	75	IGKV2D-28; IGLV1-44; VAV1; IGLV1-47; IGLV1-40; IGLV7-43; IGLV6-57; IGKV2D-40; IGLV3-19; VAV2; IGKV2D-30; IGKV1D-39; IGKV5-2; PLCG2; VAV3; LAT; IGKV3D-20; IGHE; IGKV1-17; IGKV4-1; NFATC1
REACTOME_BINDING_AND_UPTAKE_OF_LIGANDS_BY_SCAVENGER_RECEPTORS	0.000948031	0.041324	0.477271	0.625523	1.39957	76	IGKV2D-28; CD36; IGLV1-44; COL4A2; IGLV1-47; IGLV1-40; IGLV7-43; IGLV6-57; IGKV2D-40; IGLV3-19; IGKV2D-30; IGKV1D-39; IGKV5-2; JCHAIN; IGKV3D-20; IGKV1-17; IGKV4-1; IGKV2-30; IGHA1; IGKV2-28; ALB; IGKV1-5; SCARB1; IGKV3-11; IGKV3-15; IGHA2; IGHV4-34; LRP1; IGKV1D-16; HSP90B1
REACTOME_ROLE_OF_PHOSPHOLIPIDS_IN_PHAGOCYTOSIS	0.00104007	0.041324	0.45506	0.620755	1.38411	71	IGKV2D-28; IGLV1-44; IGLV1-47; IGLV1-40; IGLV7-43; IGLV6-57; FCGR2A; IGKV2D-40; IGHG2; IGLV3-19; IGKV2D-30; IGKV1D-39; IGKV5-2; PLCG2; IGKV3D-20; IGKV1-17; IGKV4-1; PLD3; PLD4; PRKCD; IGKV2-30; IGKV2-28; IGKV1-5; ITPR2; IGKV3-11; PLD2; IGKV3-15; IGHV4-34; IGKV1D-16; CD3G; PRKCE; IGLC3; SYK; PLA2G6
REACTOME_INITIAL_TRIGGERING_OF_COMPLEMENT	0.0011137	0.041324	0.45506	0.63816	1.41281	61	IGKV2D-28; IGLV1-44; IGLV1-47; IGLV1-40; IGLV7-43; IGLV6-57; IGKV2D-40; IGHG2; IGLV3-19; IGKV2D-30; IGKV1D-39; IGKV5-2; IGKV3D-20; IGKV1-17; IGKV4-1; IGKV2-30; CFD; IGKV2-28; C2; IGKV1-5; CFP; IGKV3-11; IGKV3-15; IGHV4-34; C3; IGKV1D-16; C1R
REACTOME_ANTIGEN_ACTIVATES_B_CELL_RECEPTOR_BCR_LEADING_TO_GENERATION_OF_SECOND_MESSENGERS	0.00120574	0.041324	0.45506	0.613441	1.37367	78	IGKV2D-28; IGLV1-44; VAV1; IGLV1-47; IGLV1-40; IGLV7-43; IGLV6-57; IGKV2D-40; IGLV3-19; IGKV2D-30; PIK3AP1; IGKV1D-39; IGKV5-2; PLCG2; IGKV3D-20; IGKV1-17; PIK3CD; PTPN6; IGKV4-1; CD19; BLNK; IGKV2-30; DAPP1; BLK; CD22; IGKV2-28; IGKV1-5; ITPR2; IGKV3-11; IGKV3-15; IGHV4-34; IGKV1D-16
REACTOME_CD22_MEDIATED_BCR_REGULATION	0.00169983	0.053403	0.35482	0.647279	1.42188	53	IGKV2D-28; IGLV1-44; IGLV1-47; IGLV1-40; IGLV7-43; IGLV6-57; IGKV2D-40; IGLV3-19; IGKV2D-30; IGKV1D-39; IGKV5-2; IGKV3D-20; IGKV1-17; PTPN6; IGKV4-1; IGKV2-30; CD22; IGKV2-28; IGKV1-5; IGKV3-11; IGKV3-15; IGHV4-34; IGKV1D-16
REACTOME_ROLE_OF_LAT2_NTAL_LAB_ON_CALCIUM_MOBILIZATION	0.00190542	0.0552573	0.45506	0.631647	1.39839	61	IGKV2D-28; IGLV1-44; IGLV1-47; IGLV1-40; IGLV7-43; IGLV6-57; IGKV2D-40; IGLV3-19; IGKV2D-30; IGKV1D-39; IGKV5-2; IGKV3D-20; IGHE; IGKV1-17; IGKV4-1
REACTOME_COMPLEMENT_CASCADE	0.00209041	0.0562918	0.431708	0.615034	1.37417	74	IGKV2D-28; IGLV1-44; IGLV1-47; IGLV1-40; IGLV7-43; IGLV6-57; IGKV2D-40; IGHG2; IGLV3-19; IGKV2D-30; IGKV1D-39; IGKV5-2; IGKV3D-20; IGKV1-17; IGKV4-1; CD19; C5; IGKV2-30; C8G; CFD; IGKV2-28; C2; IGKV1-5; CFP; CD46; IGKV3-11; IGKV3-15; IGHV4-34; C3; IGKV1D-16; C1R
REACTOME_FCGR3A_MEDIATED_IL10_SYNTHESIS	0.00269973	0.0678532	0.279866	0.598862	1.34249	81	IGKV2D-28; FGR; IGLV1-44; IGLV1-47; IGLV1-40; IGLV7-43; IGLV6-57; FCGR2A; IGKV2D-40; IGHG2; IGLV3-19; IGKV2D-30; IGKV1D-39; IGKV5-2; PLCG2; IGKV3D-20; ADCY3; IGKV1-17; IGKV4-1; HCK; IGKV2-30; PRKAR1B; ADCY4; IGKV2-28; IGKV1-5; ITPR2; ADCY7; IGKV3-11; IGKV3-15; IL10; IGHV4-34; IGKV1D-16; CD3G; YES1
REACTOME_FCGAMMA_RECEPTOR_FCGR_DEPENDENT_PHAGOCYTOSIS	0.00349965	0.0824605	0.245188	0.55911	1.27485	129	IGKV2D-28; FGR; IGLV1-44; VAV1; IGLV1-47; IGLV1-40; IGLV7-43; IGLV6-57; FCGR2A; IGKV2D-40; IGHG2; IGLV3-19; VAV2; IGKV2D-30; IGKV1D-39; IGKV5-2; NCKAP1L; PLCG2; VAV3; IGKV3D-20; IGKV1-17; IGKV4-1; PLD3; LIMK1; HCK; PLD4; PRKCD; IGKV2-30; WIPF1; ARPC2; IGKV2-28; ARPC5; MYO5A; IGKV1-5; PAK1; DOCK1; MYO10; ITPR2; IGKV3-11; PLD2; IGKV3-15; IGHV4-34; HSP90AB1; IGKV1D-16; CD3G; RAC1; YES1; BTK; ACTG1; …
REACTOME_INTERFERON_GAMMA_SIGNALING	0.0059994	0.133046	0.186473	0.584945	1.31035	79	HLA-DPB1; CD44; TRIM26; SOCS3; TRIM31; HLA-B; TRIM22; IRF9; HLA-DQB1; HLA-DPA1; PTPN6; CAMK2D; HLA-DQA1; TRIM34; IRF7; HLA-C; TRIM8; MT2A; GBP3; TRIM38; OAS3; HLA-E; HLA-F; PTAFR; PRKCD; IRF5; OAS1; HLA-A; IFI30; PTPN1; GBP4; HLA-DRB5; IRF3; IFNGR2; HLA-DRB1; OAS2; HLA-DRB4; CAMK2B; B2M
REACTOME_PARASITE_INFECTION	0.00659934	0.13822	0.177674	0.562469	1.2732	104	IGKV2D-28; FGR; IGLV1-44; VAV1; IGLV1-47; IGLV1-40; IGLV7-43; IGLV6-57; IGKV2D-40; IGHG2; IGLV3-19; VAV2; IGKV2D-30; IGKV1D-39; IGKV5-2; NCKAP1L; VAV3; IGKV3D-20; IGKV1-17; IGKV4-1; HCK; IGKV2-30; WIPF1; ARPC2; IGKV2-28; ARPC5; MYO5A; IGKV1-5; DOCK1; MYO10; IGKV3-11; IGKV3-15; IGHV4-34; IGKV1D-16; CD3G; RAC1; YES1; BTK; ACTG1; IGLC3; ACTR3; SYK
REACTOME_COSTIMULATION_BY_THE_CD28_FAMILY	0.0105989	0.201675	0.139715	0.593261	1.31442	62	HLA-DPB1; VAV1; PDCD1; CD86; TNFRSF14; LCK; CD3E; HLA-DQB1; HLA-DPA1; CD3D; PIK3R3; PTPN6; ICOSLG; HLA-DQA1; PPP2R5B; TRIB3; CSK; PAK1; HLA-DRB5; RICTOR; CD80; HLA-DRB1; HLA-DRB4; CD3G; RAC1; YES1
REACTOME_PEPTIDE_LIGAND_BINDING_RECEPTORS	0.0106989	0.201675	0.139051	0.586653	1.30323	66	CCL17; CCL22; ACKR4; GPER1; ANXA1; OPRL1; PSAP; PNOC; CCRL2; CXCR4; C5; CCL5; CCL3L3; ECE1; CXCR5; CCR7; NPFF; CCR9; UTS2; ACKR3; NLN; CX3CL1; CCL4; NPB; C3; CXCR2; CCR6; F2R; CCL23; MC1R; POMC
REACTOME_ARACHIDONIC_ACID_METABOLISM	0.0217978	0.391323	0.0967542	0.633717	1.35791	34	PTGS1; GGT1; TBXAS1; ALOX5; GGT5; EPHX2; PRXL2B; DPEP2; MAPKAPK2; ALOX5AP; PON2
REACTOME_INTERFERON_ALPHA_BETA_SIGNALING	0.0249975	0.428366	0.0901888	0.576287	1.27428	60	PSMB8; SOCS3; HLA-B; IFI6; IRF9; MX1; ISG20; PTPN6; IRF7; IFI35; HLA-C; STAT2; OAS3; HLA-E; XAF1; HLA-F; IFIT3; IRF5; OAS1; HLA-A; USP18; IP6K2; RNASEL; IFIT5; PTPN1; IRF3; IFI27; OAS2; IFITM2
REACTOME_GABA_RECEPTOR_ACTIVATION	0.0350965	0.575277	0.0756978	0.624397	1.33272	32	GABRA4; GNB3; GNAT3; ADCY3; GNG2; GABBR1; GNG3; GNGT2; ADCY4; GNAL; GNG10; ADCY7; GABRR2; KCNJ12; ARHGEF9; GNAI2; NPTN; GNB4
REACTOME_CHEMOKINE_RECEPTORS_BIND_CHEMOKINES	0.0379962	0.596857	0.0726387	0.63096	1.33385	28	CCL17; CCL22; ACKR4; CCRL2; CXCR4; CCL5; CCL3L3; CXCR5; CCR7; CCR9; ACKR3; CX3CL1; CCL4; CXCR2; CCR6
REACTOME_TRANSPORT_OF_INORGANIC_CATIONS_ANIONS_AND_AMINO_ACIDS_OLIGOPEPTIDES	0.039796	0.600124	0.0709085	0.556716	1.23672	66	SLC7A11; SLC7A7; SLC1A3; SLC7A1; SLC26A11; SLC1A5; SLC12A5; SLC38A5; SLC43A1; SLC24A1; SLC38A2; SLC15A3; SLC4A7; SLC16A10; SLC9A1; AHCYL2; SLC43A2; SLC8B1; SLC12A4; SLC12A7; SLC9A7; SLC25A22; SLC1A4; SLC25A26; SLC4A8; SLC20A1
REACTOME_CONSTITUTIVE_SIGNALING_BY_ABERRANT_PI3K_IN_CANCER	0.0531947	0.745548	0.0608925	0.568619	1.24598	50	RAC2; VAV1; CD86; LCK; ERBB4; PIK3AP1; ESR2; GAB1; PIK3R3; PIK3CD; CD19; ESR1; HGF; NRG4
REACTOME_ACTIVATED_PKN1_STIMULATES_TRANSCRIPTION_OF_AR_ANDROGEN_RECEPTOR_REGULATED_GENES_KLK2_AND_KLK3	0.0533947	0.745548	0.0607719	0.554954	1.22711	60	H2AC19; H3C10; H2BC8; H4C6; H2AC14; H3C4; H3C2; H2AC7; H3C11; H2BC21; H2BC14; H2BC5; H3C7; H3C3; H2BC7; H2BC3; H4C11; H2BC12; H4C12; H2BC6; H2AJ; H2AC4; H3-3A
REACTOME_DNA_METHYLATION	0.0588941	0.792967	0.0576941	0.551541	1.21956	60	H2AC19; H3C10; H2BC8; H4C6; H2AC14; H3C4; H3C2; H2AC7; H3C11; H2BC21; H2BC14; H2BC5; H3C7; H3C3; DNMT3B; H2BC7; H2BC3; H4C11; H2BC12; H4C12; H2BC6; H2AJ; H2AC4; H3-3A; UHRF1
REACTOME_RAC2_GTPASE_CYCLE	0.0717928	0.933307	0.0518916	0.527077	1.18156	81	NCF2; RAC2; VAV1; NCF1; VAV2; GARRE1; NCKAP1L; VAV3; PIK3R3; MCAM; DOCK4; ABR; SWAP70; DEF6; PREX1; ARMCX3; CYBB; PAK1; TFRC; ESYT1; DOCK1; NCF4; PLD2; VRK2; DIAPH3; TRIO; VAMP3; CYBA
REACTOME_SIGNALING_BY_THE_B_CELL_RECEPTOR_BCR	0.0746925	0.938636	0.0507941	0.494548	1.13501	157	IGKV2D-28; PSMB8; IGLV1-44; VAV1; IGLV1-47; IGLV1-40; IGLV7-43; IGLV6-57; PSMB1; IGKV2D-40; IGLV3-19; IGKV2D-30; PIK3AP1; IGKV1D-39; IGKV5-2; PLCG2; IGKV3D-20; IGKV1-17; PIK3CD; PTPN6; RASGRP1; PSMB9; PSMB3; PRKCB; IGKV4-1; RASGRP3; REL; CARD11; NFATC1; CD19; BLNK; IGKV2-30; DAPP1; BLK; HRAS; CD22; IGKV2-28; PSMD1; IGKV1-5; NFATC2; PSMA8; PSME3; SEM1; ITPR2; IGKV3-11; IGKV3-15
REACTOME_SYNTHESIS_OF_PIPS_AT_THE_PLASMA_MEMBRANE	0.0784922	0.954566	0.0494468	0.554841	1.21579	50	PIK3CG; PLEKHA2; MTMR9; INPP5D; PIK3R3; PIK3CD; PTEN; PLEKHA1; PIP4K2B; SYNJ2; MTMR3; MTMR8; PLEKHA3; PIK3C2A; RUFY1; PLEKHA4
REACTOME_ERCC6_CSB_AND_EHMT2_G9A_POSITIVELY_REGULATE_RRNA_EXPRESSION	0.0844916	0.990383	0.0475025	0.529893	1.18151	71	H2AC19; H3C10; H2BC8; H4C6; H2AC14; H3C4; H3C2; H2AC7; H3C11; H2BC21; H2BC14; EHMT2; H2BC5; H3C7; CHD3; H3C3; H2BC7; H2BC3; H4C11; H2BC12; H4C12; H2BC6; H2AJ; H2AC4; H3-3A
REACTOME_CONDENSATION_OF_PROPHASE_CHROMOSOMES	0.0866913	0.990383	0.0468392	0.531834	1.183	68	H2AC19; H3C10; H2BC8; H4C6; H2AC14; H3C4; H3C2; H2AC7; H3C11; H2BC21; H2BC14; H2BC5; H3C7; H3C3; H2BC7; H2BC3; H4C11; H2BC12; MCPH1; H4C12; H2BC6; H2AJ; H2AC4; H3-3A
REACTOME_MEIOTIC_RECOMBINATION	0.089991	0.995809	0.0458889	0.521221	1.16717	78	MSH5; H2AC19; H3C10; H2BC8; H4C6; H2AC14; H3C4; H3C2; H2AC7; H3C11; H2BC21; H2BC14; H2BC5; H3C7; DMC1; H3C3; H2BC7; H2BC3; H4C11; H2BC12; H4C12; ATM; BRCA2; H2BC6; H2AJ; H2AC4; H3-3A
REACTOME_HDACS_DEACETYLATE_HISTONES	0.0933907	0.995809	0.0449612	0.515206	1.15833	88	H2AC13; H2AC19; H3C10; H2AC16; H2AC21; H2BC8; H4C6; H2AC14; H3C4; H3C2; H2AC7; H2AC11; H3C11; H2BC21; H2BC14; H2BC5; H3C7; CHD3; H3C3; H2BC7; H2BC3; ARID4A; H4C11; H2BC12; H4C12; PHF21A; H2BC6; H2AC4
REACTOME_PRC2_METHYLATES_HISTONES_AND_DNA	0.0950905	0.995809	0.0445156	0.528454	1.17548	68	H2AC19; H3C10; H2BC8; H4C6; H2AC14; H3C4; H3C2; H2AC7; H3C11; PHF1; H2BC21; H2BC14; H2BC5; H3C7; H3C3; DNMT3B; H2BC7; H2BC3; H4C11; H2BC12; H4C12; H2BC6; H2AJ; H2AC4; H3-3A
REACTOME_NEGATIVE_REGULATION_OF_THE_PI3K_AKT_NETWORK	0.10339	1	0.0424944	0.51417	1.15308	82	RAC2; VAV1; CD86; LCK; ERBB4; PIK3AP1; ESR2; GAB1; PIK3R3; PIK3CD; PTEN; PPP2R5B; PIP4K2B; CD19; TRAF6; ESR1; TRIB3; HGF; NRG4
REACTOME_PI3K_AKT_SIGNALING_IN_CANCER	0.110289	1	0.0409846	0.515272	1.15333	77	RAC2; VAV1; CD86; CDKN1A; LCK; ERBB4; PIK3AP1; ESR2; GAB1; PIK3R3; FOXO6; PIK3CD; PTEN; CD19; ESR1; FOXO4; HGF; NRG4; FOXO3; RICTOR; CD80; FGFR4; AKT1S1; PDGFRB; RAC1; GSK3B; MDM2
REACTOME_FC_EPSILON_RECEPTOR_FCERI_SIGNALING	0.117888	1	0.0394714	0.479951	1.10473	174	IGKV2D-28; PSMB8; IGLV1-44; VAV1; IGLV1-47; IGLV1-40; IGLV7-43; IGLV6-57; PSMB1; IGKV2D-40; IGLV3-19; VAV2; IGKV2D-30; IGKV1D-39; IGKV5-2; PLCG2; VAV3; LAT; MAPK10; IGKV3D-20; IGHE; IGKV1-17; RASGRP1; PSMB9; PSMB3; IGKV4-1; CARD11; NFATC1; FOS; TRAF6; IGKV2-30; RASGRP2; HRAS; IGKV2-28; PSMD1; IGKV1-5; PAK1; NFATC2; PSMA8; CDC34; PSME3; SEM1; JUN; ITPR2; IGKV3-11; IGKV3-15; IGHV4-34; IGKV1D-16; PR…
REACTOME_INTEGRIN_CELL_SURFACE_INTERACTIONS	0.122488	1	0.0386218	0.534373	1.17293	52	COL4A2; CD44; SPP1; ITGA2B; ITGAL; HSPG2; ITGA4; ITGAX; ITGB8; JAM2; COL9A2; ICAM3; COL5A2; F11R; ITGB2; COL16A1; ITGA6; COL9A3; COL9A1; COL7A1; MADCAM1; ITGA3; ITGAD; CD47; PECAM1; AGRN; ICAM1
REACTOME_SIRT1_NEGATIVELY_REGULATES_RRNA_EXPRESSION	0.122688	1	0.0385859	0.524028	1.16188	63	H2AC19; H3C10; H2BC8; H4C6; H2AC14; H3C4; H3C2; H2AC7; H3C11; H2BC21; H2BC14; H2BC5; H3C7; H3C3; H2BC7; H2BC3; H4C11; H2BC12; H4C12; RRP8; H2BC6; H2AJ; H2AC4; H3-3A
REACTOME_RNA_POLYMERASE_I_PROMOTER_ESCAPE	0.124988	1	0.038179	0.506478	1.13783	86	CDK7; H2AC19; H3C10; H2BC8; H4C6; H2AC14; H3C4; H3C2; H2AC7; GTF2H4; H3C11; H2BC21; H2BC14; H2BC5; H3C7; H3C3; H2BC7; H2BC3; H4C11; POLR1G; H2BC12; H4C12; RRN3; H2BC6; POLR1F; H2AJ; H2AC4; H3-3A; POLR1C; TAF1D
REACTOME_TCR_SIGNALING	0.130587	1	0.0372315	0.493354	1.1202	113	PTPRC; PSMB8; HLA-DPB1; PTPRJ; PTPN22; PSMB1; LCK; CD3E; HLA-DQB1; PLCG2; HLA-DPA1; LAT; CD3D; PAG1; INPP5D; PSMB9; PTEN; HLA-DQA1; PSMB3; FYB1; CARD11; TRAF6; ENAH; ZAP70; CSK; PSMD1; PAK1; PSMA8; CDC34; PSME3; SEM1; HLA-DRB5; VASP; HLA-DRB1; HLA-DRB4; EVL; PRKCQ; CD3G; NFKBIA; PSMD3; CD4; PSMD13; PSMD7; HLA-DRA; WAS; PSMD12; PSMA6; IKBKB
REACTOME_INTERLEUKIN_4_AND_INTERLEUKIN_13_SIGNALING	0.141786	1	0.0354995	0.506731	1.13422	77	CD36; CCL22; SOCS3; S1PR1; CDKN1A; ANXA1; PIM1; IGHE; ALOX5; VEGFA; IL13RA1; ITGAX; HMOX1; FOS; GATA3; FSCN1; IL4R; HGF; LAMA5; ITGB2; TNFRSF1B; MCL1; FOXO3; IL10; CEBPD; MUC1; HSP90B1
REACTOME_RRNA_MODIFICATION_IN_THE_NUCLEUS_AND_CYTOSOL	0.147485	1	0.0346908	0.519331	1.14834	60	UTP14C; IMP4; RRP7A; UTP4; NOL6; EMG1; UTP15; PWP2; PNO1; RPS9; DHX37; WDR3; NOP56; GAR1; UTP25; WDR43; NOP14; WDR46; RRP9; NOC4L; UTP11; DDX49; DCAF13; UTP18; UTP20; BUD23; HEATR1; RCL1; NAT10; DKC1; NOL11; NHP2; FBL; DDX47; PDCD11; NOP58; BMS1; IMP3; WDR75; UTP14A; SNU13; NOP2
REACTOME_RECOGNITION_AND_ASSOCIATION_OF_DNA_GLYCOSYLASE_WITH_SITE_CONTAINING_AN_AFFECTED_PURINE	0.168183	1	0.0320886	0.521832	1.14437	51	H2AC19; H2BC8; H4C6; H2AC14; H2AC7; OGG1; H2BC21; H2BC14; H2BC5; H2BC7; H2BC3; H4C11; H2BC12; H4C12; H2BC6; H2AJ; H2AC4
REACTOME_FCERI_MEDIATED_NF_KB_ACTIVATION	0.172583	1	0.031593	0.481931	1.09783	125	IGKV2D-28; PSMB8; IGLV1-44; IGLV1-47; IGLV1-40; IGLV7-43; IGLV6-57; PSMB1; IGKV2D-40; IGLV3-19; IGKV2D-30; IGKV1D-39; IGKV5-2; IGKV3D-20; IGHE; IGKV1-17; RASGRP1; PSMB9; PSMB3; IGKV4-1; CARD11; TRAF6; IGKV2-30; RASGRP2; IGKV2-28; PSMD1; IGKV1-5; PSMA8; CDC34; PSME3; SEM1; IGKV3-11; IGKV3-15; IGHV4-34; IGKV1D-16; PRKCQ; IGLC3; NFKBIA; PSMD3; PSMD13; PSMD7; PSMD12; PSMA6; IKBKB; IGLC2; BCL10; PSMD1…
REACTOME_CLASS_B_2_SECRETIN_FAMILY_RECEPTORS	0.181382	1	0.0306526	0.517287	1.13543	52	WNT10A; WNT3; GNB3; ADM; GNG2; FZD2; GNG3; WNT4; GNGT2; CYSLTR2; RAMP2; WNT9A; PTCH1
REACTOME_ANTIGEN_PROCESSING_CROSS_PRESENTATION	0.191281	1	0.0296677	0.487651	1.09991	96	CD36; NCF2; PSMB8; S100A1; NCF1; PSMB1; TLR1; LY96; HLA-B; TLR4; PSMB9; PSMB3; HLA-C; TLR6; SEC61B; CTSS; HLA-E; HLA-F; TAPBP; TAP2; CYBB; HLA-A; MRC2; PSMD1; PSMA8; NCF4; PSME3; TAP1; SEM1; B2M; BTK; VAMP3; CYBA; PSMD3; PSMD13; MYD88; PSMD7; PSMD12; PSMA6; IKBKB; PSMD11; CHUK; LNPEP; PSMD5; PSMC1; PSMB7; PSMA2; SNAP23; CTSV; PSMB6; UBC; SEC22B
REACTOME_DEGRADATION_OF_THE_EXTRACELLULAR_MATRIX	0.19728	1	0.0291044	0.497316	1.10955	72	COL4A2; ADAM8; CD44; SPP1; HSPG2; CTSS; CAPN11; COL9A2; LAMB1; MMP11; CTSB; LAMA5; COL5A2; CAPN3; CAPN14; ADAM9; COL16A1; TIMP2; CAPN1; CAPN8; MMP15; CAPN15; COL9A3; CAST; COL9A1; NCSTN; COL7A1; CASP3; PLG; COL11A2; CAPN12; LAMC1; ADAM10; MMP14; MMP17; CAPN7; MMP1; ADAM17
REACTOME_SEMAPHORIN_INTERACTIONS	0.20438	1	0.0284676	0.510585	1.12161	53	PTPRC; SEMA4A; SEMA7A; CD72; TYROBP; PLXNB3; DPYSL3; DPYSL4; LIMK1; PLXNC1; PAK1; CDK5R1; HSP90AB1; RAC1; GSK3B; NRP1; MYL6; MYL12B; PLXND1; FARP2; DPYSL5
REACTOME_ION_TRANSPORT_BY_P_TYPE_ATPASES	0.206479	1	0.0282851	0.525477	1.13514	39	FXYD1; ATP2A3; FXYD7; ATP13A4; CAMK2D; ATP11B; ATP1A1; ATP1A3; ATP7B; ATP13A2; ATP2A1; CAMK2B; ATP7A; ATP13A1; ATP2C1; ATP10A; ATP1B3; ATP2B1; ATP8A2; CAMK2G
REACTOME_NRAGE_SIGNALS_DEATH_THROUGH_JNK	0.208879	1	0.0280795	0.509498	1.11922	53	VAV1; VAV2; ARHGEF3; ARHGEF35; VAV3; AATF; ARHGEF5; ABR; AKAP13; FGD2; FGD4; TIAM2; PREX1; OBSCN; TRIO; RAC1; ARHGEF18; ARHGEF9; MAGED1; ARHGEF2
REACTOME_PLATELET_HOMEOSTASIS	0.210079	1	0.0279779	0.502187	1.11264	62	FGR; GNB3; ATP2A3; PDE9A; P2RX5; PDE1B; PTPN6; GNG2; PPP2R5B; GNG3; GNGT2; P2RX1; LRP8; KCNMB4; GNG10; ITPR2; TRPC6; ATP2A1; GNB4; NOS3; PAFAH2; GNB5; ATP2B1; PECAM1
REACTOME_RMTS_METHYLATE_HISTONE_ARGININES	0.210179	1	0.0279695	0.493525	1.10268	74	H2AC13; H2AC19; H3C10; H2AC16; H2AC21; H4C6; H2AC14; H3C4; H3C2; H2AC7; H2AC11; H3C11; H3C7; H3C3; H4C11; WDR77; H4C12; H2AJ; H2AC4; PRMT5; PRMT3; COPRS; DNMT3A; PRMT1; WDR5; H3C14; H2AC18
REACTOME_RNA_POLYMERASE_I_TRANSCRIPTION	0.219178	1	0.0272327	0.479705	1.08638	105	CDK7; H2AC19; H3C10; H2BC8; H4C6; H2AC14; H3C4; H3C2; H2AC7; GTF2H4; H3C11; H2BC21; H2BC14; EHMT2; H2BC5; H3C7; CHD3; H3C3; H2BC7; H2BC3; H4C11; POLR1G; H2BC12; H4C12; KAT2B; RRN3; H2BC6; POLR1F; H2AJ; H2AC4; H3-3A; POLR1C; TAF1D
REACTOME_REPRODUCTION	0.232077	1	0.0262454	0.474285	1.07755	115	MSH5; H2AC19; H3C10; H2BC8; H4C6; H2AC14; H3C4; SYNE1; H3C2; H2AC7; CATSPER2; H3C11; H2BC21; H2BC14; TEX12; H2BC5; H3C7; DMC1; H3C3; H2BC7; H2BC3; SUN2; H4C11; H2BC12; IZUMO4; H4C12; ATM; BRCA2; H2BC6; CATSPER3; H2AJ; H2AC4; H3-3A
REACTOME_SENESCENCE_ASSOCIATED_SECRETORY_PHENOTYPE_SASP	0.233377	1	0.02615	0.477785	1.08151	104	H2AC19; H3C10; CDKN1A; H2BC8; H4C6; H2AC14; H3C4; H3C2; H2AC7; CEBPB; H3C11; H2BC21; H2BC14; FOS; EHMT2; H2BC5; H3C7; H3C3; H2BC7; H2BC3; H4C11; CDKN2C; H2BC12; RPS6KA1; H4C12; H2BC6; H2AJ; H2AC4; JUN; H3-3A
REACTOME_ECM_PROTEOGLYCANS	0.235376	1	0.0260047	0.517846	1.11865	39	COL4A2; ITGA2B; HSPG2; ITGAX; COL9A2; FMOD; LAMB1; LAMA5; COL5A2; LAMB2; TNXB; COL9A3; LAMA2; TGFB3; COL9A1
REACTOME_MEIOSIS	0.237776	1	0.0258325	0.476534	1.0792	105	MSH5; H2AC19; H3C10; H2BC8; H4C6; H2AC14; H3C4; SYNE1; H3C2; H2AC7; H3C11; H2BC21; H2BC14; TEX12; H2BC5; H3C7; DMC1; H3C3; H2BC7; H2BC3; SUN2; H4C11; H2BC12; H4C12; ATM; BRCA2; H2BC6; H2AJ; H2AC4; H3-3A
REACTOME_TOLL_LIKE_RECEPTOR_CASCADES	0.247675	1	0.025146	0.466178	1.06604	140	TLR10; CD36; S100A1; AGER; CD180; TLR1; LY96; LY86; MAP2K6; PELI2; TLR4; PLCG2; MAPK10; IRF7; TLR6; CTSS; RPS6KA5; FOS; MAPKAPK2; TRAF6; CTSB; CASP8; TLR9; ECSIT; ITGB2; RPS6KA1; UNC93B1; PIK3R4; JUN; IRF3; DUSP7; BIRC3; HSP90B1; PTPN4; BTK; SARM1; NFKBIA; TICAM2; NFKBIB; MYD88; NFKB2; MEF2A; NOD1; PELI1; IKBKB; TLR5
REACTOME_NETRIN_1_SIGNALING	0.253475	1	0.0247606	0.517544	1.11276	36	ABLIM2; RGMB; SIAH2; MAPK12; NEO1; PAK1; DOCK1; MYO10; DSCAML1; TRPC6; AGAP2; TRIO; PRKCQ; RAC1; SIAH1; PITPNA; MAPK14
REACTOME_TRANSCRIPTIONAL_REGULATION_OF_GRANULOPOIESIS	0.260674	1	0.0242982	0.481261	1.07981	83	H2AC19; H3C10; CDKN1A; H2BC8; H4C6; H2AC14; H3C4; H3C2; H2AC7; CEBPB; MYB; H3C11; RXRA; H2BC21; H2BC14; KLF5; H2BC5; H3C7; H3C3; H2BC7; H2BC3; H4C11; H2BC12; H4C12; H2BC6; H2AJ; H2AC4; H3-3A
REACTOME_O_LINKED_GLYCOSYLATION_OF_MUCINS	0.267773	1	0.0238585	0.510518	1.10148	38	GCNT1; GALNT3; B3GNTL1; GALNT4; GALNT14; GALNT6; GALNT18; B4GALT6; GALNT10; MUC1; B3GNT7; ST3GAL3; C1GALT1; MUC20; ST6GALNAC3; ST6GAL1
REACTOME_DISEASES_OF_PROGRAMMED_CELL_DEATH	0.268973	1	0.0237857	0.474804	1.07042	95	H2AC19; H3C10; H2BC8; H4C6; H2AC14; H3C4; H3C2; H2AC7; H3C11; H2BC21; H2BC14; H2BC5; H3C7; H3C3; DNMT3B; H2BC7; H2BC3; CASP8; H4C11; CDC25A; H2BC12; H4C12; FOXO3; CAPN1; CDK5R1; H2BC6; H2AJ; H2AC4; JUN; H3-3A; C1QBP; CAST; SOD2; TRAF2; DNMT1; DNMT3A; H2BC11; H3C14; H2AC18
REACTOME_METABOLISM_OF_WATER_SOLUBLE_VITAMINS_AND_COFACTORS	0.271073	1	0.0236593	0.472693	1.06886	101	PANK4; ACP5; VNN1; ENPP2; MTHFD1L; PARP10; NADK2; SLC52A2; NAPRT; SLC23A1; SHMT2; QPRT; PPCDC; ACACA; SLC19A1; GSTO1; FASN; TPK1; COASY; SLC25A32; FOLR2; AOX1; DHFR2; NMNAT1; GPHN; NMRK1; SLC5A6; CD320; SLC2A3; NFS1; MTHFD2L; RFK; ACACB; NMNAT3; BTD; MMACHC; MCCC2; SLC19A2; SLC2A1; MMAB; PCCA
REACTOME_B_WICH_COMPLEX_POSITIVELY_REGULATES_RRNA_EXPRESSION	0.275272	1	0.0234104	0.47736	1.07241	86	H2AC19; H3C10; H2BC8; H4C6; H2AC14; H3C4; H3C2; H2AC7; H3C11; H2BC21; H2BC14; H2BC5; H3C7; H3C3; H2BC7; H2BC3; H4C11; POLR1G; MYBBP1A; DDX21; H2BC12; H4C12; KAT2B; H2BC6; POLR1F; H2AJ; H2AC4; H3-3A; POLR1C; TAF1D; GSK3B; SMARCA5; H2BC11; POLR1A; TAF1B; H3C14; H2AC18; POLR1B; TBP
REACTOME_UNFOLDED_PROTEIN_RESPONSE_UPR	0.283772	1	0.0229215	0.475171	1.06832	88	PARN; CREB3L1; CEBPB; PLA2G4B; ATF3; PPP2R5B; ASNS; XBP1; CUL7; HERPUD1; WIPI1; EIF2S1; ERN1; CREB3L4; CTDSP2; TSPYL2; SULT1A3; ATF4; DNAJB9; ATP6V0D1; TPP1; EIF2S2; EXOSC3; DDIT3; CREB3L2; SYVN1; CEBPG; HSP90B1; EXTL2; SRPRB; ADD1; FKBP14
REACTOME_FORMATION_OF_THE_BETA_CATENIN_TCF_TRANSACTIVATING_COMPLEX	0.284272	1	0.0228933	0.476523	1.06994	85	H2AC19; H3C10; H2BC8; H4C6; H2AC14; H3C4; H3C2; H2AC7; TERT; TLE4; TLE3; H3C11; H2BC21; H2BC14; H2BC5; H3C7; H3C3; H2BC7; H2BC3; H4C11; H2BC12; H4C12; H2BC6; H2AJ; H2AC4; H3-3A; RUVBL1; LEF1; HDAC1; TCF7L2; TCF7; H2BC11; H3C14; H2AC18
REACTOME_AMYLOID_FIBER_FORMATION	0.286671	1	0.0227591	0.474919	1.0675	87	H2AC19; GSN; H3C10; H2BC8; H4C6; H2AC14; H3C4; H3C2; CST3; HSPG2; H2AC7; SIAH2; H3C11; ITM2B; H2BC21; H2BC14; H2BC5; H3C7; H3C3; H2BC7; H2BC3; H4C11; H2BC12; H4C12; H2BC6; H2AC4; H3-3A; B2M; NCSTN; GGA2; SIAH1; PRL; H2BC11; H3C14; H2AC18; APH1B; ADAM10; UBE2L6; SORL1; LYZ; H2AZ1; H2BC15; H2AC20; TSPAN15; UBC; MFGE8; H2AC8
REACTOME_NEGATIVE_EPIGENETIC_REGULATION_OF_RRNA_EXPRESSION	0.288871	1	0.0226372	0.469409	1.06255	104	CDK7; H2AC19; H3C10; H2BC8; H4C6; H2AC14; H3C4; H3C2; H2AC7; GTF2H4; H3C11; H2BC21; H2BC14; H2BC5; H3C7; H3C3; DNMT3B; H2BC7; H2BC3; H4C11; POLR1G; H2BC12; H4C12; RRP8; H2BC6; POLR1F; H2AJ; H2AC4; H3-3A; SAP30L; POLR1C; TAF1D; DNMT1; HDAC1; SMARCA5; H2BC11; POLR1A; TAF1B; H3C14; H2AC18; POLR1B; TBP
REACTOME_HDMS_DEMETHYLATE_HISTONES	0.293571	1	0.022381	0.496123	1.08498	48	H3C10; KDM4B; H4C6; H3C4; H3C2; H3C11; KDM7A; H3C7; KDM5B; H3C3; H4C11; H4C12; KDM4A; ARID5B
REACTOME_REGULATION_OF_INSULIN_SECRETION	0.29917	1	0.0220824	0.486414	1.07387	58	CD36; KCNC2; GNB3; PLCB2; GNG2; SYT5; GNG3; GNA15; GNGT2; PRKAR1B; RAPGEF3; AKAP5; GNG10; ITPR2; MARCKS; GNAI2; PRKCA; GNB4; RAPGEF4; PLCB1; SNAP25; PRKAR1A; STXBP1; SLC2A1; GNB5; GNA11; KCNG2; ADRA2C; PLCB3; KCNS3
REACTOME_RUNX1_REGULATES_GENES_INVOLVED_IN_MEGAKARYOCYTE_DIFFERENTIATION_AND_PLATELET_FUNCTION	0.30477	1	0.021791	0.472134	1.06124	87	H2AC19; H3C10; H2BC8; H4C6; H2AC14; H3C4; H3C2; ITGA2B; H2AC7; H3C11; H2BC21; H2BC14; H2BC5; H3C7; H3C3; H2BC7; H2BC3; H4C11; NR4A3; H2BC12; H4C12; KAT2B; H2BC6; H2AJ; H2AC4; H3-3A; PRKCQ; HDAC1; PRMT1; WDR5; H2BC11; AGO4; H3C14; H2AC18; TNRC6A
REACTOME_G_ALPHA_12_13_SIGNALLING_EVENTS	0.30497	1	0.0217808	0.47881	1.06577	69	VAV1; GNB3; VAV2; ARHGEF3; ARHGEF35; VAV3; GNG2; ARHGEF5; ABR; AKAP13; FGD2; GNG3; GNGT2; FGD4; TIAM2; PREX1; GNG10; OBSCN; TRIO; BTK; ARHGEF18; ARHGEF9; ARHGEF2; GNB4
REACTOME_HCMV_LATE_EVENTS	0.305269	1	0.0217654	0.465093	1.05489	109	H2AC13; H2AC19; H3C10; H2AC16; H2AC21; H2BC8; H4C6; H2AC14; H3C4; H3C2; H2AC7; H2AC11; H3C11; H2BC21; H2BC14; VPS37B; H2BC5; H3C7; H3C3; H2BC7; H2BC3; H4C11; H2BC12; NUP88; H4C12; SNF8; H2BC6; VPS28; NUP93; H2AC4; SEH1L; CEBPD; NUP205; NUP153; NUP155; MVB12B; H2BC11; NUP85; H3C14; H2AC18; NDC1; VPS37D; NUP107; CHMP6; RANBP2
REACTOME_NON_INTEGRIN_MEMBRANE_ECM_INTERACTIONS	0.305769	1	0.0217397	0.501627	1.0823	38	COL4A2; DDR1; HSPG2; CASK; LAMB1; LAMA5; COL5A2; LAMB2; LAMC3; DMD; SDC4; ACTN1; ITGA6; LAMA2; SDC1; PRKCA; COL11A2; LAMC1; AGRN; VTN; PDGFA
REACTOME_METABOLISM_OF_VITAMINS_AND_COFACTORS	0.309869	1	0.0215316	0.457094	1.04692	147	PANK4; ACP5; VNN1; ENPP2; HSPG2; MTHFD1L; LDLR; APOC2; PARP10; SPR; NADK2; LPL; SLC52A2; NAPRT; COQ3; SLC23A1; LRP8; SHMT2; QPRT; PPCDC; ACACA; SLC19A1; GSTO1; PDSS1; FASN; TPK1; GPC5; COASY; SLC25A32; SDC4; FOLR2; AOX1; DHFR2; NMNAT1; GPHN; NMRK1; SLC5A6; CD320; LRP1; SLC2A3; NFS1; MTHFD2L; SDC1; RFK; LRP10; ACACB; NMNAT3; BTD; MMACHC; MCCC2; NOS3; SLC19A2; SLC2A1; MMAB; PCCA; PARP16; UBIAD1; MT…
REACTOME_PRE_NOTCH_EXPRESSION_AND_PROCESSING	0.316968	1	0.0211792	0.46523	1.05291	103	ATP2A3; H2AC19; H3C10; H2BC8; H4C6; H2AC14; H3C4; H3C2; H2AC7; H3C11; H2BC21; H2BC14; H2BC5; H3C7; H3C3; H2BC7; H2BC3; H4C11; AGO2; H2BC12; H4C12; KAT2B; H2BC6; H2AJ; H2AC4; JUN; H3-3A; LFNG; ATP2A1; ST3GAL6; TFDP1; ST3GAL3; NOTCH4; ELF3; SNW1; RBPJ; H2BC11; AGO4; H3C14; H2AC18; TNRC6A; MFNG; NOTCH1
REACTOME_RUNX1_REGULATES_TRANSCRIPTION_OF_GENES_INVOLVED_IN_DIFFERENTIATION_OF_HSCS	0.318668	1	0.0210964	0.461028	1.04929	122	CDK7; PSMB8; H2AC19; PSMB1; H3C10; H2BC8; H4C6; H2AC14; H3C4; H3C2; H2AC7; PSMB9; MYB; PSMB3; H3C11; H2BC21; TCF3; H2BC14; H2BC5; GATA3; H3C7; H3C3; H2BC7; H2BC3; H4C11; TP73; H2BC12; H4C12; PSMD1; PSMA8; H2BC6; PSME3; SEM1; H2AJ; H2AC4; H3-3A
REACTOME_G_PROTEIN_MEDIATED_EVENTS	0.326267	1	0.0207326	0.492525	1.07005	43	GNAT3; PDE1B; ADCY3; CAMK2D; PLCB2; PRKCG; GNA15; PRKCD; PRKAR1B; ADCY4; GNAL; ITPR2; ADCY7; CAMK2B; GNAI2; PRKCA; PLCB1; PRKAR1A; GNA11; CAMK2G; NBEA; PLCB3; ADCY9; CREB1; PRKACB; GRK2; PLCB4; CAMK4
REACTOME_RESPONSE_TO_ELEVATED_PLATELET_CYTOSOLIC_CA2	0.328867	1	0.0206106	0.46711	1.05202	92	CD36; PLEK; LGALS3BP; SRGN; ITGA2B; LHFPL2; PSAP; VEGFA; SERPINF2; PRKCB; PRKCG; TUBA4A; LAMP2; HGF; VCL; TMSB4X; CFD; MAGED2; TAGLN2; PCYOX1L; ALB; OLA1; ACTN1; ABCC4; FLNA; CLEC3B; TGFB3; CHID1; PRKCA; PLG; NHLRC2; TMX3; TOR4A; F13A1; PECAM1; SOD1; TEX264; F8; GAS6; CDC37L1; MANF; PDGFA
REACTOME_INHIBITION_OF_DNA_RECOMBINATION_AT_TELOMERE	0.336666	1	0.0202517	0.476839	1.05725	63	H2AC19; DAXX; H2BC8; H4C6; H2AC14; H2AC7; H2BC21; H2BC14; H2BC5; H2BC7; H2BC3; H4C11; H2BC12; ATRX; H4C12; H2BC6; H2AJ; H2AC4; H3-3A
REACTOME_ANTIMICROBIAL_PEPTIDES	0.338866	1	0.0201524	0.542981	1.10037	15	RNASE6; TLR1; CAMP; S100A7; CCR6; ATP7A; CD4; LYZ; DEFA5
REACTOME_SIGNALING_BY_VEGF	0.347865	1	0.0197541	0.461916	1.04343	99	NCF2; VAV1; NCF1; VAV2; NCKAP1L; VAV3; BCAR1; VEGFA; PRKCB; JUP; PTK2B; MAPKAPK2; PRKCD; TRIB3; HRAS; CYBB; MAPK12; PAK1; NRP2; SHC2; DOCK1; NCF4; FLT1; NCK2; SH2D2A; RICTOR; ITPR2; RAC1; CTNND1; ACTG1; CYBA; PRKCA; NRP1; NOS3; WASF1; ABI2; MAPK14; CAV1; AKT3; ELMO2; HSP90AA1; SPHK1; ROCK2; BAIAP2; PRKACB; MAPKAPK3; BRK1
REACTOME_ASSEMBLY_OF_COLLAGEN_FIBRILS_AND_OTHER_MULTIMERIC_STRUCTURES	0.349765	1	0.0196717	0.500706	1.06872	32	COL4A2; CTSS; COL9A2; CTSB; LOXL1; COL5A2; COL27A1; COL24A1; PLEC; LOXL3; ITGA6; COL9A3; COL9A1; COL7A1; COL11A2
REACTOME_OXIDATIVE_STRESS_INDUCED_SENESCENCE	0.363164	1	0.0191054	0.45585	1.03655	118	RING1; H2AC19; H3C10; MAP2K6; H2BC8; H4C6; H2AC14; H3C4; H3C2; H2AC7; MAPK10; H3C11; H2BC21; H2BC14; FOS; H2BC5; H3C7; MAPKAPK2; H3C3; H2BC7; H2BC3; H4C11; CDKN2C; H2BC12; MDM4; H4C12; H2BC6; H2AJ; H2AC4; JUN; H3-3A; SCMH1; TXN; TFDP1; MDM2; MAP4K4; PHC1; H2BC11; AGO4; H3C14; H2AC18; TNRC6A
REACTOME_POSITIVE_EPIGENETIC_REGULATION_OF_RRNA_EXPRESSION	0.365363	1	0.0190149	0.458766	1.03737	101	H2AC19; H3C10; H2BC8; H4C6; H2AC14; H3C4; H3C2; H2AC7; H3C11; H2BC21; H2BC14; EHMT2; H2BC5; H3C7; CHD3; H3C3; H2BC7; H2BC3; H4C11; POLR1G; MYBBP1A; DDX21; H2BC12; H4C12; KAT2B; H2BC6; POLR1F; H2AJ; H2AC4; H3-3A; POLR1C; TAF1D; GSK3B; HDAC1; SMARCA5; H2BC11; POLR1A; TAF1B; H3C14; H2AC18; POLR1B; TBP
REACTOME_IRE1ALPHA_ACTIVATES_CHAPERONES	0.368663	1	0.0188803	0.480283	1.05135	49	PLA2G4B; PPP2R5B; XBP1; CUL7; WIPI1; ERN1; CTDSP2; TSPYL2; SULT1A3; DNAJB9; ATP6V0D1; TPP1; SYVN1; EXTL2; SRPRB; ADD1; FKBP14
REACTOME_RAC1_GTPASE_CYCLE	0.373763	1	0.0186752	0.447776	1.0283	161	NCF2; VAV1; NCF1; VAV2; GARRE1; NCKAP1L; VAV3; ARHGAP25; ARHGAP27; PIK3R3; MCAM; SH3BP1; DOCK4; ARHGEF5; SLC1A5; GMIP; ABR; ARHGAP33; PAK6; SWAP70; TIAM2; DEF6; ARHGAP23; WIPF1; PREX1; SRGAP3; DOCK8; AMIGO2; CYBB; NOXO1; PAK1; TFRC; ESYT1; ARHGAP4; FAM13B; DOCK1; NCF4; DOCK6; ARHGEF25; PLD2; VRK2; DIAPH3; ARHGAP30; DOCK7; TRIO; RAC1; ARHGEF18; VAMP3; CYBA; DOCK11; ARHGAP44; IQGAP2; WAS; FARP2; AR…
REACTOME_POTASSIUM_CHANNELS	0.390261	1	0.0180337	0.473896	1.04019	52	KCNC2; GNB3; KCNQ2; GNG2; GABBR1; KCNQ1; GNG3; GNGT2; KCNK7; KCNJ1; KCNN3; KCNAB3; KCNMB4; GNG10; KCNK9; KCNJ12; KCNJ14; GNB4; KCNK10; HCN2; GNB5
REACTOME_PI_METABOLISM	0.390361	1	0.01803	0.462632	1.03597	78	PIK3CG; PLEKHA2; MTMR9; INPP5D; PIK3R3; PIK3CD; PTEN; TNFAIP8; PLEKHA1; PIP4K2B; SYNJ2; MTMR3; MTMR8; PLEKHA3; PIK3C2A; RUFY1; PIK3R4; PLEKHA4; INPPL1; PLEKHA6; MTMR12; INPP5E; SBF2; TNFAIP8L1; INPP5F; SBF1; PI4KB; PIP5K1B; PITPNB; VAC14; INPP5K; ENPP6; INPP4A
REACTOME_AQUAPORIN_MEDIATED_TRANSPORT	0.39846	1	0.0177268	0.488063	1.0445	33	GNB3; ADCY3; GNG2; GNG3; GNGT2; PRKAR1B; AQP3; ADCY4; RAB11FIP2; GNG10; ADCY7; GNB4; PRKAR1A; GNB5
REACTOME_MEIOTIC_SYNAPSIS	0.40186	1	0.0176017	0.46352	1.03174	69	H2AC19; H2BC8; H4C6; H2AC14; SYNE1; H2AC7; H2BC21; H2BC14; TEX12; H2BC5; H2BC7; H2BC3; SUN2; H4C11; H2BC12; H4C12; H2BC6; H2AJ; H2AC4
REACTOME_G_ALPHA_S_SIGNALLING_EVENTS	0.40476	1	0.017496	0.463346	1.03066	68	ADORA2A; TSHR; GNB3; ADM; GNAT3; PDE1B; ADCY3; GNG2; GPR15; GNG3; GNGT2; CYSLTR2; RAMP2; ADCY4; GRK5; ARRB1; GNG10; ADCY7; GNAI2; GNB4; MC1R; POMC; ARRB2; PDE7A; GNB5
REACTOME_EXTRA_NUCLEAR_ESTROGEN_SIGNALING	0.40496	1	0.0174887	0.465221	1.03149	63	GNB3; GNAT3; ESR2; PIK3R3; GNG2; FOS; GNG3; ESR1; GNGT2; HRAS; FOXO3; GNG10; IGF1R; GNAI2; GNB4; NOS3; PRMT1; GNB5; CAV1; AKT3; HSP90AA1; ELK1; AREG; SPHK1; XPO1
REACTOME_COLLAGEN_DEGRADATION	0.405259	1	0.0174778	0.490365	1.04252	30	COL4A2; COL9A2; MMP11; CTSB; COL5A2; ADAM9; COL16A1; MMP15; COL9A3; COL9A1; COL7A1; COL11A2; ADAM10; MMP14; MMP1; ADAM17; COL6A1; FURIN; COL18A1; COL4A5; COL1A1; COL6A3
REACTOME_PHASE_I_FUNCTIONALIZATION_OF_COMPOUNDS	0.408359	1	0.0173659	0.467829	1.03189	57	ALDH1A1; PTGS1; TBXAS1; MTARC2; ALDH2; RXRA; ALDH1B1; FMO1; NQO2; ALDH3A1; FDX2; AHRR; CYP4V2; HSP90AB1; CBR3; CYP26A1; CYP2W1; POMC
REACTOME_ADORA2B_MEDIATED_ANTI_INFLAMMATORY_CYTOKINES_PRODUCTION	0.410759	1	0.01728	0.466851	1.0323	60	ADORA2A; TSHR; GNB3; ADM; GNAT3; ADCY3; GNG2; GPR15; GNG3; GNGT2; CYSLTR2; PRKAR1B; RAMP2; ADCY4; GNG10; ADCY7; GNAI2; GNB4; MC1R; POMC; PRKAR1A
REACTOME_SPHINGOLIPID_METABOLISM	0.416858	1	0.0170641	0.459749	1.02662	73	NEU1; GM2A; SPTLC3; STS; NEU4; CPTP; PSAP; GALC; ALDH3B1; PLPP1; PRKD2; ESYT1; ORMDL3; B4GALNT1; ALDH3A2; SMPD3; SPTLC2; HEXB; GBA; CERK; SMPD4; DEGS2; PLPP3; NEU3; KDSR; SUMF1; SPTLC1; SPHK1
REACTOME_INTEGRATION_OF_ENERGY_METABOLISM	0.417658	1	0.017036	0.457698	1.02644	82	CD36; KCNC2; GNB3; ADCY3; PLCB2; GNG2; SYT5; GNG3; GNA15; GNGT2; CYSLTR2; PRKAR1B; RAPGEF3; ACACA; ADCY4; AGPAT1; FASN; AKAP5; GNG10; ITPR2; ADCY7; MARCKS; GNAI2; ACACB; PRKCA; GNB4; RAPGEF4; PLCB1; SNAP25; PRKAR1A; STXBP1; SLC2A1; GNB5; TKT; GNA11; KCNG2; ADRA2C; PLCB3; ADCY9; KCNS3
REACTOME_PROTEIN_PROTEIN_INTERACTIONS_AT_SYNAPSES	0.422858	1	0.0168552	0.465858	1.02754	57	FLOT1; EPB41L1; PPFIA1; NLGN4X; PDLIM5; CASK; HOMER3; NRXN2; LRFN4; LIN7B; HOMER2; PPFIA4; LRRC4B; GRIN1; FLOT2; EPB41
REACTOME_ESTROGEN_DEPENDENT_GENE_EXPRESSION	0.434157	1	0.0164708	0.443452	1.01426	141	H2AC19; H3C10; KDM4B; H2BC8; H4C6; H2AC14; H3C4; ERBB4; H3C2; H2AC7; TFF3; MYB; TLE3; H3C11; H2BC21; H2BC14; FOS; GREB1; H2BC5; GATA3; H3C7; CITED1; H3C3; ESR1; H2BC7; H2BC3; H4C11; AGO2; H2BC12; USF1; H4C12; FKBP4; KAT2B; H2BC6; H2AJ; H2AC4; JUN; H3-3A; KANK1
REACTOME_CELL_CELL_COMMUNICATION	0.434257	1	0.0164674	0.453107	1.01871	88	TYROBP; CADM1; PTPN6; CLDN23; SKAP2; SIRPA; FYB1; JUP; PTK2B; CASK; SPTAN1; SIRPB1; NECTIN1; F11R; PLEC; CDH12; CLDN15; NCK2; CD2AP; ACTN1; CLDN7; SDK2; FLNA; ITGA6; VASP; CDH24; CTNND1; ACTG1; NECTIN2
REACTOME_CELL_DEATH_SIGNALLING_VIA_NRAGE_NRIF_AND_NADE	0.437756	1	0.0163506	0.457616	1.01973	70	VAV1; VAV2; ARHGEF3; ARHGEF35; VAV3; AATF; ARHGEF5; ABR; AKAP13; FGD2; TRAF6; FGD4; TIAM2; PREX1; OBSCN; TRIO; RAC1; ARHGEF18; NCSTN; ARHGEF9; MAGED1; ARHGEF2; CASP3; ITGB3BP; FGD3; APH1B; PLEKHG5; MCF2L; ARHGEF10L; NGFR; YWHAE; UBC
REACTOME_DEFENSINS	0.438656	1	0.0163208	0.560783	1.05252	6	TLR1; CCR6; CD4; DEFA5
REACTOME_BASE_EXCISION_REPAIR_AP_SITE_FORMATION	0.441856	1	0.0162152	0.462909	1.02198	58	H2AC19; H2BC8; H4C6; H2AC14; H2AC7; OGG1; H2BC21; H2BC14; H2BC5; H2BC7; H2BC3; H4C11; H2BC12; H4C12; H2BC6; H2AJ; H2AC4
REACTOME_MUSCLE_CONTRACTION	0.451055	1	0.0159161	0.4436	1.01193	130	TNNI2; FXYD1; ACTG2; ATP2A3; FXYD7; ANXA1; ANXA6; MYL2; CAMK2D; MYL4; ASPH; KCNIP2; NPR2; KCNQ1; TPM4; KCNK7; VCL; SORBS3; TPM2; ATP1A1; SCN3A; MYL12A; KAT2B; ATP1A3; PAK1; DMD; TNNT1; MYBPC1; ITPR2; CLIC2; KCNK9; KCNJ12; KCNJ14; ATP2A1; CAMK2B; NEB; TRIM72; NKX2-5; RYR3; TNNT3; MYL6; MYL12B; KCNK10; ATP1B3; ATP2B1; SCN4A; RANGRF; CAMK2G; CASQ1; FGF11
REACTOME_RHO_GTPASES_ACTIVATE_PKNS	0.453055	1	0.015852	0.450756	1.01264	86	H2AC19; H3C10; H2BC8; H4C6; H2AC14; H3C4; H3C2; H2AC7; H3C11; H2BC21; H2BC14; H2BC5; H3C7; H3C3; H2BC7; H2BC3; H4C11; H2BC12; H4C12; PAK1; H2BC6; H2AJ; H2AC4; H3-3A
REACTOME_DNA_DAMAGE_TELOMERE_STRESS_INDUCED_SENESCENCE	0.454155	1	0.0158169	0.453968	1.01371	73	H2AC19; CDKN1A; H2BC8; H4C6; H2AC14; H2AC7; H1-2; H2BC21; H2BC14; H1-5; H2BC5; H2BC7; H2BC3; H1-4; H4C11; H2BC12; H4C12; ATM; H2BC6; H2AJ; H2AC4
REACTOME_CDC42_GTPASE_CYCLE	0.460654	1	0.0156111	0.441767	1.0096	138	STARD13; VAV2; CDC42BPB; VAV3; DAAM1; ARHGAP27; ARHGEF5; GMIP; ABR; JUP; FGD2; ARHGAP33; PAK6; FGD4; DEF6; WIPF1; PREX1; SRGAP3; DOCK8; CDC42EP3; FNBP1L; ARHGDIG; SCRIB; NOXO1; PAK1; TFRC; ARHGAP4; FAM13B; DOCK6; ARHGEF25; ARHGAP11B; FMNL3; DIAPH3; ARHGAP30; DOCK7; TRIO; VAMP3; ARHGEF9; CYBA; DOCK11; ARHGAP44; CDC42EP2; IQGAP2; PLEKHG4B; WDR81; WAS; STEAP3; ARHGDIA; SRGAP2; FGD3; TAGAP; ARHGAP45;…
REACTOME_COLLAGEN_FORMATION	0.469653	1	0.0153313	0.461679	1.01165	50	COL4A2; P3H3; CTSS; COL9A2; CTSB; LOXL1; COL5A2; COL27A1; SERPINH1; COL24A1; PLEC; COL16A1; COLGALT1; LOXL3; ITGA6; COL9A3; COL9A1
REACTOME_NEUREXINS_AND_NEUROLIGINS	0.477452	1	0.0150933	0.467648	1.00756	37	EPB41L1; NLGN4X; PDLIM5; CASK; HOMER3; NRXN2; LIN7B; HOMER2; GRIN1; EPB41; DLGAP4; STXBP1; NRXN3
REACTOME_PHASE_II_CONJUGATION_OF_COMPOUNDS	0.478952	1	0.015048	0.456459	1.00774	58	CHAC1; GGT1; GLYATL1; GSTM2; GGT5; GLYATL2; SULT1A4; SULT1A3; GSTO1; GCLC; SULT1A1; MGST3; GGCT; UGDH; PAPSS1; ABHD10; TPST1; MGST1; ESD; GSTP1; GGT7; SLC35D1; AHCY; GSTM1; OPLAH
REACTOME_HCMV_EARLY_EVENTS	0.492551	1	0.0146439	0.439197	1.00009	123	H2AC13; H2AC19; H3C10; H2AC16; H2AC21; DAXX; H2BC8; H4C6; H2AC14; H3C4; H3C2; H2AC7; TUBB2B; H2AC11; H3C11; TUBA4A; H2BC21; H2BC14; H2BC5; H3C7; TUBA8; H3C3; H2BC7; H2BC3; H4C11; H2BC12; NUP88; H4C12; TUBA1A; H2BC6; NUP93; H2AC4; SEH1L
REACTOME_ION_HOMEOSTASIS	0.494751	1	0.0145796	0.463612	1.00028	38	FXYD1; ATP2A3; FXYD7; CAMK2D; ASPH; ATP1A1; ATP1A3; ITPR2; CLIC2; ATP2A1; CAMK2B; RYR3; ATP1B3; ATP2B1; CAMK2G; CASQ1
REACTOME_TOLL_LIKE_RECEPTOR_TLR1_TLR2_CASCADE	0.49615	1	0.0145388	0.443991	0.999951	92	CD36; S100A1; AGER; TLR1; LY96; MAP2K6; PELI2; TLR4; MAPK10; TLR6; RPS6KA5; FOS; MAPKAPK2; TRAF6; ECSIT; RPS6KA1; JUN; DUSP7; BTK; NFKBIA; NFKBIB; MYD88; NFKB2; MEF2A; NOD1; PELI1; IKBKB
REACTOME_NUCLEOTIDE_BINDING_DOMAIN_LEUCINE_RICH_REPEAT_CONTAINING_RECEPTOR_NLR_SIGNALING_PATHWAYS	0.49905	1	0.0144547	0.454633	0.999567	54	NLRP3; MAP2K6; TXNIP; CASP1; CASP4; HMOX1; TRAF6; CASP8; MAPK12; CYLD; SUGT1; BIRC3; HSP90AB1; TXN; NLRC4; NFKB2; NOD1; IKBKB; ITCH; CHUK; MAPK14; BCL2L1; AIM2; UBC; IRAK2; IRAK1; TNFAIP3; NFKB1; CARD9
REACTOME_RHOB_GTPASE_CYCLE	0.49955	1	0.0144403	0.450775	0.999459	63	STARD13; FLOT1; VAV2; ARHGEF3; DAAM1; MCAM; ARHGEF5; ABR; JUP; AKAP13; PREX1; ARHGDIG; TFRC; ARHGEF25; FLOT2; DIAPH3; VAMP3; MYO9A; ARHGEF2; STK10; CAV1; MCF2L; PKN3; ARHGEF10L; CIT; ROCK2; SNAP23
REACTOME_SIGNALING_BY_MET	0.50055	1	0.0144115	0.450237	0.99892	64	PTPRJ; TNS3; GAB1; SPINT1; LAMB1; HGF; LAMA5; HGS; LRIG1; COL5A2; LAMB2; COL27A1; COL24A1; HRAS; LAMC3; PTPN1; LAMA2; DOCK7; RAC1; CRKL; SPINT2; MUC20; ITGA3; COL11A2; LAMC1
REACTOME_RHOC_GTPASE_CYCLE	0.510149	1	0.0141374	0.446933	0.995924	70	STARD13; FLOT1; VAV2; DAAM1; MCAM; ARHGAP18; ARHGEF5; ABR; JUP; AKAP13; PREX1; TFRC; CCDC187; ARHGEF25; FLOT2; C1QBP; FMNL3; DIAPH3; VAMP3; ACBD5; ARHGDIA; STK10; CAV1; MCF2L; PKN3; ARHGEF10L; CIT; ROCK2
REACTOME_INTERLEUKIN_12_FAMILY_SIGNALING	0.512549	1	0.0140696	0.454922	0.99583	49	IL12RB1; EBI3; CRLF1; PDCD4; LCP1; IL27RA; HSPA9; GSTO1; IL10; CNN2; SOD2; CANX; TCP1; BOLA2; BOLA2B; SNRPA1; PITPNA; SOD1; MIF; HNRNPA2B1; IL23A; RAP1B; TYK2; MSN; HNRNPDL; IL6ST; IL12A; STAT3; P4HB
REACTOME_O_LINKED_GLYCOSYLATION	0.513449	1	0.0140443	0.448078	0.994716	65	THSD7A; GCNT1; GALNT3; B3GNTL1; GALNT4; GALNT14; GALNT6; B3GALNT2; ADAMTSL5; ADAMTS13; ADAMTS10; CFP; GALNT18; B4GALT6; GALNT10; ADAMTSL2; MUC1; B3GNT7; ST3GAL3; C1GALT1; SSPOP; ADAMTS7; MUC20; ST6GALNAC3; ST6GAL1; SPON2; POFUT2; POMT1; B4GAT1
REACTOME_MHC_CLASS_II_ANTIGEN_PRESENTATION	0.518548	1	0.0139017	0.437502	0.993042	112	HLA-DOB; HLA-DPB1; RILP; HLA-DMA; HLA-DQB1; HLA-DOA; HLA-DPA1; TUBB2B; HLA-DQA1; HLA-DMB; CTSS; TUBA4A; AP2A2; SEC24D; AP1S2; CTSO; TUBA8; CTSB; TUBA1A; KIF3C; IFI30; HLA-DRB5; KLC4; HLA-DRB1; HLA-DRB4; CANX; CD74; AP1M2; KIF5A; HLA-DRA; KLC3
REACTOME_NEUROTRANSMITTER_RELEASE_CYCLE	0.523548	1	0.0137631	0.467736	0.988795	28	PPFIA1; SLC1A3; ABAT; CASK; SLC38A2; LIN7B; ARL6IP5; PPFIA4; SNAP25; STXBP1; HSPA8; SLC6A13; TSPOAP1; VAMP2; CPLX1; PPFIA3
REACTOME_EPIGENETIC_REGULATION_OF_GENE_EXPRESSION	0.526647	1	0.0136778	0.433504	0.992093	143	CDK7; H2AC19; H3C10; H2BC8; H4C6; H2AC14; H3C4; H3C2; H2AC7; GTF2H4; H3C11; PHF1; H2BC21; H2BC14; EHMT2; H2BC5; H3C7; CHD3; H3C3; DNMT3B; H2BC7; H2BC3; H4C11; POLR1G; MYBBP1A; DDX21; H2BC12; H4C12; KAT2B; RRP8; H2BC6; POLR1F; H2AJ; H2AC4; H3-3A; UHRF1; TET2; SAP30L; POLR1C; TAF1D; GSK3B; DNMT1; DNMT3A; HDAC1; SMARCA5; H2BC11; POLR1A; TAF1B; H3C14; H2AC18; POLR1B; TBP
REACTOME_PLASMA_LIPOPROTEIN_ASSEMBLY_REMODELING_AND_CLEARANCE	0.527747	1	0.0136477	0.44881	0.988979	56	LDLR; APOC2; PCSK6; LPL; APOC1; AP2A2; MTTP; LDLRAP1; LIPG; ABCG1; NPC2; MYLIP; ALB; VLDLR; SCARB1
REACTOME_RHOA_GTPASE_CYCLE	0.534347	1	0.013468	0.434125	0.98987	129	STARD13; VAV1; FLOT1; VAV2; ARHGEF3; VAV3; ARHGAP11A; DAAM1; MCAM; ARHGAP18; ARHGEF5; GMIP; ABR; JUP; AKAP13; DEF6; ARHGAP23; PREX1; TEX2; TFRC; ARHGAP4; ARHGEF25; ARHGAP11B; FLOT2; C1QBP; FMNL3; DIAPH3; ARHGAP30; OBSCN; TRIO; ARHGEF18; VAMP3; MYO9A; ARHGEF2; ARHGAP44; ATP6AP1; ACBD5; ARHGDIA; DDRGK1; TAGAP; ARHGAP45; PLEKHG5; STK10; PLEKHG4; CAV1; ARHGAP10; MCF2L; PKN3; ARHGAP42; ARHGAP31; ARHGE…
REACTOME_DISEASES_ASSOCIATED_WITH_O_GLYCOSYLATION_OF_PROTEINS	0.536546	1	0.0134086	0.458053	0.983301	35	THSD7A; GALNT3; ADAMTSL5; ADAMTS13; ADAMTS10; CFP; ADAMTSL2; MUC1; LFNG; NOTCH4; C1GALT1; SSPOP; ADAMTS7; MUC20; NOTCH1; SPON2; POMT1; B4GAT1
REACTOME_CELL_CELL_JUNCTION_ORGANIZATION	0.541846	1	0.0132664	0.453967	0.980663	39	CADM1; CLDN23; JUP; NECTIN1; F11R; CDH12; CLDN15; CLDN7; SDK2; CDH24; CTNND1; ACTG1; NECTIN2; SDK1; CLDN11; MPP5
REACTOME_FORMATION_OF_THE_CORNIFIED_ENVELOPE	0.558444	1	0.0128288	0.464744	0.972351	23	PCSK6; JUP; KRT8; CAPN1; KAZN; PKP4; SPRR2E; KRT18; PKP3; SPRR2F; FURIN; SPINK9; CAPNS1; EVPL; ST14
REACTOME_SIGNALING_BY_PDGF	0.567843	1	0.012586	0.446907	0.970938	43	COL4A2; SPP1; BCAR1; COL9A2; COL5A2; HRAS; PTPN12; NCK2; COL9A3; COL9A1; PDGFRB; CRKL; GRB7; PLG; STAT6; THBS3; PDGFA; COL6A1; CRK; FURIN; STAT3
REACTOME_RHOG_GTPASE_CYCLE	0.568743	1	0.012563	0.439347	0.97599	66	VAV1; VAV2; GARRE1; VAV3; MCAM; DOCK4; ARHGEF5; LETM1; NDUFS3; SHMT2; PREX1; ARHGDIG; TFRC; ESYT1; DOCK1; VRK2; DIAPH3; TRIO; VAMP3; IQGAP2; HSPE1; ARHGDIA; CAV1; ELMO2; MCF2L
REACTOME_POTENTIAL_THERAPEUTICS_FOR_SARS	0.573143	1	0.0124507	0.436588	0.975465	74	TUBB; PDCD1; FXYD1; FXYD7; S1PR1; VEGFA; ITGA4; CYSLTR1; AP2A2; STAT2; CHD3; ARID4A; TLR9; ATP1A1; FKBP4; PHF21A; ATP1A3; SAP30L; IFNGR2; HSP90AB1; IMPDH1; HDAC1; ATP1B3; BRMS1; SAP30; TLR7; REST; HSP90AA1; RCOR1; MBD3; ROCK2; CRBN; TYK2; IFNAR2; IFNGR1; SIGMAR1
REACTOME_UCH_PROTEINASES	0.573943	1	0.0124303	0.432677	0.977378	99	PSMB8; H2AC13; TFPT; H2AC19; PSMB1; H2AC16; H2AC21; H2AC14; H2AC7; MBD5; PSMB9; H2AC11; PSMB3; UCHL3; PSMD1; BARD1; PSMA8; PSME3; ADRM1; SEM1; ASXL2; H2AC4; ACTR8; RUVBL1; ACTR5; PSMD3; PSMD13; PSMD7; FOXK1; OGT; PSMD12; PSMA6; H2AC18; INO80; HCFC1; PSMD11; YY1; UCHL5; PSMD5; PSMC1; PSMB7; PSMA2; H2AC20; PSMB6; UBC; PSMB5; H2AC8; KDM1B; USP15; PSMC5; PSMC3
REACTOME_MITOCHONDRIAL_PROTEIN_IMPORT	0.576242	1	0.012372	0.438581	0.973058	64	TIMM22; PAM16; BCS1L; CHCHD10; TIMM44; CHCHD4; TIMM8A; TOMM40; HSPA9; GRPEL2; TIMM10; TOMM5; VDAC1; TIMM50; TIMM21; HSPD1; TIMM13; GRPEL1; CHCHD3; PMPCA; ATP5MC1; FXN; MTX1; TIMM23; LDHD; TOMM6; SLC25A13; COA6; TOMM22; TOMM20; TIMM17A; TIMM10B; CYC1; DNAJC19; TIMM9; TOMM70; HSCB; NDUFB8; IDH3G
REACTOME_ACTIVATION_OF_ANTERIOR_HOX_GENES_IN_HINDBRAIN_DEVELOPMENT_DURING_EARLY_EMBRYOGENESIS	0.579342	1	0.0122936	0.430756	0.977238	110	H2AC19; H3C10; H2BC8; H4C6; H2AC14; H3C4; H3C2; H2AC7; H3C11; RXRA; H2BC21; H2BC14; PKNOX1; H2BC5; H3C7; MEIS1; H3C3; H2BC7; H2BC3; H4C11; H2BC12; HOXC4; H4C12; H2BC6; H2AJ; H2AC4; JUN; H3-3A
REACTOME_FOXO_MEDIATED_TRANSCRIPTION	0.579842	1	0.012281	0.440672	0.968029	53	CDKN1A; TXNIP; SREBF1; CCNG2; FOXO6; FBXO32; FOXO4; RBL2; GADD45A; FOXO3; KAT2B; DDIT3; SOD2; BTG1; TXN; POMC; HDAC1; SIRT3; NFYA; CAV1; AKT3
REACTOME_NUCLEAR_RECEPTOR_TRANSCRIPTION_PATHWAY	0.581442	1	0.0122407	0.447078	0.96324	37	ESR2; NR2C2AP; NR6A1; RXRA; VDR; PPARA; ESR1; NR4A3; RXRB; NR1D1; NR2F6; NR2C2; NR1H2; NR2F1; RARA; NR5A1; THRA; ESRRA; HNF4G; NR1D2; NRBP1
REACTOME_TRANSPORT_OF_BILE_SALTS_AND_ORGANIC_ACIDS_METAL_IONS_AND_AMINE_COMPOUNDS	0.584742	1	0.0121579	0.445529	0.962435	39	SLC44A2; EMB; RSC1A1; SLC39A4; SLC22A5; SLC16A1; SLC39A14; SLC14A1; SLC39A3; SLC41A2; SLC22A18; SLC41A1; SLC39A10; SLC5A3; SLC22A15; SLC16A3; SLC39A8; SLC11A2; SLC39A6; SLC6A13
REACTOME_VISUAL_PHOTOTRANSDUCTION	0.591841	1	0.011981	0.438973	0.965135	54	NAPEPLD; HSPG2; LDLR; APOC2; LPL; HSD17B6; SLC24A1; LRP8; GPC5; CYP4V2; SDC4; LRP1; PRKCQ; SDC1; LRP10; PRKCA; GNB5; AGRN; GUCA1A; HSD17B1; SAG; RDH16
REACTOME_APOPTOTIC_EXECUTION_PHASE	0.60144	1	0.0117444	0.440135	0.957754	44	GSN; H1-2; H1-5; SPTAN1; PRKCD; CASP8; H1-4; PLEC; H1-3; MAPT; ADD1; PRKCQ; CASP3
REACTOME_SENSORY_PROCESSING_OF_SOUND_BY_OUTER_HAIR_CELLS_OF_THE_COCHLEA	0.616238	1	0.0113851	0.438732	0.948961	40	EPB41L1; GSN; RIPOR2; ESPNL; CASK; SPTAN1; TPRN; ACTG1; TRIOBP; PJVK; MPP1; MYO3A; PLS1; EZR; MYO1C; EPS8L2; MSN; OTOGL
REACTOME_FATTY_ACID_METABOLISM	0.624038	1	0.0111982	0.423361	0.966843	135	PPT2; SLC27A3; ACSM3; HSD17B8; PTGS1; GGT1; ACSF2; MID1IP1; TBXAS1; ALOX5; GGT5; ELOVL6; EPHX2; PRXL2B; AMACR; RXRA; DPEP2; MAPKAPK2; ALOX5AP; PON2; ACADS; SCD; ACACA; HACD1; FASN; SLC22A5; ABCD1; ALDH3A2; HACD4; ACOX1; DECR2; NDUFAB1; SLC25A20; MCAT; ACACB; ACSF3; FADS1; CPT2; PCCA; ACBD5; ACOT13; SLC27A2; ACOT7; PTGR2
REACTOME_REGULATED_NECROSIS	0.632237	1	0.0110034	0.432657	0.948051	50	TP63; FLOT1; CASP1; CFLAR; CASP4; TNFRSF10A; CASP8; FLOT2; BIRC3; CYCS; TRAF2; CASP3; TNFRSF10B; XIAP; PELI1; OGT; CHMP6; HSP90AA1; IRF2; MLKL; UBC
REACTOME_REGULATION_OF_CHOLESTEROL_BIOSYNTHESIS_BY_SREBP_SREBF	0.639536	1	0.0108313	0.429643	0.945736	55	SREBF1; HELZ2; ELOVL6; RXRA; SEC24D; PPARA; MTF1; SQLE; SCD; ACACA; FDFT1; FASN; LSS; CHD9; TM7SF2; DHCR7; ACACB; TGS1; HMGCR; NFYA; NCOA1
REACTOME_CARDIAC_CONDUCTION	0.648035	1	0.0106324	0.425189	0.951701	77	FXYD1; ATP2A3; FXYD7; CAMK2D; ASPH; KCNIP2; NPR2; KCNQ1; KCNK7; ATP1A1; SCN3A; KAT2B; ATP1A3; ITPR2; CLIC2; KCNK9; KCNJ12; KCNJ14; ATP2A1; CAMK2B; NKX2-5; RYR3; KCNK10; ATP1B3; ATP2B1; SCN4A; RANGRF; CAMK2G; CASQ1; FGF11; AKAP9; HIPK2; ATP2A2; KCNIP3
REACTOME_COLLAGEN_BIOSYNTHESIS_AND_MODIFYING_ENZYMES	0.648835	1	0.0106137	0.4334	0.93377	37	COL4A2; P3H3; COL9A2; COL5A2; COL27A1; SERPINH1; COL24A1; COL16A1; COLGALT1; COL9A3; COL9A1; COL7A1; COL11A2
REACTOME_CA2_PATHWAY	0.659634	1	0.0103634	0.426563	0.937034	53	GNB3; PLCB2; GNG2; FZD2; NFATC1; GNG3; GNGT2; AGO2; GNG10; ITPR2; LEF1; PRKCA; GNB4; PLCB1; TCF7L2; TCF7; AGO4; TNRC6A; GNB5; NLK; AGO3; PLCB3; FZD3; MYC; MOV10
REACTOME_TNFR2_NON_CANONICAL_NF_KB_PATHWAY	0.662234	1	0.0103034	0.422108	0.948793	87	PSMB8; TNFRSF17; TNFRSF14; CD27; LTB; PSMB1; TNFSF9; TNFSF8; TNFRSF13C; PSMB9; PSMB3; TNFRSF18; CD70; TNFRSF1B; PSMD1; PSMA8; PSME3; SEM1; BIRC3; TNFRSF1A; TRAF2; TNFRSF11A; PSMD3; PSMD13; NFKB2; PSMD7; PSMD12; PSMA6
REACTOME_DEATH_RECEPTOR_SIGNALLING	0.665133	1	0.0102367	0.418813	0.955896	133	VAV1; VAV2; ARHGEF3; ARHGEF35; VAV3; CFLAR; AATF; ARHGEF5; USP2; TNFRSF10A; ABR; AKAP13; FGD2; TRAF6; CASP10; CASP8; FGD4; TIAM2; PREX1; TRAF1; CYLD; SMPD3; BIRC3; TNFRSF1A; OBSCN; TRIO; RNF31; RAC1; ARHGEF18; TRAF2; NCSTN; ARHGEF9; TNFRSF10D; MAGED1; ARHGEF2; NFKBIA; CASP3; TNFRSF10B; MYD88; HDAC1; SPPL2B; XIAP; TAX1BP1; IKBKB; ITGB3BP; ARHGDIA; FGD3; APH1B; PLEKHG5; CHUK; CLIP3; MCF2L; ADAM17; …
REACTOME_TRANSCRIPTIONAL_REGULATION_BY_SMALL_RNAS	0.668033	1	0.0101702	0.419691	0.949505	102	H2AC19; H3C10; H2BC8; H4C6; H2AC14; H3C4; H3C2; H2AC7; H3C11; H2BC21; H2BC14; H2BC5; H3C7; H3C3; H2BC7; H2BC3; H4C11; AGO2; H2BC12; NUP88; H4C12; H2BC6; H2AJ; NUP93; H2AC4; H3-3A; SEH1L; NUP205; NUP153; NUP155; H2BC11; NUP85; H3C14; H2AC18; TNRC6A; NDC1; NUP107; RANBP2; H2AZ1; NUP35; POLR2A; POLR2E; H2BC15; H2AC20; POLR2I; AAAS; H2AC8; RAN
REACTOME_OPIOID_SIGNALLING	0.676832	1	0.00996904	0.420825	0.940247	74	GNB3; GNAT3; PDE1B; ADCY3; CAMK2D; PLCB2; GNG2; PRKCG; GNG3; GNA15; PRKCD; GNGT2; PRKAR1B; ADCY4; GNAL; GNG10; ITPR2; ADCY7; CAMK2B; GNAI2; PRKCA; GNB4; POMC; PLCB1; PRKAR1A; GNB5; GNA11; CAMK2G; NBEA; PDE4D; PLCB3; ADCY9; PDE4B; CREB1; PRKACB; GRK2; PLCB4; CAMK4; PPP2R1B; ITPR1; CDK5; PDE4A
REACTOME_DEPOSITION_OF_NEW_CENPA_CONTAINING_NUCLEOSOMES_AT_THE_CENTROMERE	0.69683	1	0.00951609	0.418668	0.931906	69	H2AC19; H2BC8; H4C6; H2AC14; H2AC7; H2BC21; H2BC14; H2BC5; H2BC7; H2BC3; H4C11; H2BC12; NPM1; H4C12; H2BC6; H2AJ; H2AC4; RUVBL1; CENPP; SMARCA5; H2BC11; H2AC18; ITGB3BP; CENPX; MIS18BP1; CENPM; H2AZ1; H2BC15; H2AC20; CENPW; CENPQ; H2AC8; CENPK; H4-16; H2BC9
REACTOME_TRNA_PROCESSING_IN_THE_NUCLEUS	0.70053	1	0.00943284	0.41796	0.923466	59	RPP21; TSEN34; XPOT; NUP88; RPP14; NUP93; SEH1L; CPSF1; POP1; NUP205; NUP153; NUP155; TSEN2; CPSF4; POP7; NUP85; NDC1; RPP40; NUP107; RANBP2
REACTOME_HATS_ACETYLATE_HISTONES	0.706229	1	0.00930487	0.413677	0.944728	135	H2AC13; H2AC19; H3C10; H2AC16; H2AC21; H2BC8; H4C6; H2AC14; H3C4; H3C2; KANSL1; H2AC7; H2AC11; H3C11; H2BC21; H2BC14; H2BC5; H3C7; H3C3; H2BC7; H2BC3; H4C11; H2BC12; RUVBL2; H4C12; KAT2B; TAF9; ING4; H2BC6; ING5; H2AC4; SUPT3H; KAT6B; RUVBL1; JADE3; WDR5; H2BC11; OGT; H3C14; H2AC18; HCFC1; SUPT20H; NCOA1; TADA3; CLOCK; H2BC15; H2AC20; BRD8; BRPF3; KANSL2; ZZZ3; ELP3; H2AC8; EP400; ELP2; TAF12
REACTOME_BASE_EXCISION_REPAIR	0.713429	1	0.00914366	0.414609	0.93144	86	POLD4; H2AC19; H2BC8; H4C6; H2AC14; H2AC7; OGG1; H2BC21; H2BC14; H2BC5; H2BC7; H2BC3; H4C11; H2BC12; H4C12; LIG3; H2BC6; H2AJ; POLD2; H2AC4; NTHL1; POLE; POLE2; UNG; POLD3; H2BC11; RPA3; H2AC18; SMUG1; RFC1; H2AZ1; H2BC15; H2AC20; RFC3; H2AC8; POLD1; NEIL2; RFC5; H4-16; H2BC9; TERF2
REACTOME_NUCLEAR_EVENTS_KINASE_AND_TRANSCRIPTION_FACTOR_ACTIVATION	0.717328	1	0.00905651	0.415047	0.91458	56	ID3; LYL1; ID2; RPS6KA5; EGR3; NAB2; ID1; FOS; MAPKAPK2; NAB1; RPS6KA1; TRIB1; CDK5R1; DUSP7; MEF2D
REACTOME_HCMV_INFECTION	0.720628	1	0.00898286	0.411701	0.94275	146	H2AC13; H2AC19; H3C10; H2AC16; H2AC21; DAXX; H2BC8; H4C6; H2AC14; H3C4; H3C2; H2AC7; TUBB2B; H2AC11; H3C11; TUBA4A; H2BC21; H2BC14; VPS37B; H2BC5; H3C7; TUBA8; H3C3; H2BC7; H2BC3; H4C11; H2BC12; NUP88; H4C12; TUBA1A; SNF8; H2BC6; VPS28; NUP93; H2AC4; SEH1L; CEBPD
REACTOME_RNA_POLYMERASE_II_TRANSCRIBES_SNRNA_GENES	0.728127	1	0.00881572	0.412215	0.923913	80	RNU11; CDK7; RNU2-1; NABP1; RNU4ATAC; SNAPC4; RNU12; TAF9; RPAP2; RNU4-1; TAF5; SNAPC1; CCNK; ELL3; SRRT; INTS8; POU2F2; TBP; ZC3H8; NCBP1; ICE1; TAF8; POLR2A; POLR2E; INTS11; POLR2I; INTS13; GTF2F2
REACTOME_TRANSCRIPTIONAL_REGULATION_OF_WHITE_ADIPOCYTE_DIFFERENTIATION	0.735126	1	0.00865998	0.411381	0.917261	71	CD36; FAM120B; SREBF1; CEBPB; LPL; HELZ2; RXRA; ZNF467; KLF5; PPARA; SLC2A4
REACTOME_PEPTIDE_HORMONE_METABOLISM	0.736726	1	0.0086244	0.412188	0.90142	48	GNB3; CTSZ; MME; GNAT3; EXOC1; ACE; MYO5A; UCN; ANPEP; POMC; ERO1B; TCF7L2; KIF5A; RAB27A; EXOC6; GH1; DPP4; CGB5; SPCS2; EXOC7
REACTOME_ION_CHANNEL_TRANSPORT	0.737226	1	0.00861329	0.409125	0.9323	126	BEST3; FXYD1; ATP2A3; FXYD7; ATP6V1G2; ATP13A4; TTYH3; CAMK2D; ASPH; TRPM4; TSC22D3; ATP11B; CLCNKA; NEDD4L; ATP1A1; TRPM2; SLC9B2; WNK4; ATP1A3; ATP6V0D1; ATP7B; TPCN1; ATP13A2; OSTM1; CLIC2; TRPC6; ATP2A1; CAMK2B; TRPV2; ATP7A; ATP13A1; RYR3; BEST4; ATP2C1; ATP10A; ATP6AP1; CLCN3; ATP1B3; ATP2B1; ANO10; ATP8A2; CAMK2G; CASQ1; ASIC3; MLKL; SGK1; WNK2; ATP2A2; UBC; ANO7; ATP11A; CLCN2; ANO8; SGK3…
REACTOME_CROSS_PRESENTATION_OF_SOLUBLE_EXOGENOUS_ANTIGENS_ENDOSOMES	0.741426	1	0.00851995	0.411795	0.898235	46	PSMB8; PSMB1; PSMB9; PSMB3; MRC2; PSMD1; PSMA8; PSME3; SEM1; PSMD3; PSMD13; PSMD7; PSMD12; PSMA6; PSMD11; PSMD5; PSMC1; PSMB7; PSMA2; PSMB6; PSMB5; PSMC5; PSMC3; PSMC6; PSMD6; PSMB10; PSMA4; PSMD14; PSMA7; PSMD2; PSMB2; PSMD8; PSMA5; PSME1; PSMC4; PSMA3; PSMC2
REACTOME_SENSORY_PROCESSING_OF_SOUND	0.742926	1	0.00848662	0.41025	0.903048	55	EPB41L1; GSN; RIPOR2; ESPNL; CASK; SPTAN1; TPRN; CABP1; ACTG1; SNAP25; TRIOBP; PJVK; ATP2B1; MPP1; CTBP2; MYO3A; PLS1; EZR; MYO1C; EPS8L2; MSN; OTOGL; VAMP2; SYP
REACTOME_CELLULAR_SENESCENCE	0.744826	1	0.00844442	0.408996	0.94307	184	RING1; H2AC19; H3C10; CDKN1A; MAP2K6; H2BC8; H4C6; H2AC14; H3C4; H3C2; H2AC7; CEBPB; MAPK10; H3C11; H1-2; ETS1; ID1; H2BC21; H2BC14; FOS; EHMT2; H1-5; H2BC5; H3C7; MAPKAPK2; ETS2; H3C3; H2BC7; H2BC3; H1-4; H4C11; CDKN2C; H2BC12; RPS6KA1; MDM4; H4C12; ATM; H2BC6; H2AJ; H2AC4; JUN; H3-3A; SCMH1
REACTOME_BETA_CATENIN_INDEPENDENT_WNT_SIGNALING	0.746825	1	0.00839999	0.408042	0.931526	134	PSMB8; RAC2; GNB3; PSMB1; DAAM1; PLCB2; GNG2; PSMB9; PSMB3; PRKCB; PRICKLE1; FZD2; PRKCG; AP2A2; NFATC1; GNG3; WNT4; GNGT2; AGO2; SCRIB; PSMD1; PSMA8; PSME3; SEM1; GNG10; ITPR2; WNT5B; RAC1; SMURF1; LEF1; PRKCA; GNB4; PSMD3; PSMD13; PLCB1; PSMD7; TCF7L2; TCF7; ARRB2; PSMD12; AGO4; PSMA6; TNRC6A; GNB5; PSMD11; VANGL2; NLK; PSMD5; AGO3; PLCB3; FZD3; PSMC1; PSMB7; PSMA2; RAC3; PSMB6; UBC; PSMB5; MYC…
REACTOME_RAC3_GTPASE_CYCLE	0.747425	1	0.00838666	0.408911	0.917478	83	NCF2; NCF1; VAV2; GARRE1; NCKAP1L; MCAM; SLC1A5; ABR; SWAP70; PREX1; AMIGO2; CYBB; NOXO1; PAK1; TFRC; ESYT1; NCF4; VRK2; DIAPH3; TRIO; VAMP3; CYBA; SRGAP2; ARHGAP15; WASF1; ABI2; CAV1; NOXA1; ARHGAP42; BAIAP2; RAC3; SNAP23; YKT6; BRK1; LEMD3
REACTOME_HEPARAN_SULFATE_HEPARIN_HS_GAG_METABOLISM	0.748625	1	0.00836001	0.411002	0.883685	36	HSPG2; IDS; XYLT1; NDST2; HPSE2; GPC5; SDC4; HS3ST3B1; SDC1; HGSNAT; GUSB; AGRN
REACTOME_CELL_JUNCTION_ORGANIZATION	0.749325	1	0.00834446	0.408668	0.902231	58	CADM1; CLDN23; JUP; NECTIN1; F11R; PLEC; CDH12; CLDN15; ACTN1; CLDN7; SDK2; FLNA; ITGA6; VASP; CDH24; CTNND1; ACTG1; NECTIN2; SDK1; CLDN11; MPP5; DST; LIMS2; ITGB4; CDH18; PRKCI; LIMS1; CLDN5; ARHGEF6
REACTOME_P75_NTR_RECEPTOR_MEDIATED_SIGNALLING	0.754825	1	0.00822231	0.407887	0.918278	91	VAV1; VAV2; ARHGEF3; ARHGEF35; VAV3; AATF; ARHGEF5; ABR; AKAP13; FGD2; TRAF6; FGD4; TIAM2; PREX1; OBSCN; TRIO; RAC1; ARHGEF18; NCSTN; ARHGEF9; MAGED1; ARHGEF2; NFKBIA; CASP3; MYD88; HDAC1; IKBKB; ITGB3BP; ARHGDIA; FGD3; APH1B; PLEKHG5; MCF2L; ADAM17; ARHGEF10L; NGFR
REACTOME_SIGNALING_BY_PTK6	0.755724	1	0.00820231	0.408874	0.89069	45	SOCS3; STAP2; ERBB4; BCAR1; GPNMB; NRG4; HRAS; DOCK1; PTPN1; DOK1; RAC1; PELP1; CDK4; ELMO2; UBC; EGF; CRK; STAT3; CCNE1; ELMO1; SFPQ; LRRK2; CDK2
REACTOME_G1_S_DNA_DAMAGE_CHECKPOINTS	0.755824	1	0.00820009	0.407767	0.906583	67	PSMB8; PSMB1; CDKN1A; ZNF385A; PSMB9; PSMB3; CDC25A; MDM4; ATM; PSMD1; PSMA8; PSME3; SEM1; MDM2; PSMD3; PSMD13; PSMD7; PSMD12; PSMA6; PSMD11; CHEK2; PSMD5; PSMC1; PSMB7; PSMA2; PSMB6; UBC; PCBP4; PSMB5; PSMC5; PSMC3; CCNE1; PSMC6; CDK2; PSMD6; PSMB10; CHEK1; PSMA4; PSMD14; PSMA7; PSMD2; PSMB2; PSMD8; CCNA2; PSMA5; PSME1; PSMC4; PSMA3; TP53; PSMC2
REACTOME_NCAM_SIGNALING_FOR_NEURITE_OUT_GROWTH	0.763724	1	0.00802454	0.407128	0.884515	43	COL4A2; ST8SIA4; RPS6KA5; COL9A2; SPTAN1; COL5A2; SPTA1; HRAS; COL9A3; COL9A1; FGFR1; PSPN; AGRN; SPTBN2; SPTBN4; CACNB3; CREB1; NRTN; COL6A1
REACTOME_RHOQ_GTPASE_CYCLE	0.767623	1	0.0079378	0.405279	0.889575	52	GFOD1; CDC42BPB; SLC1A5; JUP; ARHGAP33; PREX1; CDC42EP3; SLC4A7; SCRIB; PAK1; TFRC; DIAPH3; OBSCN; VAMP3; ARHGEF9; CDC42EP2; STEAP3; SRGAP2; CAV1; CDC42EP4; SNAP23; ARL13B; IQGAP3
REACTOME_DECTIN_1_MEDIATED_NONCANONICAL_NF_KB_SIGNALING	0.769923	1	0.00788662	0.404048	0.894515	61	PSMB8; CCL17; CCL22; PSMB1; PSMB9; PSMB3; PSMD1; PSMA8; PSME3; SEM1; PSMD3; PSMD13; NFKB2; PSMD7; PSMD12; PSMA6; PSMD11; CHUK; PSMD5; PSMC1; PSMB7; PSMA2; PSMB6; UBC; PSMB5; PSMC5; PSMC3; PSMC6; UBE2M; PSMD6; PSMB10; CUL1; MAP3K14; PSMA4; PSMD14; PSMA7; PSMD2; PSMB2; PSMD8
REACTOME_EPH_EPHRIN_MEDIATED_REPULSION_OF_CELLS	0.772623	1	0.0078265	0.405098	0.875094	39	VAV2; VAV3; AP2A2; EPHB2; EFNA4; EFNA1; RAC1; YES1; ACTG1; NCSTN; APH1B; ADAM10
REACTOME_AUF1_HNRNP_D0_BINDS_AND_DESTABILIZES_MRNA	0.774823	1	0.00777748	0.403981	0.888202	54	PSMB8; PSMB1; PSMB9; PSMB3; PSMD1; PSMA8; PSME3; SEM1; HNRNPD; EIF4G1; PSMD3; PSMD13; PSMD7; PSMD12; PSMA6; PSMD11; PSMD5; PSMC1; PSMB7; PSMA2; PSMB6; UBC; HSPA8; PSMB5; PSMC5; PSMC3; PSMC6; PSMD6; PSMB10; PSMA4; PSMD14; PSMA7; PSMD2; PSMB2; PSMD8; PSMA5; PABPC1; PSME1; PSMC4; PSMA3; PSMC2
REACTOME_REGULATION_OF_PTEN_STABILITY_AND_ACTIVITY	0.778022	1	0.00770613	0.403955	0.898107	67	PSMB8; TRIM27; PSMB1; PSMB9; PTEN; PSMB3; PSMD1; PSMA8; OTUD3; PSME3; SEM1; PSMD3; PSMD13; PSMD7; XIAP; PSMD12; PSMA6; FRK; PSMD11; USP13; AKT3; PSMD5; PSMC1; PSMB7; PSMA2; PSMB6; UBC; PSMB5; PSMC5; PSMC3; PSMC6; RNF146; CSNK2B; PSMD6; PSMB10; PSMA4; PSMD14; PSMA7; CSNK2A2; TNKS; PSMD2; PSMB2; PSMD8; STUB1; PSMA5; PSME1; TNKS2; PSMC4; PSMA3
REACTOME_METABOLISM_OF_POLYAMINES	0.778722	1	0.00769051	0.402417	0.888432	58	PSMB8; PSMB1; SAT1; PSMB9; PSMB3; AZIN2; PSMD1; PSMA8; PSME3; SMS; SEM1; AGMAT; SRM; PSMD3; PSMD13; PSMD7; PSMD12; PSMA6; AZIN1; NQO1; PSMD11; PSMD5; PSMC1; PSMB7; PSMA2; PSMB6; PSMB5; PSMC5; PSMC3; SMOX; PSMC6; PSMD6; PSMB10; PSMA4; PSMD14; PSMA7; PSMD2; PSMB2; PSMD8; PSMA5; PSME1; PSMC4; PSMA3
REACTOME_STIMULI_SENSING_CHANNELS	0.778922	1	0.00768605	0.403805	0.897773	67	BEST3; TTYH3; ASPH; TRPM4; TSC22D3; CLCNKA; NEDD4L; TRPM2; SLC9B2; WNK4; TPCN1; OSTM1; CLIC2; TRPC6; TRPV2; RYR3; BEST4; CLCN3; ANO10; CASQ1; ASIC3; MLKL; SGK1; WNK2; UBC; ANO7; CLCN2; ANO8; SGK3; CLCN7; FKBP1B; TRPV1; TPCN2; TRPC4AP; MCOLN1
REACTOME_PCP_CE_PATHWAY	0.782422	1	0.0076079	0.403435	0.907033	88	PSMB8; RAC2; PSMB1; DAAM1; PSMB9; PSMB3; PRKCB; PRICKLE1; FZD2; PRKCG; AP2A2; WNT4; SCRIB; PSMD1; PSMA8; PSME3; SEM1; WNT5B; RAC1; SMURF1; PRKCA; PSMD3; PSMD13; PSMD7; ARRB2; PSMD12; PSMA6; PSMD11; VANGL2; PSMD5; FZD3; PSMC1; PSMB7; PSMA2; RAC3; PSMB6; UBC; PSMB5
REACTOME_TRANS_GOLGI_NETWORK_VESICLE_BUDDING	0.789821	1	0.00744231	0.401157	0.893917	70	AP3B1; CTSZ; SNX9; AP1S2; TXNDC5; GNS; HIP1R; HGS; SNX5; DNASE2; PIK3C2A; GOLGB1; TFRC; ARRB1; AP4S1; SNX2; AP4M1; CLVS1; FTL; AP1M2; SH3D19; BLOC1S1; SNAP23; DNAJC6; HSPA8; TPD52; VAMP2; AP1M1; SNAPIN; GAK; YIPF6; PICALM; AP1B1; CLTA; OCRL; CPD; DTNBP1; BLOC1S3; FTH1
REACTOME_PROTEIN_FOLDING	0.790621	1	0.00742437	0.401826	0.90203	84	GNB3; TBCE; PFDN6; TUBB2B; SKIV2L; GNG2; TUBA4A; GNG3; GNA15; TUBA8; FBXW4; GNGT2; RGS6; NOP56; TUBA1A; ARL2; GNG10; TBCD; WRAP53; CCT6A; GNB4; FBXW9; PFDN4; TCP1; GBA; CCT8; CCT5; GNB5; CCT4; CCT7; FBXW7; GNA11; FBXL5; PFDN1; SPHK1; TBCC; ARFGEF2; CCT6B; USP11
REACTOME_STABILIZATION_OF_P53	0.791321	1	0.00740868	0.40002	0.881467	56	PSMB8; PSMB1; PSMB9; PSMB3; MDM4; ATM; PSMD1; PSMA8; PSME3; SEM1; MDM2; PSMD3; PSMD13; PSMD7; PSMD12; PSMA6; PSMD11; CHEK2; PSMD5; PSMC1; PSMB7; PSMA2; PSMB6; UBC; PSMB5; PSMC5; PSMC3; PSMC6; PSMD6; PSMB10; PSMA4; PSMD14; PSMA7; PSMD2; PSMB2; PSMD8; PSMA5; PSME1; PSMC4; PSMA3; TP53; PSMC2
REACTOME_ASYMMETRIC_LOCALIZATION_OF_PCP_PROTEINS	0.792821	1	0.00737502	0.399377	0.884174	61	PSMB8; PSMB1; PSMB9; PSMB3; PRICKLE1; FZD2; SCRIB; PSMD1; PSMA8; PSME3; SEM1; SMURF1; PSMD3; PSMD13; PSMD7; PSMD12; PSMA6; PSMD11; VANGL2; PSMD5; FZD3; PSMC1; PSMB7; PSMA2; PSMB6; UBC; PSMB5; PSMC5; PSMC3; FZD5; PSMC6; PSMD6; PSMB10; PSMA4; PSMD14; PSMA7; PSMD2; PSMB2; PSMD8; PSMA5; PSME1; FZD1; PSMC4; PSMA3
REACTOME_GENE_SILENCING_BY_RNA	0.793421	1	0.00736155	0.401775	0.915846	127	MIR23B; H2AC19; H3C10; H2BC8; H4C6; H2AC14; H3C4; H3C2; H2AC7; H3C11; H2BC21; H2BC14; H2BC5; H3C7; H3C3; H2BC7; H2BC3; H4C11; AGO2; H2BC12; NUP88; H4C12; H2BC6; H2AJ; NUP93; H2AC4; H3-3A; SEH1L; NUP205; NUP153; NUP155; XPO5; H2BC11; NUP85; AGO4; H3C14; H2AC18; TNRC6A; NDC1; NUP107; RANBP2; HSP90AA1; AGO3; H2AZ1; NUP35; POLR2A; POLR2E; H2BC15; H2AC20; POLR2I; AAAS; H2AC8; RAN; HENMT1; NUP133
REACTOME_REGULATION_OF_RUNX2_EXPRESSION_AND_ACTIVITY	0.79702	1	0.00728063	0.399712	0.888674	67	PSMB8; PSMB1; PSMB9; PSMB3; PPARGC1B; ESR1; PSMD1; PSMA8; PSME3; SEM1; GSK3B; SMURF1; PSMD3; PSMD13; PSMD7; PSMD12; PSMA6; PSMD11; FBXW7; PSMD5; PSMC1; PSMB7; PSMA2; PSMB6; UBC; ESRRA; PSMB5; CBFB; SKP2; PSMC5; RUNX2; PSMC3; HIVEP3; PSMC6; PSMD6; PSMB10; CUL1; PSMA4; PSMD14; PSMA7; PSMD2; PSMB2; PSMD8; STUB1; PSMA5; PSME1; NR3C1; PSMC4; PSMA3
REACTOME_GOLGI_ASSOCIATED_VESICLE_BIOGENESIS	0.80102	1	0.00719052	0.398124	0.876355	55	AP3B1; SNX9; AP1S2; TXNDC5; HIP1R; SNX5; PIK3C2A; GOLGB1; TFRC; ARRB1; SNX2; FTL; AP1M2; SH3D19; BLOC1S1; DNAJC6; HSPA8; TPD52; VAMP2; AP1M1; SNAPIN; GAK; YIPF6; PICALM; AP1B1; CLTA; OCRL; CPD; DTNBP1; BLOC1S3; FTH1
REACTOME_SYNTHESIS_OF_SUBSTRATES_IN_N_GLYCAN_BIOSYTHESIS	0.80422	1	0.00711827	0.397395	0.874751	55	NEU1; ST6GAL2; NEU4; ST8SIA4; SRD5A3; NANP; SLC35C1; PMM2; FCSK; GFUS; ST3GAL6; DPM3; ST3GAL3; GNPNAT1; NPL; ST6GALNAC3; ST6GAL1; NEU3; DHDDS; RENBP; DPM1; NUS1; DOLK; GLB1; NAGK
REACTOME_REGULATION_OF_HMOX1_EXPRESSION_AND_ACTIVITY	0.80462	1	0.00710923	0.397054	0.880924	64	PSMB8; PSMB1; MAFK; PSMB9; PSMB3; HMOX1; PRKCD; PSMD1; PSMA8; PSME3; SEM1; BACH1; PSMD3; PSMD13; PSMD7; PSMD12; PSMA6; PSMD11; PSMD5; PSMC1; PSMB7; PSMA2; PSMB6; UBC; PSMB5; NFE2L2; HM13; SKP2; PSMC5; PSMC3; PSMC6; CSNK2B; PSMD6; PSMB10; CUL1; PSMA4; PSMD14; PSMA7; CSNK2A2; PSMD2; PSMB2; PSMD8
REACTOME_DISEASES_OF_GLYCOSYLATION	0.806819	1	0.00705945	0.399448	0.900531	95	NEU1; THSD7A; HSPG2; GALNT3; ALG2; SRD5A3; ALG14; FMOD; ADAMTSL5; PMM2; ADAMTS13; GPC5; ADAMTS10; CFP; SDC4; ADAMTSL2; MUC1; LFNG; DPM3; SDC1; HEXB; ST3GAL3; NOTCH4; ALG8; C1GALT1; SSPOP; ADAMTS7; MUC20; ALG3; NOTCH1; AGRN; PGM1; SPON2; DHDDS; POMT1; B4GAT1; DPM1; NUS1; DOLK; GLB1; ALG6; CHSY1; POMT2; MPDU1; GALE; NOTCH2; DPAGT1; RFT1; GPC2; THSD1; MAN1B1; DPM2
REACTOME_SCF_SKP2_MEDIATED_DEGRADATION_OF_P27_P21	0.807019	1	0.00705492	0.396193	0.875371	59	PSMB8; PSMB1; CDKN1A; PSMB9; PSMB3; PSMD1; PSME3; SEM1; PSMD3; PSMD13; PSMD7; PSMD12; PSMA6; PSMD11; CDK4; PSMD5; PSMC1; PSMB7; PSMA2; PSMB6; UBC; PSMB5; SKP2; PSMC5; PSMC3; CCNE1; PSMC6; CDK2; PSMD6; PSMB10; CUL1; PSMA4; PSMD14; PSMA7; PSMD2; PSMB2; PSMD8; CCNA2; PSMA5; PSME1; PSMC4; PSMA3
REACTOME_HEDGEHOG_LIGAND_BIOGENESIS	0.811519	1	0.00695283	0.39479	0.87402	61	PSMB8; PSMB1; PSMB9; PSMB3; PSMD1; PSMA8; GPC5; PSME3; SEM1; SYVN1; DISP2; PSMD3; PSMD13; PSMD7; PSMD12; PSMA6; PSMD11; PSMD5; ADAM17; PSMC1; PSMB7; PSMA2; PSMB6; UBC; PSMB5; PSMC5; PSMC3; P4HB; ERLEC1; PSMC6; PSMD6; PSMB10; PSMA4; PSMD14; PSMA7; PSMD2; OS9; PSMB2; PSMD8; PSMA5; HHAT; PSME1; PSMC4; PSMA3
REACTOME_REGULATION_OF_HSF1_MEDIATED_HEAT_SHOCK_RESPONSE	0.813019	1	0.00691872	0.396692	0.887917	77	HSPA1B; MAPKAPK2; DNAJC2; SERPINH1; TNFRSF21; NUP88; CRYBA4; HSPA9; ATM; FKBP4; NUP93; SEH1L; HSPA13; HSPA4; GSK3B; NUP205; NUP153; NUP155; HSPH1; NUP85; RPA3; NDC1; HSPA14; NUP107; RANBP2; HSPA12B; BAG1; MRPL18; DNAJB6; NUP35; YWHAE; AAAS; HSPA8; DNAJC7
REACTOME_SIGNALING_BY_EGFR	0.814719	1	0.00688001	0.393684	0.855308	43	GAB1; PAG1; SPRY1; HGS; LRIG1; HRAS; CSK; PTPN12; ADAM10; SH3GL1; ADAM17; AREG; SPRY2; SH3KBP1; UBC; EGF; PTPN3
REACTOME_THE_ROLE_OF_GTSE1_IN_G2_M_PROGRESSION_AFTER_G2_CHECKPOINT	0.815118	1	0.0068709	0.395907	0.88222	70	FKBPL; PSMB8; PSMB1; CDKN1A; TUBB2B; PSMB9; PSMB3; TUBA4A; TUBA8; TUBA1A; PSMD1; PSMA8; PSME3; SEM1; HSP90AB1; PSMD3; PSMD13; PSMD7; PSMD12; PSMA6; PSMD11; PSMD5; HSP90AA1; PSMC1; PSMB7; PSMA2; PSMB6; UBC; PSMB5; MAPRE1; PSMC5; PSMC3; PSMC6; TUBA1B; PSMD6; PSMB10; PSMA4; PSMD14; PSMA7; PSMD2; PSMB2; PSMD8; TUBB4B; PSMA5; TUBB3; PSME1; PSMC4; PSMA3; TP53; PSMC2
REACTOME_TRNA_PROCESSING	0.817818	1	0.00680928	0.396931	0.900671	111	RPP21; TSEN34; PUS7; PUS1; MT-RNR2; XPOT; WDR4; NUP88; TRMT61A; CTU2; URM1; METTL1; RPP14; NUP93; SEH1L; TRMT10A; CPSF1; POP1; NUP205; TRMT10C; NUP153; NUP155; TRIT1; TSEN2; CPSF4; POP7; FTSJ1; TRMT1; NUP85; TRMT44; EPRS1; NDC1; RPP40; NSUN2; NUP107; RANBP2; ALKBH8; ADAT1; NUP35; MT-RNR1; QTRT1; AAAS; DDX1; RAN; TRMT9B; FAM98B; QTRT2; NUP133; TRMT6
REACTOME_DEGRADATION_OF_AXIN	0.818518	1	0.00679328	0.393964	0.866178	54	PSMB8; PSMB1; PSMB9; PSMB3; PSMD1; PSMA8; PSME3; SEM1; PSMD3; PSMD13; PSMD7; PSMD12; PSMA6; PSMD11; PSMD5; PSMC1; PSMB7; PSMA2; PSMB6; UBC; PSMB5; PSMC5; PSMC3; PSMC6; RNF146; PSMD6; PSMB10; PSMA4; PSMD14; PSMA7; TNKS; PSMD2; PSMB2; PSMD8; AXIN1; PSMA5; PSME1; TNKS2; PSMC4; PSMA3; PSMC2
REACTOME_REGULATION_OF_INSULIN_LIKE_GROWTH_FACTOR_IGF_TRANSPORT_AND_UPTAKE_BY_INSULIN_LIKE_GROWTH_FACTOR_BINDING_PROTEINS_IGFBPS	0.821518	1	0.00672459	0.393786	0.876521	69	IGFBP4; SPP1; CST3; LGALS1; KLK1; TMEM132A; LTBP1; LAMB1; LAMB2; HRC; FSTL3; ALB; C3; GOLM1; HSP90B1; PLG; LAMC1; ADAM10; MMP1; GAS6; MGAT4A; MXRA8; MFGE8; ANO8; MEN1; P4HB; QSOX1; C4A; NUCB1; MBTPS1; APOL1; VGF; TIMP1; WFS1; BMP4; CKAP4
REACTOME_RHOJ_GTPASE_CYCLE	0.825417	1	0.00663499	0.391958	0.858002	49	CDC42BPB; SLC1A5; JUP; PREX1; DOCK8; SLC4A7; FNBP1L; SCRIB; PAK1; TFRC; FMNL3; DIAPH3; TRIO; VAMP3; WAS; STEAP3; CAV1; SNAP23; ARL13B; IQGAP3; OPHN1; OCRL; ARHGAP21; WASL; ARHGEF7; GIT2
REACTOME_GLYCOSAMINOGLYCAN_METABOLISM	0.826817	1	0.00660274	0.394608	0.886981	87	CD44; HSPG2; IDS; XYLT1; CHST2; FMOD; GNS; NDST2; SLC9A1; HPSE2; GPC5; DSE; B4GALT2; B4GALT6; SDC4; CHST15; ST3GAL6; HS3ST3B1; PAPSS1; B3GNT7; B4GALT4; SDC1; HEXB; CHPF; ST3GAL3; HGSNAT
REACTOME_ABC_FAMILY_PROTEINS_MEDIATED_TRANSPORT	0.827117	1	0.00659582	0.394916	0.888722	90	PSMB8; ABCF1; PSMB1; ABCB9; ABCD2; PSMB9; PSMB3; ABCA9; ABCA7; ABCG1; RNF5; EIF2S1; PSMD1; PSMA8; ABCD1; PSME3; EIF2S2; SEM1; DERL3; ABCC4; ABCC10; ABCB10; PSMD3; PSMD13; PSMD7; PSMD12; PSMA6; PSMD11; PSMD5; PSMC1; PSMB7; PSMA2; PSMB6; UBC; ABCC1; PSMB5; PSMC5; PSMC3; EIF2S3; ABCA2; ERLEC1; PSMC6; PEX3; PSMD6; PSMB10; ABCA6; PSMA4; ABCD3; PSMD14; PSMA7; PSMD2; OS9; PSMB2; PSMD8; PSMA5; ABCB8; PSM…
REACTOME_TELOMERE_MAINTENANCE	0.827817	1	0.00657967	0.395249	0.896214	108	POLD4; H2AC19; DAXX; H2BC8; H4C6; H2AC14; H2AC7; TERT; H2BC21; H2BC14; H2BC5; H2BC7; H2BC3; H4C11; H2BC12; ATRX; RUVBL2; H4C12; GAR1; TEN1; H2BC6; H2AJ; POLD2; H2AC4; H3-3A; WRAP53; CTC1; RUVBL1; DKC1; POLD3; H2BC11; RPA3; RTEL1; H2AC18; NHP2; POLA1; RFC1; PIF1; H2AZ1; POLR2A; POLR2E; H2BC15; H2AC20; POLR2I; RFC3; H2AC8; POLD1; RFC5; H4-16; H2BC9; TERF2; BLM; CDK2; PRIM1; H2AB1; RFC4; STN1; H2BC1…
REACTOME_ORC1_REMOVAL_FROM_CHROMATIN	0.829917	1	0.00653115	0.392708	0.875091	70	PSMB8; PSMB1; PSMB9; PSMB3; PSMD1; PSMA8; PSME3; SEM1; CDT1; ORC6; PSMD3; PSMD13; PSMD7; PSMD12; PSMA6; MCM8; PSMD11; ORC3; ORC4; PSMD5; PSMC1; PSMB7; MCM4; PSMA2; PSMB6; UBC; PSMB5; MCM3; SKP2; PSMC5; PSMC3; MCM7; CDC6; PSMC6; CDK2; PSMD6; PSMB10; CUL1; ORC5; PSMA4; MCM2; PSMD14; PSMA7; PSMD2; PSMB2; PSMD8; CCNA2; PSMA5; PSME1; PSMC4; PSMA3; PSMC2; MCM6
REACTOME_REGULATION_OF_RUNX3_EXPRESSION_AND_ACTIVITY	0.832917	1	0.00646164	0.38984	0.858122	55	PSMB8; PSMB1; PSMB9; PSMB3; PSMD1; PSME3; SEM1; SMURF1; MDM2; PSMD3; PSMD13; PSMD7; PSMD12; PSMA6; PSMD11; RUNX3; PSMD5; PSMC1; PSMB7; PSMA2; PSMB6; UBC; PSMB5; CBFB; PSMC5; PSMC3; PSMC6; PSMD6; PSMB10; TGFB1; PSMA4; PSMD14; PSMA7; PSMD2; PSMB2; PSMD8; PSMA5; PSME1; PSMC4; PSMA3; PSMC2
REACTOME_SIGNALING_BY_ERBB2	0.834917	1	0.00641515	0.388531	0.844112	43	ERBB4; GAB1; PRKCD; MATK; NRG4; HRAS; PTPN12; YES1; PRKCE; PRKCA; PTPN18; GRB7; AKT3; HSP90AA1; UBC; EGF
REACTOME_MAPK6_MAPK4_SIGNALING	0.837316	1	0.00635922	0.392234	0.880497	84	RAG1; PSMB8; PSMB1; PSMB9; PSMB3; RAG2; AGO2; CDC42EP3; PSMD1; FOXO3; PAK1; PSMA8; PSME3; SEM1; JUN; RAC1; PSMD3; CDC42EP2; PSMD13; PSMD7; PSMD12; AGO4; PSMA6; TNRC6A; PSMD11; PSMD5; AGO3; XPO1; PSMC1; PSMB7; PSMA2; PSMB6; UBC; PRKACB; PSMB5; IGF2BP1; MYC; MOV10; PSMC5; PSMC3; CCND3; MAPKAPK5; PSMC6; PSMD6; PSMB10; PSMA4; PSMD14; PSMA7; DNAJB1; PSMD2; PSMB2; PSMD8; PSMA5; PSME1; CDC14B; PSMC4; PS…
REACTOME_NEGATIVE_REGULATION_OF_NOTCH4_SIGNALING	0.841916	1	0.00625153	0.387561	0.852099	54	PSMB8; PSMB1; PSMB9; PSMB3; PSMD1; PSME3; SEM1; PSMD3; PSMD13; NOTCH4; PSMD7; PSMD12; PSMA6; PSMD11; FBXW7; PSMD5; PSMC1; PSMB7; PSMA2; PSMB6; UBC; PSMB5; PSMC5; PSMC3; PSMC6; PSMD6; PSMB10; CUL1; PSMA4; PSMD14; PSMA7; PSMD2; PSMB2; PSMD8; YWHAZ; PSMA5; PSME1; PSMC4; PSMA3; PSMC2
REACTOME_CHONDROITIN_SULFATE_DERMATAN_SULFATE_METABOLISM	0.842916	1	0.00622803	0.385588	0.831938	38	HSPG2; IDS; XYLT1; GPC5; DSE; SDC4; CHST15; SDC1; HEXB; CHPF; AGRN; UST; IDUA
REACTOME_CYCLIN_A_CDK2_ASSOCIATED_EVENTS_AT_S_PHASE_ENTRY	0.843416	1	0.00621627	0.390798	0.877274	84	CDK7; PSMB8; PSMB1; CDKN1A; PSMB9; PSMB3; LIN37; CDC25A; RBL2; PSMD1; PSME3; SEM1; TFDP1; PSMD3; PSMD13; PSMD7; PSMD12; PSMA6; PSMD11; AKT3; CDK4; PSMD5; PSMC1; PSMB7; CDC25B; PSMA2; PSMB6; UBC; MAX; PSMB5; MYC; SKP2; PSMC5; PSMC3; E2F5; CABLES1; CCNE1; PSMC6; CDK2; PSMD6; PSMB10; E2F4; CUL1; PSMA4; PSMD14; PSMA7; PSMD2; LIN54; PSMB2; PSMD8; CCNA2; PSMA5
REACTOME_REGULATION_OF_MRNA_STABILITY_BY_PROTEINS_THAT_BIND_AU_RICH_ELEMENTS	0.844116	1	0.00619979	0.39105	0.878512	86	PSMB8; PARN; PSMB1; PSMB9; PSMB3; XRN1; MAPKAPK2; PRKCD; PSMD1; PSMA8; PSME3; EXOSC3; SEM1; HNRNPD; ZFP36; EIF4G1; PRKCA; PSMD3; PSMD13; EXOSC1; PSMD7; PSMD12; PSMA6; KHSRP; PSMD11; MAPK14; PSMD5; XPO1; PSMC1; PSMB7; DIS3; PSMA2; PSMB6; UBC; HSPA8; PSMB5; PSMC5; PSMC3; ANP32A; EXOSC7; SET; EXOSC9; PSMC6; PSMD6; ELAVL1; PSMB10; PSMA4; EXOSC8; PSMD14; PSMA7; EXOSC2; PSMD2; PSMB2; PSMD8; YWHAZ; PSMA…
REACTOME_BIOSYNTHESIS_OF_THE_N_GLYCAN_PRECURSOR_DOLICHOL_LIPID_LINKED_OLIGOSACCHARIDE_LLO_AND_TRANSFER_TO_A_NASCENT_PROTEIN	0.845215	1	0.00617386	0.388819	0.866423	70	NEU1; ST6GAL2; NEU4; ST8SIA4; ALG2; SRD5A3; ALG14; NANP; SLC35C1; PMM2; FCSK; GFUS; ST3GAL6; DPM3; ST3GAL3; GNPNAT1; ALG8; NPL; ALG3; ST6GALNAC3; ST6GAL1; NEU3; DHDDS; RENBP; DPM1; NUS1; DOLK; GLB1; NAGK; ALG6; MPDU1; DPAGT1; RFT1; ST3GAL2; FPGT; GFPT2; DPM2
REACTOME_REGULATION_OF_LIPID_METABOLISM_BY_PPARALPHA	0.849415	1	0.00607445	0.390444	0.882875	101	CD36; FAM120B; SREBF1; GLIPR1; HELZ2; RXRA; PPARGC1B; PPARA; MTF1; TIAM2; TRIB3; RXRB; NR1D1; TNFRSF21; RGL1; FDFT1; AHRR; CHD9; ACOX1; MED13L; CDK8; TGS1; FADS1; CPT2; MED16; SLC27A1; HMGCR; NFYA; NR1H2; NCOA1; CLOCK; MED23
REACTOME_CELLULAR_RESPONSE_TO_CHEMICAL_STRESS	0.851515	1	0.00602451	0.393283	0.900771	147	NCF2; PSMB8; NLRP3; NCF1; PSMB1; STAP2; TXNIP; MAFK; PSMB9; PSMB3; HELZ2; HMOX1; RXRA; PPARA; PRKCD; GPX7; CYBB; SCO1; PSMD1; ALB; PSMA8; NCF4; PSME3; COX20; BLVRA; SEM1; CCS; CHD9; MT-CO3; MT-CO1; SOD2; CYCS; TXN; BACH1; ATP7A; CYBA; LRPPRC; PSMD3; MT-CO2; PSMD13; TGS1; PSMD7; GSTP1; PSMD12; PSMA6; PSMD11; NCOA1; SOD1; COX16; PSMD5; PSMC1; TACO1; PSMB7; PSMA2; PSMB6; UBC; ABCC1; PSMB5; NFE2L2; H…
REACTOME_ASSEMBLY_OF_THE_PRE_REPLICATIVE_COMPLEX	0.852015	1	0.0060126	0.386882	0.86015	67	PSMB8; PSMB1; PSMB9; PSMB3; PSMD1; PSMA8; PSME3; SEM1; CDT1; ORC6; PSMD3; PSMD13; PSMD7; PSMD12; PSMA6; MCM8; PSMD11; ORC3; ORC4; PSMD5; PSMC1; PSMB7; MCM4; PSMA2; PSMB6; UBC; PSMB5; MCM3; PSMC5; PSMC3; MCM7; CDC6; GMNN; PSMC6; PSMD6; PSMB10; ORC5; PSMA4; MCM2; PSMD14; PSMA7; PSMD2; PSMB2; PSMD8; PSMA5; PSME1; PSMC4; PSMA3; PSMC2; MCM6
REACTOME_POST_TRANSLATIONAL_MODIFICATION_SYNTHESIS_OF_GPI_ANCHORED_PROTEINS	0.853415	1	0.00597918	0.384478	0.845321	54	LY6E; VNN1; CD52; PIGW; NRN1; FOLR2; PRSS21; PIGH; CPM; DPM3
REACTOME_CLEC7A_DECTIN_1_SIGNALING	0.856614	1	0.00590251	0.389119	0.878984	99	PSMB8; CCL17; CCL22; CLEC7A; PSMB1; PLCG2; PSMB9; PSMB3; CARD11; NFATC1; TRAF6; PRKCD; CASP8; PSMD1; NFATC2; PSMA8; CDC34; PSME3; SEM1; ITPR2; NFKBIA; SYK; PSMD3; PSMD13; NFKB2; PSMD7; PSMD12; PSMA6; IKBKB; BCL10; PSMD11; CHUK; PSMD5; PSMC1; PSMB7; PSMA2; PSMB6; UBC; PSMB5; PSMC5; PSMC3; NFKB1; ITPR1; CARD9; PSMC6; UBE2M; PSMD6; PSMB10; CUL1; MAP3K14; PSMA4; MALT1; PSMD14; PPP3CB; PSMA7; PSMD2; P…
REACTOME_DOWNSTREAM_SIGNALING_EVENTS_OF_B_CELL_RECEPTOR_BCR	0.858814	1	0.00584955	0.386106	0.865393	80	PSMB8; PSMB1; RASGRP1; PSMB9; PSMB3; PRKCB; RASGRP3; REL; CARD11; NFATC1; HRAS; PSMD1; NFATC2; PSMA8; PSME3; SEM1; NFKBIA; PSMD3; NFKBIB; PSMD13; PSMD7; PSMD12; PSMA6; IKBKB; BCL10; PSMD11; CHUK; PSMD5; PSMC1; PSMB7; PSMA2; PSMB6; UBC; PSMB5; PSMC5; PSMC3; NFKB1; PSMC6; PSMD6; PSMB10; CUL1; PSMA4; MALT1; PSMD14; PPP3CB; PSMA7; PSMD2; PSMB2; PSMD8
REACTOME_SIGNALING_BY_NOTCH1	0.858914	1	0.00584714	0.384964	0.856308	68	TLE4; TLE3; DTX2; NEURL1B; KAT2B; HDAC11; ARRB1; DTX4; NCSTN; CDK8; HDAC1; SNW1; RBPJ; ARRB2; APH1B; ITCH; ADAM10; DLL1; NOTCH1; FBXW7; NBEA; HDAC4; MAML2; ADAM17; HDAC6; HDAC9; UBC; JAG2; MYC; MIB2
REACTOME_SLC_TRANSPORTER_DISORDERS	0.864414	1	0.00571378	0.380873	0.842182	60	SLC7A7; SLC1A3; SLC2A9; SLC24A1; NUP88; SLC39A4; SLC35C1; SLC22A5; SLC16A1; NUP93; SEH1L; SLC22A18; SLC29A3; NUP205; NUP153; NUP155; SLC2A1; NUP85; NDC1; NUP107; RANBP2; NUP35; SLC11A2; AAAS; SLC27A4; NUP133
REACTOME_MITOTIC_PROPHASE	0.866613	1	0.00566004	0.390433	0.892099	137	H2AC19; H3C10; H2BC8; H4C6; H2AC14; H3C4; H3C2; H2AC7; H3C11; PRKCB; H2BC21; H2BC14; GORASP1; H2BC5; H3C7; H3C3; H2BC7; H2BC3; H4C11; H2BC12; NEK6; NUP88; MCPH1; H4C12; NUMA1; H2BC6; H2AJ; NUP93; H2AC4; H3-3A; VRK2; SEH1L; PPP2R2D; USO1; NUP205; NUP153; NUP155; PRKCA; BANF1; H2BC11; VRK1; NUP85; H3C14; H2AC18; NDC1; NUP107; RANBP2
REACTOME_DNA_REPLICATION_PRE_INITIATION	0.867813	1	0.00563063	0.384998	0.863823	83	PSMB8; PSMB1; PSMB9; PSMB3; PSMD1; PSMA8; PSME3; SEM1; CDC45; CDT1; POLE; POLE2; ORC6; PSMD3; PSMD13; PSMD7; PSMD12; RPA3; PSMA6; MCM8; PSMD11; ORC3; POLA1; ORC4; PSMD5; PSMC1; PSMB7; MCM4; PSMA2; PSMB6; UBC; PSMB5; MCM3; PSMC5; PSMC3; MCM7; MCM10; CDC6; GMNN; DBF4; PSMC6; CDK2; PSMD6; PSMB10; ORC5; PRIM1; PSMA4; MCM2; CDC7; PSMD14; PSMA7; PSMD2; PSMB2; PSMD8
REACTOME_REGULATION_OF_RAS_BY_GAPS	0.872113	1	0.00552463	0.380919	0.846891	67	PSMB8; PSMB1; PSMB9; PSMB3; RASA3; HRAS; PSMD1; PSMA8; PSME3; SEM1; DAB2IP; PSMD3; RASAL2; RASAL1; PSMD13; SPRED1; PSMD7; PSMD12; PSMA6; SYNGAP1; PSMD11; PSMD5; NF1; PSMC1; PSMB7; PSMA2; PSMB6; UBC; PSMB5; SPRED3; PSMC5; PSMC3; PSMC6; PSMD6; PSMB10; PSMA4; PSMD14; PSMA7; PSMD2; PSMB2; PSMD8
REACTOME_TOLL_LIKE_RECEPTOR_9_TLR9_CASCADE	0.872513	1	0.00551472	0.385299	0.867426	91	AGER; LY96; MAP2K6; PELI2; TLR4; MAPK10; IRF7; RPS6KA5; FOS; MAPKAPK2; TRAF6; TLR9; ECSIT; RPS6KA1; PIK3R4; JUN; DUSP7; NFKBIA; TICAM2; NFKBIB; MYD88; NFKB2; MEF2A; NOD1; PELI1; IKBKB; CHUK; MAPK14; TLR7; TICAM1; ELK1; CREB1; UBC; IRAK2; MAPKAPK3; IRAK1
REACTOME_HSP90_CHAPERONE_CYCLE_FOR_STEROID_HORMONE_RECEPTORS_SHR	0.875312	1	0.0054451	0.376699	0.820601	45	HSPA1B; TUBB2B; TUBA4A; TUBA8; TUBA1A; FKBP4; HSP90AB1; STIP1; FKBP5; DYNC1I1; HSP90AA1; DCTN3; DNAJA1; DCTN4; HSPA8; DYNC1LI1; DCTN2; TUBA1B; DCTN1; DNAJB1; TUBB4B; PTGES3; TUBB3; NR3C1; DYNC1LI2; DNAJA2; DYNC1H1; TUBB4A
REACTOME_CELLULAR_RESPONSE_TO_HEAT_STRESS	0.875812	1	0.00543262	0.383861	0.864892	93	HSPA1B; CAMK2D; MAPKAPK2; DNAJC2; SERPINH1; TNFRSF21; NUP88; CRYBA4; HSPA9; ATM; FKBP4; NUP93; SEH1L; AKT1S1; HSPA13; HSP90AB1; CAMK2B; HSPA4; GSK3B; NUP205; NUP153; NUP155; HSPH1; NUP85; RPA3; NDC1; HSPA14; NUP107; RANBP2; HSPA12B; CAMK2G; BAG1; HSP90AA1; MRPL18; DNAJB6; NUP35; HDAC6; YWHAE; AAAS; HSPA8; DNAJC7
REACTOME_DEFECTIVE_CFTR_CAUSES_CYSTIC_FIBROSIS	0.876412	1	0.00541763	0.378292	0.835821	59	PSMB8; PSMB1; PSMB9; PSMB3; RNF5; PSMD1; PSMA8; PSME3; SEM1; DERL3; PSMD3; PSMD13; PSMD7; PSMD12; PSMA6; PSMD11; PSMD5; PSMC1; PSMB7; PSMA2; PSMB6; UBC; PSMB5; PSMC5; PSMC3; ERLEC1; PSMC6; PSMD6; PSMB10; PSMA4; PSMD14; PSMA7; PSMD2; OS9; PSMB2; PSMD8; PSMA5; PSME1; PSMC4; PSMA3
REACTOME_DEGRADATION_OF_GLI1_BY_THE_PROTEASOME	0.876912	1	0.00540512	0.377276	0.832927	58	PSMB8; PSMB1; PSMB9; PSMB3; PSMD1; PSMA8; PSME3; SEM1; PSMD3; PSMD13; PSMD7; PSMD12; PSMA6; ITCH; PSMD11; PSMD5; GLI1; PSMC1; PSMB7; PSMA2; PSMB6; UBC; PRKACB; PSMB5; PSMC5; PSMC3; PSMC6; PSMD6; PSMB10; CUL1; PSMA4; PSMD14; PSMA7; PSMD2; PSMB2; PSMD8; PSMA5; PSME1; PSMC4; PSMA3; PSMC2; PRKACA; PSMA1
REACTOME_TRANSCRIPTIONAL_ACTIVATION_OF_MITOCHONDRIAL_BIOGENESIS	0.878412	1	0.0053675	0.376691	0.826825	52	HELZ2; RXRA; PPRC1; PPARGC1B; PPARA; NR1D1; IDH2; MEF2D; TFB2M; CHD9; SIRT4; SOD2; CYCS; SSBP1; TGS1; TWNK; TFB1M; HCFC1; SIRT3; NCOA1; CREB1; SIRT5; ESRRA; TFAM; CAMK4; CRTC3
REACTOME_EPH_EPHRIN_SIGNALING	0.879812	1	0.00533226	0.379755	0.849683	76	VAV2; VAV3; AP2A2; LIMK1; EPHB2; EFNA4; ARPC2; HRAS; ARPC5; MYL12A; PAK1; NCK2; EFNA1; GRIN1; RAC1; YES1; ACTG1; NCSTN; ACTR3; MYL6; MYL12B; APH1B; ADAM10
REACTOME_GLOBAL_GENOME_NUCLEOTIDE_EXCISION_REPAIR_GG_NER	0.886311	1	0.00516703	0.380068	0.853187	84	CDK7; POLD4; TFPT; GTF2H4; CETN2; DDB2; LIG3; POLD2; ACTR8; RUVBL1; ACTR5; POLE; POLE2; PIAS3; ERCC5; COPS3; POLD3; RPA3; INO80; CUL4A; YY1; GPS1; RFC1; RAD23B; ERCC2; RFC3; UBC; CUL4B; RAD23A; UBE2V2; POLD1; COPS2; RFC5
REACTOME_DEGRADATION_OF_DVL	0.886511	1	0.0051619	0.374116	0.824385	56	PSMB8; PSMB1; PSMB9; PSMB3; PSMD1; PSMA8; PSME3; SEM1; PSMD3; PSMD13; PSMD7; PSMD12; PSMA6; PSMD11; PSMD5; PSMC1; PSMB7; PSMA2; PSMB6; UBC; PSMB5; PSMC5; PSMC3; PSMC6; PSMD6; PSMB10; PSMA4; PSMD14; PSMA7; PSMD2; PSMB2; PSMD8; PSMA5; PSME1; PSMC4; PSMA3; PSMC2; DVL1
REACTOME_DDX58_IFIH1_MEDIATED_INDUCTION_OF_INTERFERON_ALPHA_BETA	0.886611	1	0.00515934	0.376429	0.836222	66	AGER; RNF135; IRF7; TRAF6; CASP10; NLRC5; CASP8; DHX58; CYLD; IRF3; HSP90AB1; TRAF2; NFKBIA; NFKBIB; NFKB2; TAX1BP1; IKBKB; ITCH; UBE2L6; CHUK; HSP90AA1; ISG15; UBC; IKBKE; RNF125; TNFAIP3; NFKB1
REACTOME_RAB_GEFS_EXCHANGE_GTP_FOR_GDP_ON_RABS	0.888811	1	0.00510272	0.380704	0.855269	86	RIN2; DENND2B; DENND5A; DENND6B; RAB3IP; ULK1; RAB5B; DENND2A; ANKRD27; DENND1C; RIN3; RAB38; DENND1B; RAB39A; TRAPPC2; DENND4A; RAB3GAP2; TRAPPC6A; TRAPPC2L; RAB12; TRAPPC12; CCZ1; SBF2; RAB27A; DENND2D; RAB9A; SBF1; AKT3; DENND5B; CHML; RAB35; GDI1; YWHAE; TRAPPC10; TRAPPC9
REACTOME_TRANSCRIPTIONAL_REGULATION_BY_RUNX3	0.894011	1	0.00496748	0.379865	0.85599	94	PSMB8; SPP1; PSMB1; CDKN1A; ITGAL; BRD2; PSMB9; ITGA4; PSMB3; PSMD1; FOXO3; KAT2B; PSME3; SEM1; SMURF1; MDM2; LEF1; PSMD3; PSMD13; PSMD7; SNW1; RBPJ; TCF7L2; TCF7; PSMD12; PSMA6; NOTCH1; PSMD11; RUNX3; PSMD5; HDAC4; MAML2; PSMC1; PSMB7; PSMA2; PSMB6; UBC; PSMB5; MYC; CBFB; PSMC5; PSMC3; PSMC6; PSMD6; TCF7L1; PSMB10; TGFB1; PSMA4; TEAD4; PSMD14; WWTR1; PSMA7; HES1; PSMD2; TEAD3; PSMB2; PSMD8
REACTOME_CYTOPROTECTION_BY_HMOX1	0.89671	1	0.00489641	0.382495	0.870045	120	PSMB8; NLRP3; PSMB1; STAP2; TXNIP; MAFK; PSMB9; PSMB3; HELZ2; HMOX1; RXRA; PPARA; PRKCD; SCO1; PSMD1; ALB; PSMA8; PSME3; COX20; BLVRA; SEM1; CHD9; MT-CO3; MT-CO1; CYCS; BACH1; LRPPRC; PSMD3; MT-CO2; PSMD13; TGS1; PSMD7; PSMD12; PSMA6; PSMD11; NCOA1; COX16; PSMD5; PSMC1; TACO1; PSMB7; PSMA2; PSMB6; UBC; ABCC1; PSMB5; NFE2L2; HM13; SCO2; SKP2; PSMC5; PSMC3; STAT3; COX4I1; PSMC6; CSNK2B; HMOX2; PSMD…
REACTOME_CYTOCHROME_P450_ARRANGED_BY_SUBSTRATE_TYPE	0.89851	1	0.0048487	0.360764	0.768577	31	TBXAS1; RXRA; FDX2; AHRR; CYP4V2; CYP26A1; CYP2W1; POMC; NCOA1; CYP2U1; CYP39A1; CYP1A1; FDX1; CYP51A1; CYP2C8; CYP2R1
REACTOME_INTERLEUKIN_1_SIGNALING	0.90061	1	0.00479268	0.378071	0.852339	95	PSMB8; AGER; PSMB1; MAP2K6; PELI2; PSMB9; PSMB3; TRAF6; PSMD1; TOLLIP; PSMA8; PSME3; SEM1; NFKBIA; PSMD3; NFKBIB; PSMD13; MYD88; NFKB2; PSMD7; NOD1; PELI1; PSMD12; PSMA6; IKBKB; IL1R2; PSMD11; CHUK; PSMD5; PSMC1; PSMB7; PSMA2; PSMB6; UBC; IRAK2; PSMB5; IRAK1; MAP3K3; PSMC5; PSMC3; NFKB1; IL1RAP; PSMC6; PSMD6; MAP3K8; PSMB10; CUL1; PSMA4; PSMD14; PSMA7; IRAK3; PSMD2; PSMB2; PSMD8; TAB2; NKIRAS2; P…
REACTOME_GLYCEROPHOSPHOLIPID_BIOSYNTHESIS	0.905609	1	0.00465768	0.376692	0.851351	100	PLAAT4; PLA2G4B; ABHD4; LPCAT1; CPNE7; SLC44A2; PLD3; CHPT1; MGLL; AGPAT2; PLBD1; CPNE3; PLD4; MFSD2A; PITPNM2; PTDSS2; AGPAT4; AGPAT1; STARD10; PLAAT3; AGPAT5; PLD2; LCLAT1; TMEM86B; CEPT1; OSBPL5; PLA2G6; LPGAT1; ETNK1; SELENOI; PCYT2; PITPNB; OSBPL10; MBOAT7; PTDSS1; PLA2G2D; LPCAT3; PLA2G15; STARD7
REACTOME_HEDGEHOG_OFF_STATE	0.909109	1	0.00456171	0.376063	0.8508	102	PSMB8; PSMB1; ADCY3; TUBB2B; DYNC2H1; PSMB9; PSMB3; TUBA4A; PRKAR1B; ADCY4; IFT140; TUBA1A; PTCH1; PSMD1; PSMA8; WDR35; PSME3; SEM1; ADCY7; TTC21B; GSK3B; PSMD3; PSMD13; OFD1; PRKAR1A; PSMD7; PSMD12; PSMA6; ITCH; PSMD11; PSMD5; ADCY9; GLI1; PSMC1; PSMB7; PSMA2; IFT57; IFT122; PSMB6; UBC; PRKACB; PSMB5; PSMC5; PSMC3; SMO; PSMC6; IFT172; GNAS; TUBA1B; PSMD6; IFT52; PSMB10; CUL1; PSMA4; PRKAR2B; PSM…
REACTOME_APC_C_CDH1_MEDIATED_DEGRADATION_OF_CDC20_AND_OTHER_APC_C_CDH1_TARGETED_PROTEINS_IN_LATE_MITOSIS_EARLY_G1	0.911609	1	0.00449237	0.368713	0.823338	73	PSMB8; PSMB1; PSMB9; PSMB3; PSMD1; PSMA8; PSME3; SEM1; PTTG1; PSMD3; PSMD13; PSMD7; PSMD12; PSMA6; PSMD11; PSMD5; PSMC1; PSMB7; PSMA2; ANAPC10; PSMB6; UBC; PSMB5; ANAPC7; SKP2; PSMC5; PSMC3; ANAPC16; PSMC6; CDC20; PSMD6; PSMB10; AURKB; ANAPC4; PSMA4; UBE2E1; PSMD14; PSMA7; PSMD2; PSMB2; PSMD8; UBE2C; PSMA5; UBE2S; PSME1; UBE2D1; PSMC4; PSMA3; CDC27; PSMC2
REACTOME_TRANSCRIPTIONAL_REGULATION_BY_RUNX2	0.914009	1	0.00442515	0.375211	0.849325	104	SMAD1; PSMB8; PSMB1; CDKN1A; PSMB9; PSMB3; SATB2; PPARGC1B; SMAD6; ESR1; ZNF521; LGALS3; PSMD1; PSMA8; PSME3; SEM1; MAF; YES1; GSK3B; SMURF1; PSMD3; PSMD13; PSMD7; PSMD12; PSMA6; PSMD11; FBXW7; AKT3; CDK4; PPM1D; PSMD5; HDAC4; PSMC1; HDAC6; PSMB7; RBM14; PSMA2; PSMB6; UBC; ESRRA; ABL1; PSMB5; CBFB; SKP2; PSMC5; RUNX2; PSMC3; HIVEP3; PSMC6; PSMD6; PSMB10; CUL1; PSMA4; COL1A1; PSMD14; WWTR1; PSMA7;…
REACTOME_EXTENSION_OF_TELOMERES	0.916008	1	0.00436861	0.362302	0.794525	51	POLD4; TERT; RUVBL2; GAR1; TEN1; POLD2; WRAP53; CTC1; RUVBL1; DKC1; POLD3; RPA3; RTEL1; NHP2; POLA1; RFC1; PIF1; RFC3; POLD1; RFC5; TERF2; BLM; CDK2; PRIM1; RFC4; STN1
REACTOME_ABC_TRANSPORTER_DISORDERS	0.921608	1	0.00420764	0.365177	0.812842	69	PSMB8; PSMB1; PSMB9; PSMB3; RNF5; PSMD1; PSMA8; ABCD1; PSME3; SEM1; DERL3; ABCB11; PSMD3; PSMD13; PSMD7; PSMD12; PSMA6; PSMD11; PSMD5; PSMC1; PSMB7; PSMA2; PSMB6; UBC; PSMB5; PSMC5; PSMC3; ERLEC1; PSMC6; PSMD6; PSMB10; PSMA4; PSMD14; PSMA7; PSMD2; OS9; PSMB2; PSMD8; PSMA5; PSME1; PSMC4; PSMA3
REACTOME_CARGO_TRAFFICKING_TO_THE_PERICILIARY_MEMBRANE	0.922608	1	0.00417845	0.358381	0.781724	46	RAB3IP; EXOC1; RP2; ASAP1; NPHP3; TCP1; CCT8; INPP5E; CCT5; TTC8; PKD1; CCT4; EXOC6; LZTFL1; BBS2; ARL6; BBS9; EXOC7; ARL13B; SMO; CCT2; RAB11FIP3; CCT3; BBS1; PDE6D; BBS4; EXOC5; GBF1
REACTOME_TRANSCRIPTIONAL_REGULATION_BY_MECP2	0.923908	1	0.0041403	0.357447	0.779687	46	CAMK2D; PTEN; AGO2; PTPN1; SLC2A3; PTPN4; CAMK2B; HDAC1; FKBP5; AGO4; TNRC6A; DLL1; NOTCH1; CAMK2G; AGO3; HIPK2; SGK1; CREB1; IRAK1; MOV10; CAMK4
REACTOME_DEGRADATION_OF_BETA_CATENIN_BY_THE_DESTRUCTION_COMPLEX	0.925107	1	0.00410486	0.368416	0.82703	84	PSMB8; PSMB1; PSMB9; PSMB3; TLE4; TLE3; PPP2R5B; PSMD1; PSMA8; PSME3; SEM1; GSK3B; LEF1; PSMD3; PSMD13; HDAC1; PSMD7; TCF7L2; TCF7; PSMD12; PSMA6; PSMD11; CTBP2; FRAT1; AMER1; PSMD5; PSMC1; PSMB7; PSMA2; PSMB6; TLE5; UBC; PSMB5; MYC; PSMC5; PSMC3; PPP2R1B; PSMC6; PSMD6; TCF7L1; PSMB10; CUL1; PSMA4; PSMD14; PSMA7; PSMD2; PSMB2; PSMD8; AXIN1; PSMA5; PPP2CB; TLE2
REACTOME_MITOTIC_G1_PHASE_AND_G1_S_TRANSITION	0.925507	1	0.004093	0.377627	0.864913	147	CDK7; PSMB8; CDKN1C; PPP2R3B; PSMB1; CDKN1A; PSMB9; PSMB3; LIN37; CDC25A; CDKN2C; RBL2; PSMD1; PSME3; SEM1; CDC45; CCND2; CDT1; POLE; POLE2; TFDP1; ORC6; PSMD3; PSMD13; HDAC1; PSMD7; PSMD12; RPA3; PSMA6; MCM8; PPP2R2A; PSMD11; ORC3; POLA1; ORC4; AKT3; CDK4; PSMD5; CDKN2D; PSMC1; PSMB7; MCM4; PSMA2; DYRK1A; PSMB6; UBC; MAX; RRM2; ABL1; PSMB5; MYC; MCM3; SKP2; PSMC5; PSMC3; E2F5; CCND3; MCM7; PPP2R…
REACTOME_C_TYPE_LECTIN_RECEPTORS_CLRS	0.928507	1	0.00400326	0.373748	0.850593	121	PSMB8; CCL17; CCL22; CLEC7A; PSMB1; PLCG2; PSMB9; PSMB3; RPS6KA5; CARD11; NFATC1; TRAF6; PRKCD; CASP8; ICAM3; HRAS; PSMD1; PAK1; NFATC2; PSMA8; CDC34; PSME3; SEM1; ITPR2; MUC1; NFKBIA; SYK; PSMD3; PSMD13; NFKB2; PSMD7; MUC20; PSMD12; PSMA6; IKBKB; BCL10; PSMD11; CHUK; PSMD5; PSMC1; PSMB7; PSMA2; PSMB6; UBC; PRKACB; PSMB5; PSMC5; PSMC3; NFKB1; ITPR1; CARD9; PSMC6; UBE2M; PSMD6; PSMB10; CUL1; MAP3K…
REACTOME_SWITCHING_OF_ORIGINS_TO_A_POST_REPLICATIVE_STATE	0.930507	1	0.00394263	0.36717	0.826281	90	PSMB8; PSMB1; PSMB9; PSMB3; PSMD1; PSMA8; PSME3; SEM1; CDT1; ORC6; PSMD3; PSMD13; PSMD7; PSMD12; PSMA6; MCM8; PSMD11; ORC3; ORC4; PSMD5; PSMC1; PSMB7; MCM4; PSMA2; ANAPC10; PSMB6; UBC; PSMB5; MCM3; ANAPC7; SKP2; PSMC5; PSMC3; ANAPC16; MCM7; CDC6; CCNE1; PSMC6; CDK2; PSMD6; PSMB10; CUL1; ORC5; ANAPC4; PSMA4; UBE2E1; MCM2; PSMD14; PSMA7; PSMD2; PSMB2; PSMD8; UBE2C; CCNA2; PSMA5; UBE2S; PSME1; UBE2D…
REACTOME_CHROMOSOME_MAINTENANCE	0.931107	1	0.00392431	0.374492	0.855239	135	POLD4; H2AC19; DAXX; H2BC8; H4C6; H2AC14; H2AC7; TERT; H2BC21; H2BC14; H2BC5; H2BC7; H2BC3; H4C11; H2BC12; ATRX; RUVBL2; NPM1; H4C12; GAR1; TEN1; H2BC6; H2AJ; POLD2; H2AC4; H3-3A; WRAP53; CTC1; RUVBL1; DKC1; CENPP; POLD3; SMARCA5; H2BC11; RPA3; RTEL1; H2AC18; ITGB3BP; NHP2; CENPX; MIS18BP1; POLA1; RFC1; CENPM; PIF1; H2AZ1; POLR2A; POLR2E; H2BC15; H2AC20; POLR2I; RFC3; CENPW; CENPQ; H2AC8; POLD1; …
REACTOME_DNA_DOUBLE_STRAND_BREAK_RESPONSE	0.932507	1	0.00388132	0.361587	0.806727	72	KDM4B; H2BC8; H4C6; H2BC21; H2BC14; H2BC5; H2BC7; H2BC3; H4C11; H2BC12; H4C12; ATM; BARD1; HERC2; H2BC6; KDM4A; SMARCA5; H2BC11; EYA1; CHEK2; MDC1; H2BC15; UBC; ABL1; NBN; UBE2V2; PIAS4; H4-16; H2BC9; PPP5C; UBXN1; EYA4; MAPK8; APBB1; RNF168; H2BC10; H2BC4; MRE11
REACTOME_PKMTS_METHYLATE_HISTONE_LYSINES	0.933107	1	0.00386279	0.360749	0.802444	68	H3C10; H4C6; H3C4; H3C2; PRDM16; H3C11; EHMT2; H3C7; H3C3; ATF7IP; H4C11; H4C12; SETD6; MECOM; KMT5C; NFKB2; KMT5B; WDR5; H3C14
REACTOME_SIGNALING_BY_BRAF_AND_RAF_FUSIONS	0.934707	1	0.00381305	0.356727	0.786831	57	AP3B1; ITGA2B; CAMK2D; KDM7A; VCL; HRAS; CSK; ARRB1; CAMK2B; PAPSS1; CNKSR1; ACTG1; TRAK1; ARRB2
REACTOME_NONHOMOLOGOUS_END_JOINING_NHEJ	0.936506	1	0.00375651	0.358927	0.796335	64	H2BC8; H4C6; H2BC21; H2BC14; H2BC5; H2BC7; H2BC3; H4C11; H2BC12; H4C12; ATM; BARD1; HERC2; H2BC6; POLL; PRKDC; H2BC11; PAXIP1; XRCC6; LIG4; MDC1; H2BC15; RIF1; NBN; UBE2V2; PIAS4; H4-16; H2BC9
REACTOME_CYTOSOLIC_SENSORS_OF_PATHOGEN_ASSOCIATED_DNA	0.939706	1	0.0036544	0.35525	0.787089	62	POLR3E; IRF7; IFI16; POLR3G; POLR3GL; DTX4; IRF3; POLR1C; POLR3H; POLR3D; NFKBIA; NFKBIB; MYD88; NFKB2; PRKDC; NLRC3; STAT6; IKBKB; XRCC6; CHUK; TRIM32; TICAM1; POLR3C; POLR2E; UBC; POLR3K; POLR3F; NFKB1; TRIM21; DHX9; DDX41; CGAS; POLR2K; MRE11
REACTOME_CIRCADIAN_CLOCK	0.941006	1	0.0036123	0.356678	0.791812	65	BHLHE41; SREBF1; SIK1; BHLHE40; HELZ2; RXRA; KLF15; PPARA; NR1D1; MEF2D; CHD9; NOCT; TGS1; CRY1; NCOA1; PER1; CLOCK; RAI1; CREB1; UBC; ELOVL3; CRTC3; PER2; CSNK1E; ATF2; ARNTL2; CUL1; ARNTL; MEF2C; FBXL3; CRTC2; HDAC3; RORA; CRTC1; SIRT1; NR3C1; MED1; NAMPT
REACTOME_SIGNALING_BY_NOTCH4	0.941306	1	0.00360253	0.358916	0.804016	79	PSMB8; PSMB1; PSMB9; PSMB3; PSMD1; KAT2B; PSME3; SEM1; NCSTN; PSMD3; PSMD13; NOTCH4; PSMD7; SNW1; RBPJ; PSMD12; PSMA6; APH1B; ADAM10; NOTCH1; PSMD11; FBXW7; PSMD5; MAML2; PSMC1; PSMB7; PSMA2; PSMB6; UBC; PSMB5; ACTA2; PSMC5; PSMC3; NOTCH2; PSMC6; PSMD6; PSMB10; CUL1; PSMA4; PSMD14; PSMA7; HES1; PSMD2; PSMB2; PSMD8; YWHAZ; PSMA5; PSEN1; PSME1; PSEN2; PSMC4; PSMA3
REACTOME_INTERLEUKIN_1_FAMILY_SIGNALING	0.941706	1	0.00358947	0.368089	0.83663	116	PSMB8; AGER; PSMB1; MAP2K6; PELI2; CASP1; PTPN6; ALOX5; PSMB9; PSMB3; TRAF6; PSMD1; TOLLIP; PSMA8; PSME3; PTPN12; SEM1; PTPN4; IL36G; NFKBIA; PSMD3; PTPN18; NFKBIB; PSMD13; MYD88; NFKB2; PSMD7; NOD1; PELI1; PSMD12; PSMA6; IKBKB; IL1R2; PSMD11; CHUK; PSMD5; PSMC1; PSMB7; PSMA2; PTPN2; PSMB6; UBC; IRAK2; PSMB5; IRAK1; MAP3K3; PSMC5; PSMC3; STAT3; NFKB1; IL1RAP; PSMC6; MAPK8; PSMD6; MAP3K8; PSMB10; …
REACTOME_RAB_GERANYLGERANYLATION	0.941706	1	0.00358947	0.352891	0.778369	57	RAB37; RAB40B; RAB5B; RAB30; RAB38; RABGGTA; RAB2B; RAB39A; RAB3C; RAB36; RAB15; RAB12; RAB42; RABGGTB; RAB27A; RAB9A; RAB43; RAB25; CHML; RAB35
REACTOME_SUMOYLATION_OF_CHROMATIN_ORGANIZATION_PROTEINS	0.943706	1	0.00352362	0.356065	0.793437	70	RING1; H4C6; SATB2; CHD3; H4C11; NUP88; H4C12; NUP93; SCMH1; SEH1L; NUP205; NUP153; NUP155; HDAC1; PHC1; NUP85; NDC1; NUP107; RANBP2; HDAC4; CBX5; NUP35
REACTOME_MYD88_INDEPENDENT_TLR4_CASCADE	0.947705	1	0.00338897	0.361099	0.813701	94	AGER; LY96; MAP2K6; TLR4; MAPK10; IRF7; RPS6KA5; FOS; MAPKAPK2; TRAF6; CASP8; RPS6KA1; JUN; IRF3; DUSP7; BIRC3; SARM1; NFKBIA; TICAM2; NFKBIB; NFKB2; MEF2A; NOD1; IKBKB; CHUK; MAPK14; TICAM1; ELK1; CREB1; UBC; IKBKE; IRAK2; MAPKAPK3; IRAK1
REACTOME_PROTEIN_LOCALIZATION	0.948105	1	0.00337527	0.370726	0.850202	154	TIMM22; PAM16; ABCD2; BAG6; DHRS4; SEC61B; EPHX2; HMOX1; PEX5; AMACR; BCS1L; CHCHD10; TIMM44; CHCHD4; TIMM8A; TOMM40; HSPA9; GRPEL2; TIMM10; ABCD1; TOMM5; GDAP1; VDAC1; ALDH3A2; HAO1; TIMM50; ACOX1; TIMM21; DECR2; HSPD1; PEX26; TIMM13; GRPEL1; SGTA; CHCHD3; PMPCA; ATP5MC1; FXN; MTX1; UBE2J2; IDE; PIPOX; ACBD5; SLC27A2; ZFAND6; PXMP4; TIMM23; ACAA1; AGPS; PHYH; LDHD; TOMM6; SLC25A13; PEX7; COA6; T…
REACTOME_SIGNALING_BY_NTRKS	0.948605	1	0.00335809	0.366687	0.834088	120	ADORA2A; ID3; LYL1; GAB1; PCSK6; ID2; RPS6KA5; EGR3; NAB2; AP2A2; ID1; FOS; MAPKAPK2; PTPRO; DNAL4; NAB1; HRAS; RPS6KA1; MAPK12; RIT1; TRIB1; CDK5R1; SHC2; DUSP7; MEF2D
REACTOME_PTEN_REGULATION	0.949205	1	0.00333738	0.368431	0.840903	133	RING1; PSMB8; TRIM27; PSMB1; PSMB9; PTEN; PSMB3; RRAGB; CHD3; AGO2; PSMD1; PSMA8; OTUD3; PSME3; SEM1; JUN; SCMH1; MECOM; USP7; PSMD3; PSMD13; HDAC1; PSMD7; PHC1; XIAP; PML; RRAGD; PSMD12; AGO4; PSMA6; TNRC6A; FRK; PSMD11; USP13; AKT3; REST; PSMD5; LAMTOR3; AGO3; RCOR1; MBD3; PSMC1; PSMB7; PSMA2; PSMB6; UBC; PSMB5; CBX4; EED; MOV10; PSMC5; PSMC3; LAMTOR5; ATF2; PSMC6; RNF146; CBX6; CSNK2B; HDAC5; …
REACTOME_GAP_JUNCTION_TRAFFICKING_AND_REGULATION	0.949505	1	0.00332698	0.323485	0.679806	25	TUBB2B; TUBA4A; TUBA8; TUBA1A; ACTG1; GJC2; GJC1; CLTA; TUBA1B; TUBB4B; TUBB3
REACTOME_INTRAFLAGELLAR_TRANSPORT	0.950505	1	0.00329214	0.343732	0.753196	50	TUBB2B; DYNC2H1; TUBA4A; IFT140; TTC26; TUBA1A; KIF3C; WDR35; IFT22; TTC21B; IFT20; IFT43; IFT80; DYNLT2B; IFT57; DYNC2I2; IFT122; KIFAP3; IFT46; IFT27; IFT172; TUBA1B; IFT52; DYNLRB1
REACTOME_HEDGEHOG_ON_STATE	0.952905	1	0.0032073	0.352774	0.789963	78	PSMB8; PSMB1; PSMB9; PSMB3; PTCH1; PSMD1; PSMA8; PSME3; ARRB1; SEM1; SMURF1; EFCAB7; PSMD3; PSMD13; PSMD7; ARRB2; PSMD12; PSMA6; ITCH; PSMD11; PSMD5; SPOPL; GLI1; PSMC1; PSMB7; PSMA2; PSMB6; UBC; GRK2; PSMB5; PSMC5; PSMC3; SMO; PSMC6; PSMD6; IQCE; PSMB10; PSMA4; PSMD14; PSMA7; PSMD2; PSMB2; PSMD8
REACTOME_SNRNP_ASSEMBLY	0.953805	1	0.00317501	0.345536	0.759702	54	SMN2; WDR77; GEMIN5; NUP88; NUP93; PRMT5; SEH1L; SNUPN; NUP205; NUP153; NUP155; GEMIN6; TGS1; SNRPE; SNRPF; NUP85; NDC1; SNRPG; NUP107; RANBP2; NCBP1; SNRPD1; NUP35
REACTOME_SIGNALING_BY_TYPE_1_INSULIN_LIKE_GROWTH_FACTOR_1_RECEPTOR_IGF1R	0.954805	1	0.00313881	0.330375	0.709215	35	GAB1; TRIB3; TLR9; HRAS; PIK3R4; FGFR4; IGF1R; FGFR1; IRS2; GAB2; FGFR3
REACTOME_METABOLISM_OF_NUCLEOTIDES	0.957504	1	0.00303933	0.353839	0.795341	87	AMPD3; UMPS; PFAS; GMPR2; NT5C2; ENTPD1; TYMP; UCK2; ADSL; GMPS; AK2; PUDP; AK9; NME2; NME1; DPYD; PPAT; IMPDH1; PAICS; TXN; ATIC; GART; AK6; ADSS1; NUDT5; AK7; ENTPD6; CAD; TK2; ADA; DCTPP1; ADSS2; RRM2; NT5C; ADK; GMPR; DHODH; CTPS1; NUDT15; APRT; AK8; DTYMK; RRM1; TK1; TYMS; DCTD
REACTOME_HOST_INTERACTIONS_OF_HIV_FACTORS	0.961004	1	0.00290618	0.361688	0.824578	128	PSMB8; PSMB1; APOBEC3G; LCK; PSMB9; PSMB3; AP2A2; HCK; AP1S2; NUP88; NPM1; HLA-A; PSMD1; PSMA8; PSME3; SEM1; NUP93; SEH1L; B2M; RAC1; NUP205; NUP153; NUP155; RCC1; PSMD3; CD4; PSMD13; AP1M2; RANGAP1; BANF1; PSMD7; NUP85; PSMD12; PSMA6; NDC1; RANBP1; PSMD11; NUP107; RANBP2; CD247; PSMD5; XPO1; NUP35; PSMC1; PSMB7; KPNB1; PSMA2; PSMB6; UBC; AAAS; PSMB5; HMGA1; RAN; NUP133; PSMC5; AP1M1; PSMC3; ELMO…
REACTOME_GLUCOSE_METABOLISM	0.961204	1	0.00289842	0.349691	0.783776	80	ENO3; FBP1; SLC37A1; ENO2; PFKP; GPI; HK2; NUP88; GOT2; ENO1; G6PC3; NUP93; PFKM; SEH1L; SLC37A2; NUP205; NUP153; NUP155; BPGM; GNPDA1; NUP85; NDC1; NUP107; RANBP2; SLC25A13; NUP35; PGP; AAAS; PRKACB; GOT1; ALDOA; NUP133; MDH2; PGAM1; PPP2R1B; PFKL; PFKFB1; POM121; SEC13; NUP58; PFKFB3; PC; NUP188; TPI1; SLC25A1; PPP2CB
REACTOME_NUCLEAR_ENVELOPE_NE_REASSEMBLY	0.962304	1	0.00285541	0.344885	0.766778	67	TUBB2B; TUBA4A; AHCTF1; TUBA8; TUBA1A; NUP93; VRK2; SEH1L; NUP205; SPAST; NUP155; SIRT2; RCC1; RANGAP1; BANF1; VRK1; NUP85; NDC1; PPP2R2A; NUP107; CHMP6; NUP35; VPS4A; KPNB1; RAN; LEMD3; NUP133; POM121; TUBA1B; LMNB1; SEC13; NUP58; NUP188; CHMP4A; CHMP4B; TUBB4B; TUBB3
REACTOME_ACTIVATION_OF_NMDA_RECEPTORS_AND_POSTSYNAPTIC_EVENTS	0.963904	1	0.00279184	0.342793	0.7615	66	ERBB4; CAMK2D; TUBB2B; TUBA4A; CASK; TUBA8; LIN7B; PRKAR1B; HRAS; RPS6KA1; TUBA1A; GRIN1; MAPT; CAMK2B; RAC1; PRKAR1A; CAMK2G; NBEA; CREB1; PRKAG1; PRKACB; CAMK4; TUBA1B; PRKAR2B; ARHGEF7; PRKAB1; RASGRF1; ACTN2; TUBB4B; RPS6KA3; TUBB3; PRKX; PRKAA1; DLG4; LIN7C; MAPK1; PRKACA; CALM1; TUBB4A
REACTOME_IRON_UPTAKE_AND_TRANSPORT	0.964304	1	0.00277575	0.332639	0.726693	47	ATP6V1G2; HMOX1; TFR2; ATP6V0D1; TFRC; FTL; ATP6AP1; GLRX3; STEAP3; FBXL5; SLC11A2; UBC; ATP6V1G3; ATP6V1E1; ATP6V1C1; ATP6V0B; MCOLN1; HMOX2; CUL1; CAND1; FTH1; ATP6V0C; ACO1; ATP6V1B2; TCIRG1; ATP6V1F; HFE
REACTOME_CELLULAR_RESPONSE_TO_HYPOXIA	0.964504	1	0.00276768	0.344851	0.768918	71	PSMB8; PSMB1; EGLN3; VEGFA; PSMB9; PSMB3; WTIP; PSMD1; PSMA8; PSME3; SEM1; PSMD3; PSMD13; PSMD7; PSMD12; PSMA6; PSMD11; PSMD5; PSMC1; PSMB7; PSMA2; PSMB6; UBC; PSMB5; PSMC5; PSMC3; HIGD1A; PSMC6; PSMD6; PSMB10; PSMA4; PSMD14; PSMA7; PSMD2; PSMB2; PSMD8; CUL2; PSMA5; PSME1; UBE2D1; PSMC4; PSMA3
REACTOME_APOPTOSIS	0.964904	1	0.00275147	0.365106	0.838953	165	PSMB8; TP63; GSN; PSMB1; LY96; TLR4; BMF; CFLAR; PSMB9; PSMB3; H1-2; TNFRSF10A; H1-5; SPTAN1; PRKCD; CASP8; H1-4; PMAIP1; TP73; PLEC; PSMD1; PSMA8; PSME3; SEM1; CARD8; C1QBP; H1-3; MAPT; ADD1; PRKCQ; CYCS; APAF1; TRAF2; TFDP1; MAGED1; CASP3; PSMD3; TICAM2; TNFRSF10B; PSMD13; BID; PSMD7; XIAP; PSMD12; PSMA6; PSMD11; ARHGAP10; AKT3; PSMD5; TICAM1; PSMC1; CASP7; PSMB7; KPNB1; AVEN; PSMA2; BCL2L1; CA…
REACTOME_SIGNALING_BY_HEDGEHOG	0.964904	1	0.00275147	0.360948	0.823641	132	PSMB8; PSMB1; ADCY3; TUBB2B; DYNC2H1; PSMB9; PSMB3; TUBA4A; PRKAR1B; ADCY4; IFT140; TUBA1A; PTCH1; PSMD1; PSMA8; GPC5; WDR35; PSME3; ARRB1; SEM1; ADCY7; SYVN1; TTC21B; GSK3B; SMURF1; DISP2; EFCAB7; PSMD3; PSMD13; OFD1; PRKAR1A; PSMD7; ARRB2; PSMD12; PSMA6; ITCH; PSMD11; PSMD5; ADAM17; SPOPL; ADCY9; GLI1; PSMC1; PSMB7; PSMA2; IFT57; IFT122; PSMB6; UBC; PRKACB; GRK2; PSMB5; PSMC5; PSMC3; P4HB; SMO;…
REACTOME_ANTIVIRAL_MECHANISM_BY_IFN_STIMULATED_GENES	0.965003	1	0.00274741	0.347358	0.778683	81	MX1; OAS3; OAS1; NUP88; USP18; RNASEL; EIF4A3; NUP93; IRF3; FLNA; SEH1L; OAS2; KPNA4; EIF4G1; NUP205; NUP153; NUP155; ABCE1; NUP85; NDC1; NUP107; UBE2L6; RANBP2; EIF4A1; NUP35; KPNB1; ISG15; KPNA5; UBC; AAAS; EIF4E2; USP41; MX2; NUP133; KPNA3; POM121; JAK1; PDE12; UBE2E1; SEC13; NUP58; OASL; NUP188
REACTOME_SARS_COV_INFECTIONS	0.965003	1	0.00274741	0.360556	0.823413	135	TUBB; PDCD1; FXYD1; FXYD7; S1PR1; PARP10; VEGFA; ITGA4; CYSLTR1; AP2A2; FUT8; STAT2; CHD3; ARID4A; TLR9; ATP1A1; FKBP4; PHF21A; ATP1A3; PIK3R4; MAGT1; SAP30L; IFNGR2; HSP90AB1; IMPDH1; CANX; GSK3B; ST3GAL3; HDAC1; ATP1B3; ST6GALNAC3; BRMS1; ST6GAL1; PARP16; CHMP6; SAP30; TLR7; REST; EDEM2; HSP90AA1; RCOR1; MBD3; MGAT4A; ROCK2; CRBN; UBC; TYK2; IFNAR2; PARP8; MAN2A1; IFNGR1; SIGMAR1; FURIN; SUDS3;…
REACTOME_DISORDERS_OF_TRANSMEMBRANE_TRANSPORTERS	0.966403	1	0.00268995	0.359567	0.819866	129	PSMB8; PSMB1; SLC7A7; SLC1A3; PSMB9; PSMB3; SLC2A9; SLC24A1; RNF5; NUP88; SLC39A4; SLC35C1; SLC22A5; PSMD1; PSMA8; ABCD1; PSME3; SLC16A1; SEM1; NUP93; DERL3; SEH1L; SLC22A18; SLC29A3; NUP205; NUP153; NUP155; ABCB11; PSMD3; PSMD13; PSMD7; SLC2A1; NUP85; PSMD12; PSMA6; NDC1; PSMD11; NUP107; RANBP2; PSMD5; NUP35; PSMC1; PSMB7; PSMA2; PSMB6; SLC11A2; UBC; AAAS; PSMB5; SLC27A4; NUP133; PSMC5; PSMC3; S…
REACTOME_L1CAM_INTERACTIONS	0.966803	1	0.00267333	0.349252	0.785583	89	VAV2; ITGA2B; KCNQ2; TUBB2B; RPS6KA5; TUBA4A; AP2A2; SPTAN1; LAMB1; TUBA8; EPHB2; SPTA1; RPS6KA1; SCN3A; TUBA1A; PAK1; NRP2; ANK1; RAC1; ACTG1; NRP1; FGFR1; LAMC1; SCN4A; SPTBN2; EZR; SPTBN4; ALCAM; HSPA8; NRCAM; MSN; ANK2; KCNQ3; SCN2A; ITGAV; CLTA; TUBA1B; CSNK2B
REACTOME_MITOCHONDRIAL_BIOGENESIS	0.966803	1	0.00267333	0.34928	0.785645	89	HELZ2; RXRA; PPRC1; PPARGC1B; PPARA; NR1D1; HSPA9; MAPK12; DNAJC11; IDH2; MEF2D; TFB2M; CHD9; MT-ATP6; SIRT4; SOD2; CYCS; CHCHD3; SSBP1; ATP5MC1; TGS1; MTX1; TWNK; MICOS10; MT-ATP8; TFB1M; HCFC1; SIRT3; TMEM11; NCOA1; MAPK14; ATP5MF; CREB1; SIRT5; PRKAG1; ESRRA; TFAM; CAMK4; ATP5PF; CRTC3; ATP5MG; GLUD1; ATF2; DMAC2L; PRKAB1; SAMM50; MICOS13; MEF2C; CRTC2; HDAC3; APOO; CRTC1; IMMT; ATP5PB; MED1; …
REACTOME_NUCLEAR_ENVELOPE_BREAKDOWN	0.968203	1	0.00261447	0.332854	0.731184	53	PRKCB; NEK6; NUP88; NUP93; VRK2; SEH1L; NUP205; NUP153; NUP155; PRKCA; BANF1; VRK1; NUP85; NDC1; NUP107; RANBP2; NUP35; AAAS; LEMD3; NUP133; NEK9; POM121; LMNB1; SEC13; NUP58; LPIN2; NUP188
REACTOME_ONCOGENIC_MAPK_SIGNALING	0.969703	1	0.00255009	0.342127	0.764412	74	AP3B1; ITGA2B; CAMK2D; KDM7A; VCL; HRAS; CSK; DUSP16; ARRB1; DUSP7; CAMK2B; PAPSS1; CNKSR1; ACTG1; PHB; TRAK1; SPRED1; ARRB2; CAMK2G; DUSP10; NF1; AKAP9; RAP1B
REACTOME_RHOD_GTPASE_CYCLE	0.970403	1	0.00251955	0.326566	0.713426	47	MCAM; PAK6; ADD3; SLC4A7; ESYT1; ACTN1; TOR1AIP1; VRK2; DIAPH3; VAMP3; STEAP3; CAV1; GOLGA8R; LEMD3; WHAMM; ANKFY1; ARHGAP21; ARHGAP12; LMNB1
REACTOME_MITOCHONDRIAL_TRANSLATION	0.971003	1	0.00249311	0.348423	0.785878	96	MRPL45; MRPL4; MT-RNR2; MRPS12; GFM1; MRPS28; MRPS34; MRPS15; TUFM; MRPL12; MRPS2; MRRF; AURKAIP1; MRPL21; MRPL20; MRPL53; MRPL3; MRPS26; MRPS30; MRPL2; MRPS5; MRPL58; MRPL32; MRPL46; MRPS23; MRPL41; MRPL37; MRPL1; MRPS17; MRPL19; TSFM; MRPL35; MRPL18; MRPL9; MT-RNR1; ERAL1; MRPL11; MRPS35; DAP3; MRPS18B; MRPL38; MRPL47; GADD45GIP1; MRPL54; MRPL39; MRPS10; MTRF1L; MRPL10; MRPL40; MRPL24; MTIF2; M…
REACTOME_FACTORS_INVOLVED_IN_MEGAKARYOCYTE_DEVELOPMENT_AND_PLATELET_PRODUCTION	0.971303	1	0.0024798	0.357381	0.81542	131	H3C10; SH2B2; H3C4; H3C2; MAFK; TUBB2B; MYB; H3C11; DOCK4; TUBA4A; GATA3; H3C7; TUBA8; H3C3; KIF9; PRKAR1B; KIF21B; DOCK8; EHD1; EHD3; KIF26B; TUBA1A; KIF3C; PHF21A; DOCK1; DOCK6; H3-3A; KLC4; DOCK7; KIF1A; RAC1; DOCK11; GATA2; HDAC1; PRKAR1A; KIF5A; KLC3; H3C14; KIF1C; DOCK9; KIF18B; CBX5; RCOR1; IRF2; AKAP1; HBE1; RAD51C; PRKACB; ABL1; KIFAP3; KIFC1
REACTOME_DNA_REPLICATION	0.972103	1	0.00244399	0.355672	0.810494	126	PSMB8; POLD4; PSMB1; PSMB9; PSMB3; PSMD1; GINS2; PSMA8; PSME3; SEM1; POLD2; CDC45; CDT1; POLE; POLE2; ORC6; PSMD3; PSMD13; POLD3; PSMD7; PSMD12; RPA3; PSMA6; MCM8; PSMD11; ORC3; POLA1; ORC4; RFC1; GINS3; PSMD5; PSMC1; PSMB7; GINS4; MCM4; PSMA2; ANAPC10; RFC3; PSMB6; UBC; GINS1; PSMB5; MCM3; POLD1; ANAPC7; RFC5; SKP2; PSMC5; PSMC3; ANAPC16; MCM7; MCM10; CDC6; CCNE1; GMNN; DBF4; PSMC6; CDK2; PSMD6;…
REACTOME_DUAL_INCISION_IN_TC_NER	0.972903	1	0.0024077	0.335737	0.745323	65	CDK7; POLD4; GTF2H4; POLD2; UVSSA; POLE; POLE2; ERCC5; USP7; POLD3; RPA3; ISY1; CUL4A; RFC1; POLR2A; ERCC2; POLR2E; POLR2I; RFC3; UBC; CUL4B; POLD1; RFC5
REACTOME_APC_C_MEDIATED_DEGRADATION_OF_CELL_CYCLE_PROTEINS	0.973003	1	0.00240313	0.343833	0.77285	87	PSMB8; PSMB1; PSMB9; PSMB3; NEK2; PSMD1; PSMA8; PSME3; SEM1; PTTG1; PSMD3; PSMD13; PSMD7; PSMD12; PSMA6; PSMD11; PSMD5; PSMC1; PSMB7; PSMA2; ANAPC10; PSMB6; UBC; PSMB5; ANAPC7; SKP2; PSMC5; PSMC3; ANAPC16; PSMC6; CDC20; CDK2; PSMD6; PSMB10; CUL1; AURKB; ANAPC4; PSMA4; UBE2E1; PSMD14; PSMA7; PSMD2; PSMB2; PSMD8; UBE2C; CCNA2; MAD2L1; PSMA5; FBXO5; UBE2S; PSME1; UBE2D1; PSMC4; PSMA3; CDC27; PSMC2
REACTOME_TP53_REGULATES_METABOLIC_GENES	0.973203	1	0.00239397	0.341459	0.766136	83	TP63; DDIT4; PTEN; SESN3; RRAGB; GPI; SESN1; AGO2; SCO1; COX20; MT-CO3; MT-CO1; CYCS; TXN; LRPPRC; MT-CO2; RRAGD; AGO4; TNRC6A; COX16; AKT3; LAMTOR3; AGO3; TACO1; YWHAE; PRKAG1; MOV10; SCO2; LAMTOR5; COX4I1; PRDX2; YWHAH; GLS; NDUFA4; PRKAB1; TIGAR; RRAGC; COX11; COX18; TXNRD1; COX5A; YWHAZ; MLST8; YWHAQ; PRKAA1; TP53; COX7B; RHEB; SURF1; COX14; RPTOR; SFN; COX7A2L; COX5B; RRM2B
REACTOME_INTRINSIC_PATHWAY_FOR_APOPTOSIS	0.973703	1	0.00237093	0.327295	0.718972	53	TP63; BMF; CASP8; PMAIP1; TP73; CARD8; C1QBP; CYCS; APAF1; TFDP1; CASP3; BID; XIAP; AKT3; CASP7; AVEN; BCL2L1; YWHAE; STAT3; SEPTIN4; MAPK8; YWHAH; PPP1R13B; BBC3; YWHAZ; DIABLO; PPP3CC; YWHAQ; TP53; GSDME; MAPK1; APIP; SFN
REACTOME_PEROXISOMAL_PROTEIN_IMPORT	0.974003	1	0.002357	0.329628	0.725582	55	DHRS4; EPHX2; PEX5; AMACR; HAO1; ACOX1; DECR2; PEX26; IDE; PIPOX; SLC27A2; ZFAND6; ACAA1; AGPS; PHYH; PEX7; HSD17B4; TYSND1; HACL1; UBC; SCP2
REACTOME_TP53_REGULATES_TRANSCRIPTION_OF_DNA_REPAIR_GENES	0.975602	1	0.00228145	0.331848	0.734673	61	CDK7; GTF2H4; FOS; DDB2; ATM; FANCD2; SSRP1; JUN; CCNK; FANCI; MDC1; ELOA; POLR2A; ERCC2; POLR2E; POLR2I; CTDP1; NELFE; GTF2F2; SUPT16H; ATF2; GTF2H1; CDK13; CHEK1; POLR2K; MSH2
REACTOME_ACTIVATION_OF_THE_MRNA_UPON_BINDING_OF_THE_CAP_BINDING_COMPLEX_AND_EIFS_AND_SUBSEQUENT_BINDING_TO_43S	0.975802	1	0.00227185	0.330445	0.730104	59	EIF3B; EIF2S1; RPS9; EIF3J; EIF2S2; EIF4EBP1; EIF4G1; RPS26; EIF1AX; EIF3C; EIF4A1; RPS18; RPS12; EIF3D; RPS29; RPS17; EIF3G; EIF3M; RPS20; RPS8; EIF2S3; RPS11; RPS25; RPS6; RPS27; RPS24; RPS14; RPS4X; EIF3A; EIF3I; EIF4H; RPS19; RPS3A
REACTOME_KINESINS	0.979102	1	0.00210772	0.317938	0.695969	49	TUBB2B; TUBA4A; TUBA8; KIF9; KIF21B; KIF26B; TUBA1A; KIF3C; KLC4; KIF1A; KIF5A; KLC3; KIF1C; KIF18B; KIFAP3; KIFC1; KIF21A; TUBA1B; KIF2A; KLC1; KLC2; KIF13B; CENPE; TUBB4B; KIF20B; TUBB3
REACTOME_SIGNALING_BY_ERBB4	0.979302	1	0.00209739	0.313613	0.680658	42	MXD4; ERBB4; ESR1; NRG4; HRAS; NCSTN; APH1B; ITCH; ADAM17; UBC; EGF; STMN1; WWOX; HBEGF; TAB2; PSEN1; PSEN2; DLG4; SHC1
REACTOME_GLYCOLYSIS	0.982602	1	0.00191972	0.324279	0.719461	64	ENO3; ENO2; PFKP; GPI; HK2; NUP88; ENO1; NUP93; PFKM; SEH1L; NUP205; NUP153; NUP155; BPGM; GNPDA1; NUP85; NDC1; NUP107; RANBP2; NUP35; PGP; AAAS; PRKACB; ALDOA; NUP133; PGAM1; PPP2R1B; PFKL; PFKFB1; POM121; SEC13; NUP58; PFKFB3; NUP188; TPI1; PPP2CB
REACTOME_METABOLISM_OF_STEROIDS	0.983202	1	0.00188576	0.343952	0.78177	116	SREBF1; FABP6; HELZ2; ELOVL6; AMACR; RXRA; SEC24D; VDR; SRD5A3; NSDHL; PPARA; MTF1; SQLE; SCD; ACACA; FDFT1; FDX2; FASN; ALB; LSS; CHD9; TM7SF2; DHCR7; HSD11B2; ABCB11; ACACB; POMC; SLC27A5; TGS1; SLC27A2; HMGCR; NFYA; NCOA1; HSD17B11; KPNB1; OSBPL2; HSD17B1; HSD17B4; PMVK; CYP39A1; RAN; EBP; SCP2; TSPOAP1; STARD5; PIAS4; GGPS1; HSD3B7; INSIG1; ACAT2; MBTPS1; STARD3; BAAT; FDX1; CYP51A1; TSPO; HS…
REACTOME_SIGNALING_BY_NOTCH1_PEST_DOMAIN_MUTANTS_IN_CANCER	0.983502	1	0.00186856	0.317124	0.698058	55	NEURL1B; KAT2B; HDAC11; NCSTN; CDK8; HDAC1; SNW1; RBPJ; APH1B; ADAM10; DLL1; NOTCH1; FBXW7; HDAC4; MAML2; ADAM17; HDAC6; HDAC9; UBC; JAG2; MYC; MIB2
REACTOME_CLATHRIN_MEDIATED_ENDOCYTOSIS	0.984902	1	0.00178626	0.344817	0.785178	123	PACSIN1; REPS2; LDLR; CD3D; AP2A2; BIN1; LDLRAP1; SYNJ2; SNX9; RAB5B; HIP1R; HGS; ARPC2; REPS1; SYT11; FNBP1L; PACSIN3; PIK3C2A; ARPC5; TFRC; SCARB2; ARRB1; VAMP4; CD3G; ACTG1; VAMP3; STON1; ACTR3; FCHO1; COPS3; CD4; ARRB2; IL7R
REACTOME_REGULATION_OF_PTEN_GENE_TRANSCRIPTION	0.984902	1	0.00178626	0.317259	0.699778	57	RING1; PTEN; RRAGB; CHD3; JUN; SCMH1; MECOM; HDAC1; PHC1; RRAGD; REST; LAMTOR3; RCOR1; MBD3; CBX4; EED; LAMTOR5; ATF2; CBX6; HDAC5; RRAGC; CBX8; HDAC3; EZH2; MLST8; MTA1; BMI1; TP53; RHEB
REACTOME_SELECTIVE_AUTOPHAGY	0.985001	1	0.00178025	0.324407	0.722092	69	TUBB2B; NBR1; PEX5; TUBA4A; TUBA8; ULK1; TOMM40; ATM; TUBA1A; PGAM5; TOMM5; VDAC1; MAP1LC3A; DYNC1I1; HSP90AA1; TOMM6; HDAC6; TOMM22; UBC; PRKAG1; HSPA8; DYNC1LI1; ARL13B; PLIN3; MTERF3; TOMM20; TOMM70; PINK1; TUBA1B; CSNK2B; PRKAB1; CSNK2A2; TUBB4B; TUBB3; PARK7; DYNC1LI2; MAP1LC3B; MFN1; DYNC1H1; TUBB4A; PRKN
REACTOME_INTERLEUKIN_17_SIGNALING	0.985101	1	0.00177421	0.320482	0.712523	67	MAP2K6; MAPK10; RPS6KA5; FOS; MAPKAPK2; TRAF6; RPS6KA1; JUN; DUSP7; MEF2A; NOD1; IKBKB; IL17RA; CHUK; MAPK14; ELK1; CREB1; UBC; IRAK2; MAPKAPK3; IRAK1; PPP2R1B; NFKB1; ATF2; MAPK8; MAP3K8; CUL1; MAPK7; MEF2C; TAB2; RPS6KA3; PPP2CB
REACTOME_HDR_THROUGH_HOMOLOGOUS_RECOMBINATION_HRR	0.985301	1	0.00176209	0.319611	0.710588	67	POLD4; XRCC2; XRCC3; ATM; EME2; BRCA2; BARD1; POLD2; POLE; POLE2; POLD3; RAD1; RPA3; RTEL1; RFC1; MUS81; RMI2; RAD9A; RFC3; UBC; RAD51C; TOP3A; NBN; EXO1; POLD1; RFC5; ATRIP; BLM; CHEK1; PALB2; RFC4; MRE11
REACTOME_S_PHASE	0.985701	1	0.00173759	0.352021	0.8082	160	CDK7; PSMB8; POLD4; PSMB1; CDKN1A; PSMB9; PSMB3; LIN37; CDC25A; RBL2; PSMD1; GINS2; PSMA8; PSME3; SEM1; POLD2; CDC45; CDT1; POLE; POLE2; GSK3B; TFDP1; ORC6; PSMD3; PSMD13; POLD3; PSMD7; PSMD12; RPA3; PSMA6; MCM8; PSMD11; ORC3; POLA1; ORC4; RFC1; AKT3; CDCA5; CDK4; GINS3; PSMD5; PSMC1; PSMB7; CDC25B; GINS4; MCM4; PSMA2; ANAPC10; RFC3; PSMB6; UBC; MAX; GINS1; PSMB5; MYC; MCM3; POLD1; ANAPC7; RFC5; …
REACTOME_FORMATION_OF_RNA_POL_II_ELONGATION_COMPLEX	0.986001	1	0.00171901	0.315144	0.695113	57	CDK7; EAF2; GTF2H4; MLLT3; SSRP1; AFF4; CCNK; NCBP1; ELOA; POLR2A; ERCC2; POLR2E; POLR2I; CTDP1; NELFE; GTF2F2; SUPT16H; GTF2H1; MLLT1; IWS1; POLR2K; RTF1; POLR2D; NCBP2; LEO1; NELFA; GTF2H2
REACTOME_RNA_POLYMERASE_II_TRANSCRIPTION_TERMINATION	0.986201	1	0.00170651	0.318491	0.707036	65	DDX39B; EIF4A3; CPSF1; ALYREF; MAGOHB; SRRM1; CPSF4; SLBP; U2AF1L4; SNRPE; SNRPF; CPSF2; SRSF1; SNRPG; DDX39A; NCBP1; SRSF4; THOC7; CHTOP; U2AF2; SYMPK; NUDT21; CSTF3; MAGOH; CLP1; RNPS1; LSM10; CPSF7; U2AF1; SNRPB; THOC6; SRSF7; THOC1; DHX38; THOC2; NCBP2; SARNP; THOC5; FIP1L1; CPSF3; ZNF473; SRSF3; SRSF2; CDC40; SNRPD3; SRSF11; CASC3; UPF3B
REACTOME_AURKA_ACTIVATION_BY_TPX2	0.986401	1	0.00169393	0.322251	0.718966	72	TUBB; SDCCAG8; TUBA4A; CETN2; CEP43; HAUS7; NEK2; HAUS2; NINL; TUBA1A; OFD1; CEP70; HSP90AA1; AKAP9; DCTN3; CEP72; CEP135; YWHAE; PAFAH1B1; MAPRE1; ALMS1; CSNK1E; CCP110; CEP164; CEP152; PCM1; DCTN2; SSNA1; CLASP1; PRKAR2B; DCTN1; CENPJ; TUBG1; CEP57; TUBB4B; CEP250; CEP131; HAUS8; CEP192; PRKACA; DYNC1H1; TUBB4A; CEP78; HAUS1; HAUS5; PPP2R1A; SFI1; NDE1
REACTOME_SIGNALING_BY_FGFR_IN_DISEASE	0.987201	1	0.00164269	0.306927	0.673088	51	GAB1; MYO18A; CEP43; HRAS; CUX1; FGFR4; FGFR1; NCBP1; ZMYM2; CPSF6; GAB2; POLR2A; POLR2E; FGFR3; POLR2I; GTF2F2; STAT3; TRIM24; FGF9; POLR2K; BAG4; FGFR1OP2; FRS2; POLR2D; NCBP2; FGF20
REACTOME_TRANSCRIPTION_OF_THE_HIV_GENOME	0.987201	1	0.00164269	0.318619	0.70873	68	CDK7; GTF2H4; TAF4; TAF9; SSRP1; TAF5; CCNK; TBP; NCBP1; TAF15; RNGTT; ELOA; POLR2A; ERCC2; POLR2E; POLR2I; CTDP1; NELFE; TAF12; GTF2F2; SUPT16H
REACTOME_COPI_INDEPENDENT_GOLGI_TO_ER_RETROGRADE_TRAFFIC	0.988201	1	0.00157642	0.297118	0.645511	43	TUBB2B; TUBA4A; TUBA8; TUBA1A; BICD1; RAB3GAP2; PLA2G6; PAFAH1B2; DYNC1I1; DCTN3; DCTN4; PAFAH1B1; DYNC1LI1; PAFAH1B3; DCTN2; TUBA1B; DCTN1; TUBB4B; GALNT1; TUBB3; DYNC1LI2; DYNC1H1; TUBB4A; RAB3GAP1
REACTOME_RECRUITMENT_OF_MITOTIC_CENTROSOME_PROTEINS_AND_COMPLEXES	0.988901	1	0.0015284	0.324084	0.726509	81	TUBB; SDCCAG8; TUBA4A; TUBGCP5; CETN2; CEP43; HAUS7; NEK2; HAUS2; NINL; TUBA1A; TUBGCP3; OFD1; CDK11A; TUBGCP4; CEP70; HSP90AA1; AKAP9; DCTN3; CEP72; CEP135; YWHAE; PAFAH1B1; MAPRE1; ALMS1; CSNK1E; CCP110; CEP164; CEP152; PCM1; DCTN2; TUBGCP6; SSNA1; CLASP1; PRKAR2B; DCTN1; CENPJ; CDK11B; TUBG1; CEP57; TUBB4B; CEP250; CEP131; HAUS8; CEP192; PRKACA; DYNC1H1; TUBB4A; CEP78; HAUS1; HAUS5; PPP2R1A; S…
REACTOME_SIGNALING_BY_TGFB_FAMILY_MEMBERS	0.989001	1	0.00152143	0.326157	0.73329	88	SMAD1; SKIL; SMAD9; AMH; SMAD6; PMEPA1; BMPR2; NEDD4L; F11R; FSTL3; PPP1R15A; ARHGEF18; CCNK; TFDP1; SMURF1; CGN; CDK8; HDAC1; SNW1; UCHL5; SKI; TRIM33; XPO1; UBC; MYC; USP15; FURIN; ACVR2B; E2F5; MEN1; TGFBR1; STRAP; UBE2M; E2F4; TGFB1
REACTOME_REGULATION_OF_TP53_ACTIVITY	0.989401	1	0.00149321	0.345559	0.792701	155	PRDM1; TP63; TP53INP1; MAP2K6; DAXX; PPP1R13L; ZNF385A; USP2; PIP4K2B; EHMT2; CHD3; TP73; MDM4; NOC2L; TAF4; ATM; TAF9; BARD1; CDK5R1; SSRP1; ING5; RICTOR; PRMT5; TAF5; SETD9; MDM2; USP7; POU4F1; HDAC1; RAD1; PML; RPA3; TBP; MAPK14; CHEK2; AKT3; RMI2; TAF15; MBD3; HIPK2; SGK1; RAD9A; BRPF3; RFC3; UBC; PRKAG1; TOP3A; NBN; EXO1; TAF12; RNF34; RFC5; SUPT16H; PPP2R1B; ATRIP; STK11; BRD1; CDK5; L3MBTL…
REACTOME_G2_M_CHECKPOINTS	0.989701	1	0.0014717	0.346826	0.796661	162	PSMB8; PSMB1; H2BC8; H4C6; PSMB9; PSMB3; H2BC21; H2BC14; H2BC5; H2BC7; H2BC3; H4C11; CDC25A; H2BC12; H4C12; ATM; PSMD1; BARD1; PSMA8; HERC2; H2BC6; PSME3; SEM1; CDC45; ORC6; PSMD3; PKMYT1; PSMD13; PSMD7; RAD1; H2BC11; PSMD12; RPA3; PSMA6; MCM8; PSMD11; ORC3; ORC4; CHEK2; PSMD5; RMI2; MDC1; PSMC1; PSMB7; MCM4; PSMA2; H2BC15; RAD9A; RFC3; YWHAE; PSMB6; UBC; TOP3A; PSMB5; NBN; EXO1; UBE2V2; MCM3; RF…
REACTOME_TRANSCRIPTION_COUPLED_NUCLEOTIDE_EXCISION_REPAIR_TC_NER	0.989701	1	0.0014717	0.320983	0.718773	78	CDK7; POLD4; GTF2H4; LIG3; POLD2; UVSSA; POLE; POLE2; ERCC5; USP7; COPS3; POLD3; RPA3; ISY1; CUL4A; GPS1; RFC1; POLR2A; ERCC2; POLR2E; POLR2I; RFC3; UBC; CUL4B; POLD1; COPS2; RFC5
REACTOME_NUCLEOTIDE_EXCISION_REPAIR	0.989801	1	0.00146447	0.335169	0.760385	110	CDK7; POLD4; TFPT; GTF2H4; CETN2; DDB2; LIG3; POLD2; UVSSA; ACTR8; RUVBL1; ACTR5; POLE; POLE2; PIAS3; ERCC5; USP7; COPS3; POLD3; RPA3; ISY1; INO80; CUL4A; YY1; GPS1; RFC1; RAD23B; POLR2A; ERCC2; POLR2E; POLR2I; RFC3; UBC; CUL4B; RAD23A; UBE2V2; POLD1; COPS2; RFC5
REACTOME_DEADENYLATION_DEPENDENT_MRNA_DECAY	0.990501	1	0.00141282	0.306624	0.675663	56	PARN; CNOT3; SKIV2L; XRN1; LSM2; EXOSC3; EIF4A3; CNOT6L; EIF4G1; TTC37; EXOSC1; TUT4; LSM5; EIF4A1; DIS3; LSM7; TUT7; CNOT8; LSM6; EXOSC7; EXOSC9; PAN2; EXOSC8; EXOSC2; PABPC1; LSM1; TNKS1BP1; LSM4; CNOT10; EXOSC6; CNOT4; DDX6; EIF4E
REACTOME_COPII_MEDIATED_VESICLE_TRANSPORT	0.991301	1	0.00135148	0.305746	0.678343	64	CTSZ; SEC24D; GORASP1; TRAPPC2; TRAPPC6A; USO1; TRAPPC2L; COL7A1; SEC22A; NSF; SEC23IP; CNIH2; F8; AREG; SEC22B; PPP6R1; TRAPPC10; MCFD2; YKT6; TRAPPC9; STX17; TMED10; GOLGA2
REACTOME_SARS_COV_2_INFECTION	0.991801	1	0.00131174	0.304735	0.675169	62	PARP10; FUT8; PIK3R4; MAGT1; CANX; GSK3B; ST3GAL3; ST6GALNAC3; ST6GAL1; PARP16; CHMP6; EDEM2; MGAT4A; UBC; PARP8; MAN2A1; FURIN; MGAT1; ST3GAL2; DDOST; TUSC3; GSK3A; MAN1B1; CHMP4A; CHMP4B; GALNT1; ST6GALNAC4; PARP14; PARP9; MOGS; PIK3C3; MAP1LC3B; UBE2I; ST3GAL4
REACTOME_RECRUITMENT_OF_NUMA_TO_MITOTIC_CENTROSOMES	0.991901	1	0.00130365	0.321329	0.722268	87	TUBB; SDCCAG8; TUBB2B; TUBA4A; TUBGCP5; CETN2; CEP43; TUBA8; HAUS7; NEK2; HAUS2; NUMA1; NINL; TUBA1A; TUBGCP3; OFD1; TUBGCP4; CEP70; HSP90AA1; AKAP9; DCTN3; CEP72; CEP135; YWHAE; PAFAH1B1; MAPRE1; ALMS1; CSNK1E; CCP110; CEP164; CEP152; PCM1; DCTN2; TUBA1B; TUBGCP6; SSNA1; CLASP1; PRKAR2B; DCTN1; CENPJ; TUBG1; CEP57; TUBB4B; TUBB3; CEP250; CEP131; HAUS8; CEP192; PRKACA; DYNC1H1; TUBB4A; CEP78; HAU…
REACTOME_INSULIN_RECEPTOR_SIGNALLING_CASCADE	0.992101	1	0.00128733	0.284322	0.613448	38	GAB1; TRIB3; TLR9; HRAS; PIK3R4; FGFR4; FGFR1; INSR; IRS2; GAB2; FGFR3; GRB10; FGF9
REACTOME_SARS_COV_1_INFECTION	0.992301	1	0.0012708	0.29093	0.634594	46	PARP10; PIK3R4; CANX; GSK3B; ST3GAL3; ST6GALNAC3; ST6GAL1; PARP16; CHMP6; UBC; PARP8; MGAT1; ST3GAL2; GSK3A; CHMP4A; CHMP4B; GALNT1; ST6GALNAC4; PARP14; PARP9; MOGS; PIK3C3; MAP1LC3B; UBE2I; ST3GAL4
REACTOME_E3_UBIQUITIN_LIGASES_UBIQUITINATE_TARGET_PROTEINS	0.992501	1	0.00125406	0.300211	0.662786	58	H2BC8; PEX5; H2BC14; H2BC5; H2BC7; H2BC3; H2BC12; HLA-A; H2BC6; RAD18; PRKDC; UBE2J2; H2BC11
REACTOME_CARGO_RECOGNITION_FOR_CLATHRIN_MEDIATED_ENDOCYTOSIS	0.992901	1	0.00121991	0.317272	0.71222	84	REPS2; LDLR; CD3D; AP2A2; LDLRAP1; HGS; REPS1; SYT11; TFRC; SCARB2; ARRB1; VAMP4; CD3G; VAMP3; STON1; FCHO1; COPS3; CD4; ARRB2; IL7R; GPS1; SH3GL1; AREG; SH3KBP1; UBC; GRK2; EGF; VAMP2; COPS2; AAK1; PICALM; CLTA; EPS15
REACTOME_RAB_REGULATION_OF_TRAFFICKING	0.994001	1	0.00112082	0.327323	0.744297	118	RIN2; DENND2B; TBC1D10C; DENND5A; DENND6B; RAB3IP; ULK1; RAB5B; SYTL1; DENND2A; ANKRD27; DENND1C; RIN3; RAB38; DENND1B; RAB39A; TRAPPC2; TBC1D7; DENND4A; RAB3GAP2; TRAPPC6A; GGA2; TRAPPC2L; RAB12; TRAPPC12; CCZ1; GABARAP; SBF2; RAB27A; DENND2D; RAB9A; SBF1; AKT3; DENND5B; CHML; RAB35; GDI1; YWHAE; TRAPPC10; TRAPPC9
REACTOME_AMINO_ACIDS_REGULATE_MTORC1	0.994101	1	0.00111138	0.295211	0.649057	54	ATP6V1G2; BMT2; RRAGB; SESN1; C12orf66; ATP6V0D1; SZT2; SEH1L; ITFG2; RRAGD; LAMTOR3; NPRL3; SH3BP4; ATP6V1G3; ATP6V1E1; LAMTOR5; ATP6V1C1; ATP6V0B; CASTOR1; SEC13; RRAGC; ATP6V0C; ATP6V1B2; MLST8; TCIRG1; ATP6V1F; RHEB; CASTOR2; FNIP2; RPTOR; WDR59; FNIP1; ATP6V0E2; ATP6V0E1
REACTOME_REGULATION_OF_TP53_ACTIVITY_THROUGH_PHOSPHORYLATION	0.994601	1	0.00106298	0.316582	0.711763	88	TP53INP1; MDM4; NOC2L; TAF4; ATM; TAF9; BARD1; CDK5R1; SSRP1; TAF5; MDM2; RAD1; RPA3; TBP; MAPK14; CHEK2; RMI2; TAF15; HIPK2; RAD9A; RFC3; UBC; PRKAG1; TOP3A; NBN; EXO1; TAF12; RFC5; SUPT16H; ATRIP; STK11; CDK5; MAPKAPK5; CSNK2B; BLM; CDK2; CHEK1; AURKB; RFC4; PRKAB1; MRE11; CSNK2A2
REACTOME_FORMATION_OF_TC_NER_PRE_INCISION_COMPLEX	0.9951	1	0.00101232	0.289112	0.635094	53	CDK7; GTF2H4; UVSSA; USP7; COPS3; ISY1; CUL4A; GPS1; POLR2A; ERCC2; POLR2E; POLR2I; UBC; CUL4B; COPS2; GTF2H1; PPIE; POLR2K; COPS7B; COPS6; XPA; POLR2D; ERCC6; GTF2H2; XAB2
REACTOME_MITOTIC_G2_G2_M_PHASES	0.9955	1	0.000969926	0.340232	0.785101	190	CDK7; FKBPL; PSMB8; TUBB; PPP2R3B; PSMB1; CDKN1A; SDCCAG8; TUBB2B; PSMB9; PSMB3; TUBA4A; TUBGCP5; LIN37; CETN2; CEP43; TUBA8; CDC25A; HAUS7; NEK2; HAUS2; NINL; TUBA1A; PSMD1; PSMA8; PSME3; SEM1; HSP90AB1; TUBGCP3; PSMD3; PKMYT1; PSMD13; OFD1; PSMD7; CDK11A; PSMD12; PSMA6; TUBGCP4; PPP2R2A; PSMD11; CEP70; PSMD5; HSP90AA1; XPO1; AKAP9; DCTN3; PSMC1; PSMB7; CDC25B; PSMA2; CEP72; CEP135; YWHAE; PAFAH…
REACTOME_MRNA_SPLICING_MINOR_PATHWAY	0.9955	1	0.000969926	0.28545	0.626553	52	PRPF8; LSM2; YBX1; EFTUD2; SNRNP35; SNRPE; SNRPF; SRSF1; SNRPG; NCBP1; SNRPD1; SNU13; SF3B3; POLR2A; POLR2E; POLR2I; GTF2F2; SF3B2; SNRNP48; SNRPB; POLR2K; SRSF7; TXNL4A; DDX23; SNRNP40; POLR2D; NCBP2; SNRNP25; DDX42; PRPF6; SRSF2; SNRPD3; ZRSR2; RNPC3; PDCD7; SNRNP200; SNRPD2; POLR2B; POLR2F; SF3B6; POLR2H; GTF2F1; SF3B4
REACTOME_PYRUVATE_METABOLISM_AND_CITRIC_ACID_TCA_CYCLE	0.9957	1	0.000948031	0.276274	0.603557	47	RXRA; IDH2; SLC16A1; VDAC1; LDHA; FAHD1; PDK1; FH; HAGH; SLC16A3; MPC2; GSTZ1; IDH3A; PDK2; MDH2; PDHA1; PDHX; IDH3G; SDHB; PDP2; D2HGDH; L2HGDH; SUCLG1; IDH3B; LDHB; CS; DLD; ACO2
REACTOME_REGULATION_OF_PLK1_ACTIVITY_AT_G2_M_TRANSITION	0.9961	1	0.00090268	0.308972	0.694492	87	TUBB; SDCCAG8; TUBA4A; CETN2; CEP43; HAUS7; NEK2; HAUS2; NINL; TUBA1A; OFD1; CEP70; HSP90AA1; AKAP9; DCTN3; CEP72; CEP135; YWHAE; PAFAH1B1; UBC; MAPRE1; ALMS1; CSNK1E; CCP110; CEP164; CEP152; PPP1R12B; PCM1; DCTN2; SSNA1; CUL1; CLASP1; PRKAR2B; DCTN1; CENPJ; TUBG1; CEP57; TUBB4B; CEP250; CEP131; HAUS8; CEP192; PRKACA; DYNC1H1; TUBB4A; CEP78; HAUS1; HAUS5; UBB; PPP2R1A; SFI1; OPTN; NDE1; BTRC
REACTOME_SUMOYLATION	0.997	1	0.000791345	0.331076	0.762308	176	RING1; TRIM27; DAXX; H4C6; SATB2; RXRA; VDR; TFAP2C; PPARA; CHD3; CETN2; ESR1; DNMT3B; H4C11; NUP88; NPM1; H4C12; HIC1; HERC2; NUP93; MRTFA; SCMH1; SEH1L; PIAS3; NUP205; NUP153; NUP155; DNMT1; MDM2; NFKBIA; DNMT3A; SP100; NFKB2; HDAC1; RANGAP1; PHC1; NUP85; PML; SP3; NDC1; RWDD3; NR1H2; NCOA1; NUP107; TOP2B; RANBP2; NOP58; HDAC4; RARA; NR5A1; CBX5; TRIM28; NUP35; THRA; SAFB; MDC1; HIPK2; SENP2; A…
REACTOME_PROCESSING_OF_DNA_DOUBLE_STRAND_BREAK_ENDS	0.9971	1	0.000778005	0.307008	0.691731	93	H2BC8; H4C6; TIPIN; H2BC21; H2BC14; H2BC5; H2BC7; H2BC3; H4C11; H2BC12; H4C12; ATM; BARD1; HERC2; H2BC6; RAD1; H2BC11; RPA3; RMI2; MDC1; H2BC15; RAD9A; RFC3; UBC; TOP3A; NBN; EXO1; UBE2V2; RFC5; PIAS4; H4-16; H2BC9; ATRIP; BLM; CDK2; RNF168; CHEK1; RFC4; H2BC10; H2BC4; MRE11
REACTOME_HIV_LIFE_CYCLE	0.9976	1	0.000707588	0.320084	0.732957	146	CDK7; GTF2H4; CXCR4; VPS37B; NEDD4L; NUP88; TAF4; TAF9; SSRP1; VPS28; NUP93; TAF5; SEH1L; CCNK; NUP205; NUP153; NUP155; RCC1; MVB12B; CD4; RANGAP1; BANF1; NUP85; NDC1; VPS37D; TBP; RANBP1; XRCC6; NUP107; CHMP6; RANBP2; NCBP1; CCR5; LIG4; XPO1; NUP35; TAF15; VPS4A; RNGTT; ELOA; POLR2A; ERCC2; POLR2E; POLR2I; UBC; AAAS; CTDP1; HMGA1; NELFE; TAF12; GTF2F2; RAN; NUP133; SUPT16H; FURIN
REACTOME_G2_M_DNA_DAMAGE_CHECKPOINT	0.9982	1	0.000612605	0.296338	0.666881	90	H2BC8; H4C6; H2BC21; H2BC14; H2BC5; H2BC7; H2BC3; H4C11; H2BC12; H4C12; ATM; BARD1; HERC2; H2BC6; RAD1; H2BC11; RPA3; CHEK2; RMI2; MDC1; H2BC15; RAD9A; RFC3; YWHAE; TOP3A; NBN; EXO1; UBE2V2; RFC5; PIAS4; H4-16; H2BC9; ATRIP; BLM; RNF168; YWHAH; CHEK1; RFC4; H2BC10; H2BC4; MRE11; YWHAZ; H2BC17; H4C3; H4C15; YWHAQ; TP53; UIMC1; WEE1; H2AX
REACTOME_AUTOPHAGY	0.9983	1	0.000595315	0.31236	0.713093	134	TUBB2B; NBR1; PEX5; TUBA4A; RRAGB; VPS37B; LAMP2; TUBA8; ULK1; MTMR3; WIPI1; TOMM40; ATM; TUBA1A; PGAM5; TOMM5; VPS28; PIK3R4; VDAC1; HSP90AB1; GABARAPL1; ATG4C; GABARAP; MVB12B; WDR45; RRAGD; ATG3; MAP1LC3A; ATG4B; VPS37D; CHMP6; ATG101; LAMTOR3; DYNC1I1; HSP90AA1; TOMM6; HDAC6; TOMM22; UBC; PRKAG1; HSPA8; DYNC1LI1; ARL13B; PLIN3; MTERF3; TOMM20; LAMTOR5; ATG7; GABARAPL2; TOMM70; PINK1; TUBA1B; …
REACTOME_TRANSPORT_OF_MATURE_TRANSCRIPT_TO_CYTOPLASM	0.9983	1	0.000595315	0.294977	0.661259	81	DDX39B; NUP88; EIF4A3; NUP93; SEH1L; CPSF1; ALYREF; MAGOHB; NUP205; SRRM1; NUP153; NUP155; NXT1; CPSF4; SLBP; U2AF1L4; NUP85; NDC1; CPSF2; SRSF1; NUP107; RANBP2; DDX39A; NCBP1; NUP35; SRSF4; THOC7; CHTOP; U2AF2; SYMPK; AAAS; MAGOH; NUP133; RNPS1; U2AF1; POM121; SEC13; THOC6; NUP58; SRSF7; THOC1; NUP188; DHX38; THOC2; NCBP2; SARNP; THOC5; FIP1L1; CPSF3; SRSF3; EIF4E; SRSF2; CDC40; SRSF11; CASC3; T…
REACTOME_PROTEIN_UBIQUITINATION	0.9984	1	0.000577511	0.294117	0.658612	78	H2BC8; PEX5; H2BC14; H2BC5; H2BC7; H2BC3; UBE2H; UCHL3; H2BC12; HLA-A; H2BC6; CDC34; USP7; RAD18; PRKDC; UBE2J2; H2BC11; UBE2G2; BCL10; H2BC15; UBA6; UBC; UBE2V2; H2BC9; UBE2G1; UBE2E1; H2BC10; H2BC4; RTF1; UBE2R2; H2BC17; UBE2C; UBE2S; USP9X; LEO1; UBE2D1; USP5; PEX12; UBE2Z; HLTF; SELENOS
REACTOME_SIGNALING_BY_TGF_BETA_RECEPTOR_COMPLEX	0.9984	1	0.000577511	0.282199	0.629222	71	SKIL; PMEPA1; NEDD4L; F11R; PPP1R15A; ARHGEF18; CCNK; TFDP1; SMURF1; CGN; CDK8; HDAC1; SNW1; UCHL5; SKI; TRIM33; XPO1; UBC; MYC; USP15; FURIN; E2F5; MEN1; TGFBR1; STRAP; UBE2M; E2F4; TGFB1; WWTR1; PARD3; STUB1; TGIF1; USP9X; FKBP1A; UBE2D1; MTMR4; SMAD7; CCNT2
REACTOME_DNA_DOUBLE_STRAND_BREAK_REPAIR	0.9986	1	0.000540158	0.315386	0.724271	161	POLD4; KDM4B; H2BC8; H4C6; TIPIN; H2BC21; H2BC14; H2BC5; H2BC7; H2BC3; H4C11; H2BC12; XRCC2; H4C12; XRCC3; ATM; EME2; BRCA2; BARD1; HERC2; LIG3; H2BC6; POLD2; KDM4A; POLL; POLE; POLE2; POLD3; SMARCA5; PRKDC; RAD1; H2BC11; RPA3; RTEL1; PAXIP1; EYA1; XRCC6; RFC1; CHEK2; MUS81; LIG4; RMI2; MDC1; H2BC15; RAD9A; RFC3; UBC; RIF1; RAD51C; TOP3A; ABL1; NBN; EXO1; UBE2V2; POLD1; RFC5; PIAS4; H4-16; H2BC9;…
REACTOME_SUMOYLATION_OF_DNA_DAMAGE_RESPONSE_AND_REPAIR_PROTEINS	0.9987	1	0.000520483	0.289835	0.648491	76	RING1; CETN2; NUP88; HERC2; NUP93; SCMH1; SEH1L; NUP205; NUP153; NUP155; SP100; PHC1; NUP85; PML; NDC1; NUP107; RANBP2; NUP35; MDC1; AAAS; CBX4; NUP133; PIAS4; POM121; BLM; RNF168; NSMCE1; SEC13; NUP58; NUP188; CBX8; XRCC4
REACTOME_COMPLEX_I_BIOGENESIS	0.9988	1	0.000500039	0.266749	0.588368	57	NDUFS3; ECSIT; NDUFAF2; COA1; MT-ND5; MT-ND3; MT-ND4; NDUFAB1; NDUFAF4; TMEM186; NDUFA3; TMEM126B; MT-ND2; NDUFB5; NDUFC2; NDUFS1; NDUFA9; NUBPL; NDUFB8; NDUFA11; NDUFAF6; NDUFS6; NDUFV1; MT-ND1; NDUFS7; NDUFB4; NDUFA10; NDUFA5; MT-ND6; NDUFB6
REACTOME_TRANSLOCATION_OF_SLC2A4_GLUT4_TO_THE_PLASMA_MEMBRANE	0.9988	1	0.000500039	0.272607	0.603987	62	TUBB2B; TUBA4A; TUBA8; SLC2A4; EXOC1; TUBA1A; MYO5A; RAC1; ACTG1; EXOC6; LNPEP; SNAP23; MYO1C; YWHAE; PRKAG1; EXOC7; C2CD5; KIFAP3; VAMP2; RALGAPA2; TUBA1B; YWHAH; PRKAB1; YWHAZ; EXOC5; TUBB4B; TUBB3; YWHAQ; EXOC4; CALM1; TUBB4A; RALA; SFN; STX4
REACTOME_COPI_MEDIATED_ANTEROGRADE_TRANSPORT	0.9989	1	0.000478727	0.292141	0.657699	91	TUBB2B; TUBA4A; GORASP1; SPTAN1; TUBA8; SPTA1; TUBA1A; GOLGB1; ANK1; USO1; COPA; NSF; COG6; COG8; COPE; SPTBN2; BET1L; DYNC1I1; COG5; DCTN3; SPTBN4; DCTN4; DYNC1LI1; KDELR3; YKT6; KDELR1; ANK2; COPB1; ARFGAP3; TMED10; GOLGA2; DCTN2; TUBA1B; TMED3; ANK3; DCTN1; ARFGAP2; SPTB; BET1; GBF1; TUBB4B; TUBB3; COPZ2; DYNC1LI2; SPTBN1; KDELR2
REACTOME_HOMOLOGY_DIRECTED_REPAIR	0.9989	1	0.000478727	0.307353	0.7015	133	POLD4; H2BC8; H4C6; TIPIN; H2BC21; H2BC14; H2BC5; H2BC7; H2BC3; H4C11; H2BC12; XRCC2; H4C12; XRCC3; ATM; EME2; BRCA2; BARD1; HERC2; LIG3; H2BC6; POLD2; POLE; POLE2; POLD3; RAD1; H2BC11; RPA3; RTEL1; RFC1; MUS81; RMI2; MDC1; H2BC15; RAD9A; RFC3; UBC; RAD51C; TOP3A; ABL1; NBN; EXO1; UBE2V2; POLD1; RFC5; PIAS4; H4-16; H2BC9; ATRIP; BLM; CDK2; RNF168; CHEK1; PALB2; RFC4; H2BC10; H2BC4; MRE11
REACTOME_ANCHORING_OF_THE_BASAL_BODY_TO_THE_PLASMA_MEMBRANE	0.9991	1	0.000432982	0.292063	0.65909	97	TUBB; SDCCAG8; TUBA4A; RAB3IP; CETN2; CEP43; HAUS7; NEK2; HAUS2; NINL; TUBA1A; CEP83; MARK4; OFD1; TMEM216; CEP70; HSP90AA1; AKAP9; DCTN3; CEP72; CEP135; YWHAE; PAFAH1B1; MAPRE1; ALMS1; CSNK1E; CCP110; CEP164; CEP152; PCM1; DCTN2; NPHP1; CEP89; KIF24; SSNA1; CLASP1; PRKAR2B; DCTN1; CENPJ; TUBG1; CEP57; TUBB4B; SCLT1; TCTN2; NPHP4; CEP250; CEP131; HAUS8; CEP192; PRKACA; DYNC1H1; TUBB4A; CEP78; HAU…
REACTOME_SEPARATION_OF_SISTER_CHROMATIDS	0.9992	1	0.000408199	0.316407	0.729188	181	PSMB8; PSMB1; TUBB2B; PSMB9; PSMB3; PPP2R5B; TUBA4A; AHCTF1; TUBA8; CLIP1; TUBA1A; PSMD1; SKA1; PSMA8; PSME3; SEM1; SEH1L; MAD1L1; NUDC; PTTG1; CENPP; PSMD3; PSMD13; RANGAP1; PSMD7; NUP85; PSMD12; PSMA6; ITGB3BP; KNTC1; PSMD11; NUP107; RANBP2; ERCC6L; CDCA5; PSMD5; DYNC1I1; CENPM; XPO1; PSMC1; PSMB7; PSMA2; ANAPC10; PAFAH1B1; PSMB6; UBC; DYNC1LI1; CENPQ; PSMB5; MAPRE1; NSL1; NUP133; BUB1; ANAPC7;…
REACTOME_SIGNALING_BY_INSULIN_RECEPTOR	0.9992	1	0.000408199	0.260681	0.576414	60	ATP6V1G2; GAB1; TRIB3; TLR9; HRAS; ATP6V0D1; PIK3R4; FGFR4; FGFR1; ATP6AP1; INSR; IRS2; GAB2; FGFR3; GRB10; ATP6V1G3; ATP6V1E1; ATP6V1C1; ATP6V0B; FGF9; ATP6V0C; FRS2; ATP6V1B2; TCIRG1; ATP6V1F; PIK3C3; FGF20; SHC1; MAPK1; IRS1; ATP6V0A1; ATP6V0E2; FLT3LG; ATP6V0E1
REACTOME_RESPIRATORY_ELECTRON_TRANSPORT	0.9994	1	0.000353475	0.283115	0.64075	103	NDUFS3; ECSIT; NDUFAF2; SCO1; TRAP1; COX20; COA1; MT-ND5; MT-ND3; MT-ND4; MT-CO3; MT-CO1; NDUFAB1; NDUFAF4; CYCS; TMEM186; MT-CYB; LRPPRC; MT-CO2; NDUFA3; TMEM126B; COX16; MT-ND2; TACO1; NDUFB5; SCO2; NDUFC2; CYC1; NDUFS1; NDUFA9; NUBPL; COX4I1; ETFB; NDUFB8; NDUFA11; SDHB; NDUFAF6; UQCRC1; NDUFS6; NDUFA4; COQ10B; NDUFV1; COX11; COX18; COX5A; MT-ND1; UQCRFS1; COX7B; NDUFS7; UQCRB; NDUFB4; SURF1; …
REACTOME_SIGNALING_BY_FGFR	0.9994	1	0.000353475	0.263761	0.58554	65	GAB1; GALNT3; HRAS; FGFR4; TIA1; TIAL1; SPRED1; FGFR1; HNRNPH1; RBFOX2; FGFBP2; NCBP1; SPRY2; HNRNPM; POLR2A; POLR2E; FGFR3; POLR2I; UBC; GTF2F2; FRS3; FGF9; POLR2K; FRS2; PPP2CB; POLR2D; NCBP2; FGF20; MKNK1; FGFRL1; SHC1; MAPK1; PTBP1; UBB; HNRNPF; PPP2R1A
REACTOME_SIGNALING_BY_FGFR1	0.9994	1	0.000353475	0.215858	0.46411	36	GAB1; HRAS; SPRED1; FGFR1; SPRY2; UBC; FRS3; FGF9; FRS2; PPP2CB; FGF20; MKNK1; FGFRL1; SHC1; MAPK1; UBB; PPP2R1A; CBL; SOS1; BRAF; PLCG1; GRB2; MAPK3
REACTOME_RESPONSE_OF_EIF2AK4_GCN2_TO_AMINO_ACID_DEFICIENCY	0.9996	1	0.000288582	0.274789	0.620723	99	CEBPB; ATF3; ASNS; RPLP1; TRIB3; EIF2S1; RPS9; ATF4; EIF2S2; DDIT3; RPL22L1; RPL28; CEBPG; RPL37; RPS26; RPL13A; RPS18; RPS12; RPL23A; RPL3; RPL37A; RPL36A; RPS29; RPS17; RPL31; RPS20; RPS8; EIF2S3; RPS11; RPL10A; ATF2; RPS25; RPS6; RPS27; RPL27A; RPS24; RPS14; RPS4X; RPL23; EIF2AK4; RPS19; RPS3A
REACTOME_SELENOAMINO_ACID_METABOLISM	0.9996	1	0.000288582	0.28715	0.651568	111	CBS; MARS1; IARS1; RPLP1; SARS1; RPS9; EEF1E1; SCLY; SEPSECS; RPL22L1; CTH; RPL28; AIMP2; PAPSS1; RARS1; RPL37; RPS26; DARS1; EEFSEC; KARS1; EPRS1; RPL13A; RPS18; AHCY; RPS12; RPL23A; RPL3; RPL37A; RPL36A; RPS29; RPS17; RPL31; RPS20; RPS8; RPS11; RPL10A; RPS25; RPS6; RPS27; RPL27A; RPS24; PSTK; RPS14; RPS4X; RPL23; RPS19; TXNRD1; RPS3A
REACTOME_COPI_DEPENDENT_GOLGI_TO_ER_RETROGRADE_TRAFFIC	0.9997	1	0.000249907	0.279274	0.627885	88	TUBB2B; TUBA4A; TUBA8; KIF9; KIF21B; KIF26B; TUBA1A; KIF3C; KLC4; KIF1A; COPA; BNIP1; KIF5A; NSF; KLC3; KIF1C; COPE; KIF18B; NBAS; SEC22B; KDELR3; KDELR1; KIFAP3; KIFC1; COPB1; KIF21A; ARFGAP3; TMED10; TUBA1B; KIF2A; TMED3; ZW10; STX18; ARFGAP2; KLC1; KLC2; KIF13B; CENPE; GBF1; TUBB4B; KIF20B; TUBB3; COPZ2
REACTOME_SIGNALING_BY_FGFR2	0.9998	1	0.000204038	0.241213	0.532535	58	GAB1; HRAS; TIA1; TIAL1; HNRNPH1; RBFOX2; FGFBP2; NCBP1; SPRY2; HNRNPM; POLR2A; POLR2E; POLR2I; UBC; GTF2F2; FRS3; FGF9; POLR2K; FRS2; PPP2CB; POLR2D; NCBP2; FGF20; MKNK1; SHC1; MAPK1; PTBP1; UBB; HNRNPF; PPP2R1A; CBL; SOS1; POLR2B; BRAF; POLR2F; POLR2H; GTF2F1; PLCG1; GRB2; MAPK3; POLR2C
REACTOME_TRANSPORT_TO_THE_GOLGI_AND_SUBSEQUENT_MODIFICATION	0.9998	1	0.000204038	0.303615	0.697658	165	CTSZ; MGAT3; MAN1A1; TUBB2B; TUBA4A; SEC24D; FUT8; GORASP1; SPTAN1; TUBA8; SPTA1; TUBA1A; GOLGB1; TRAPPC2; MAN1A2; B4GALT2; B4GALT6; ANK1; TRAPPC6A; USO1; B4GALT4; TRAPPC2L; COL7A1; COPA; SEC22A; NSF; COG6; SEC23IP; ST6GAL1; COG8; CNIH2; COPE; SPTBN2; BET1L; DYNC1I1; F8; AREG; MGAT4A; COG5; DCTN3; SPTBN4; DCTN4; SEC22B; PPP6R1; DYNC1LI1; KDELR3; TRAPPC10; MCFD2; YKT6; TRAPPC9; KDELR1; FUCA1; MAN2…
REACTOME_ER_TO_GOLGI_ANTEROGRADE_TRANSPORT	0.9999	1	0.00014427	0.275382	0.62985	141	CTSZ; TUBB2B; TUBA4A; SEC24D; GORASP1; SPTAN1; TUBA8; SPTA1; TUBA1A; GOLGB1; TRAPPC2; ANK1; TRAPPC6A; USO1; TRAPPC2L; COL7A1; COPA; SEC22A; NSF; COG6; SEC23IP; COG8; CNIH2; COPE; SPTBN2; BET1L; DYNC1I1; F8; AREG; COG5; DCTN3; SPTBN4; DCTN4; SEC22B; PPP6R1; DYNC1LI1; KDELR3; TRAPPC10; MCFD2; YKT6; TRAPPC9; KDELR1; ANK2; COPB1; STX17; ARFGAP3; TMED10; GOLGA2; DCTN2; TUBA1B; TMED3; ANK3; SEC13; DCTN…
REACTOME_MITOTIC_SPINDLE_CHECKPOINT	0.9999	1	0.00014427	0.272016	0.617112	110	PPP2R5B; AHCTF1; CLIP1; SKA1; SEH1L; MAD1L1; NUDC; CENPP; RANGAP1; NUP85; ITGB3BP; KNTC1; NUP107; RANBP2; ERCC6L; DYNC1I1; CENPM; XPO1; ANAPC10; PAFAH1B1; DYNC1LI1; CENPQ; MAPRE1; NSL1; NUP133; BUB1; ANAPC7; ANAPC16; CENPK; PPP2R1B; SPC25; CDC20; KIF2A; KNL1; RPS27; ZW10; CLASP1; SPC24; AURKB; ANAPC4; UBE2E1; SEC13; UBE2C; MAD2L1; CENPE; CLASP2; PPP2CB; UBE2S; CENPO; CENPL; ZWINT; CENPI; DYNC1LI2…
REACTOME_REGULATION_OF_EXPRESSION_OF_SLITS_AND_ROBOS	0.9999	1	0.00014427	0.300332	0.689864	162	PSMB8; ROBO2; PSMB1; PSMB9; PSMB3; ZSWIM8; RPLP1; RPS9; PSMD1; PSMA8; PSME3; EIF4A3; SEM1; RPL22L1; GSPT1; RPL28; ETF1; EIF4G1; MAGOHB; PSMD3; RPL37; RPS26; PSMD13; PSMD7; PSMD12; PSMA6; PSMD11; NCBP1; RPL13A; RPS18; PSMD5; RPS12; LDB1; PSMC1; PSMB7; RPL23A; PSMA2; RPL3; RPL37A; RPL36A; PSMB6; UBC; RPS29; RPS17; PSMB5; RPL31; MAGOH; RPS20; RPS8; PSMC5; PSMC3; RPS11; ROBO3; RNPS1; RPL10A; PSMC6; R…
REACTOME_RESPIRATORY_ELECTRON_TRANSPORT_ATP_SYNTHESIS_BY_CHEMIOSMOTIC_COUPLING_AND_HEAT_PRODUCTION_BY_UNCOUPLING_PROTEINS	0.9999	1	0.00014427	0.285974	0.651444	125	NDUFS3; ECSIT; NDUFAF2; SCO1; TRAP1; COX20; COA1; MT-ND5; MT-ND3; MT-ND4; MT-CO3; MT-CO1; MT-ATP6; NDUFAB1; NDUFAF4; CYCS; TMEM186; MT-CYB; LRPPRC; ATP5MC1; SLC25A27; MT-CO2; MT-ATP8; UCP2; NDUFA3; TMEM126B; COX16; MT-ND2; ATP5MF; TACO1; NDUFB5; ATP5PF; SCO2; NDUFC2; CYC1; ATP5MG; NDUFS1; NDUFA9; NUBPL; COX4I1; ETFB; NDUFB8; NDUFA11; SDHB; NDUFAF6; UQCRC1; DMAC2L; NDUFS6; NDUFA4; COQ10B; NDUFV1; …
REACTOME_CELLULAR_RESPONSE_TO_STARVATION	1	1	0	0.264557	0.606478	153	ATP6V1G2; CEBPB; ATF3; ASNS; BMT2; RRAGB; RPLP1; TRIB3; EIF2S1; SESN1; RPS9; C12orf66; ATF4; ATP6V0D1; EIF2S2; DDIT3; RPL22L1; SZT2; SEH1L; RPL28; CEBPG; ITFG2; RPL37; RPS26; RRAGD; RPL13A; RPS18; LAMTOR3; RPS12; NPRL3; RPL23A; RPL3; RPL37A; RPL36A; RPS29; RPS17; RPL31; SH3BP4; RPS20; RPS8; ATP6V1G3; ATP6V1E1; LAMTOR5; ATP6V1C1; EIF2S3; ATP6V0B; RPS11; CASTOR1; RPL10A; ATF2; RPS25; RPS6; RPS27; R…
REACTOME_EUKARYOTIC_TRANSLATION_ELONGATION	1	1	0	0.217081	0.488906	92	RPLP1; EEF1D; RPS9; RPL22L1; RPL28; RPL37; RPS26; RPL13A; RPS18; RPS12; RPL23A; RPL3; RPL37A; RPL36A; RPS29; RPS17; RPL31; RPS20; RPS8; RPS11; RPL10A; RPS25; RPS6; RPS27; RPL27A; RPS24; EEF1G; EEF1A2; RPS14; RPS4X; RPL23; RPS19; RPS3A; RPLP0; RPL39; EEF1A1; RPL17; RPL8; RPL29; RPL13; RPS23; RPL34; RPL10; RPS28; RPLP2; RPS7; RPL18A; RPS3; RPL19; RPL30; RPL15; RPS27L; RPL32; FAU; RPL35; RPL4; RPL12…
REACTOME_EUKARYOTIC_TRANSLATION_INITIATION	1	1	0	0.256518	0.583293	118	RPLP1; EIF3B; EIF2S1; RPS9; EIF3J; EIF2S2; EIF4EBP1; EIF2B3; RPL22L1; RPL28; EIF4G1; RPL37; RPS26; EIF1AX; EIF5B; EIF3C; EIF5; EIF4A1; RPL13A; RPS18; EIF2B2; RPS12; EIF2B5; RPL23A; EIF3D; RPL3; RPL37A; RPL36A; RPS29; RPS17; RPL31; EIF3G; EIF3M; RPS20; RPS8; EIF2B4; EIF2S3; RPS11; RPL10A; RPS25; RPS6; RPS27; RPL27A; RPS24; RPS14; RPS4X; EIF3A; RPL23; EIF3I; EIF4H; RPS19; RPS3A
REACTOME_GOLGI_TO_ER_RETROGRADE_TRANSPORT	1	1	0	0.26569	0.604354	120	TUBB2B; TUBA4A; TUBA8; KIF9; KIF21B; KIF26B; TUBA1A; KIF3C; KLC4; BICD1; KIF1A; RAB3GAP2; COPA; PLA2G6; BNIP1; KIF5A; NSF; KLC3; KIF1C; COPE; PAFAH1B2; KIF18B; DYNC1I1; DCTN3; DCTN4; NBAS; PAFAH1B1; SEC22B; DYNC1LI1; KDELR3; KDELR1; KIFAP3; KIFC1; COPB1; KIF21A; PAFAH1B3; ARFGAP3; TMED10; DCTN2; TUBA1B; KIF2A; TMED3; ZW10; STX18; DCTN1; ARFGAP2; KLC1; KLC2; KIF13B; CENPE; GBF1; TUBB4B; GALNT1; KI…
REACTOME_INFLUENZA_INFECTION	1	1	0	0.243791	0.559096	154	RPLP1; RPS9; NUP88; IPO5; NUP93; RPL22L1; SEH1L; RPL28; CANX; KPNA4; NUP205; NUP153; NUP155; CPSF4; RPL37; RPS26; NUP85; NDC1; NUP107; RANBP2; RPL13A; RPS18; RPS12; HSP90AA1; XPO1; NUP35; KPNB1; POLR2A; RPL23A; POLR2E; ISG15; RPL3; RPL37A; POLR2I; RPL36A; KPNA5; AAAS; RPS29; RPS17; RPL31; GTF2F2; RAN; RPS20; RPS8; NUP133; RPS11; KPNA3; RPL10A; CLTA; POM121; RPS25; RPS6; RPS27; RPL27A; TGFB1; RPS2…
REACTOME_MRNA_SPLICING	1	1	0	0.275193	0.634912	188	DHX16; PRPF8; SART1; PQBP1; LSM2; EIF4A3; PHF5A; HNRNPD; RBM17; CPSF1; ALYREF; YBX1; CWC25; MAGOHB; SRRM1; EFTUD2; CPSF4; FUS; SNRPA1; HNRNPL; SNRNP35; U2AF1L4; USP39; SRRT; SNW1; PPIH; SNRPE; SNRPF; ISY1; LSM5; U2SURP; CPSF2; SRSF1; PRPF31; SNRPG; HNRNPH1; SNRPC; NCBP1; DDX46; SNRPD1; SYF2; SF1; HNRNPA2B1; SNU13; SF3A3; SRSF4; U2AF2; SF3B3; HNRNPM; HNRNPU; POLR2A; POLR2E; CRNKL1; SYMPK; PRPF3; P…
REACTOME_NONSENSE_MEDIATED_DECAY_NMD	1	1	0	0.231223	0.525008	113	RPLP1; RPS9; EIF4A3; RPL22L1; GSPT1; RPL28; ETF1; EIF4G1; MAGOHB; RPL37; RPS26; PPP2R2A; NCBP1; RPL13A; RPS18; RPS12; RPL23A; RPL3; RPL37A; RPL36A; RPS29; RPS17; RPL31; SMG7; MAGOH; RPS20; RPS8; RPS11; RNPS1; RPL10A; RPS25; RPS6; RPS27; RPL27A; RPS24; RPS14; SMG5; RPS4X; RPL23; SMG9; RPS19; RPS3A; PABPC1; NCBP2; RPLP0; RPL39; RPL17; UPF1; RPL8; RPL29; RPL13; RPS23; RPL34; DCP1A; PPP2R1A; SMG1; CA…
REACTOME_RESOLUTION_OF_SISTER_CHROMATID_COHESION	1	1	0	0.268596	0.610617	117	TUBB2B; PPP2R5B; TUBA4A; AHCTF1; TUBA8; CLIP1; TUBA1A; SKA1; SEH1L; MAD1L1; NUDC; CENPP; RANGAP1; NUP85; ITGB3BP; KNTC1; NUP107; RANBP2; ERCC6L; CDCA5; DYNC1I1; CENPM; XPO1; PAFAH1B1; DYNC1LI1; CENPQ; MAPRE1; NSL1; NUP133; BUB1; CENPK; PPP2R1B; SPC25; CDC20; TUBA1B; KIF2A; KNL1; RPS27; ZW10; CLASP1; SPC24; AURKB; SEC13; MAD2L1; CENPE; CLASP2; TUBB4B; PPP2CB; TUBB3; CENPO; CENPL; ZWINT; CENPI; DYN…
REACTOME_RHO_GTPASES_ACTIVATE_FORMINS	1	1	0	0.283438	0.646708	131	DAAM1; TUBB2B; PPP2R5B; TUBA4A; AHCTF1; TUBA8; CLIP1; TUBA1A; SKA1; MRTFA; SEH1L; FMNL3; DIAPH3; MAD1L1; EVL; NUDC; RAC1; ACTG1; CENPP; RANGAP1; NUP85; ITGB3BP; KNTC1; SRGAP2; NUP107; RANBP2; ERCC6L; DYNC1I1; CENPM; XPO1; PAFAH1B1; DYNC1LI1; CENPQ; MAPRE1; NSL1; NUP133; BUB1; CENPK; PPP2R1B; SPC25; RHOB; CDC20; TUBA1B; KIF2A; KNL1; RPS27; ZW10; CLASP1; SPC24; AURKB; SEC13; MAD2L1; CENPE; CLASP2; …
REACTOME_SRP_DEPENDENT_COTRANSLATIONAL_PROTEIN_TARGETING_TO_MEMBRANE	1	1	0	0.222156	0.50409	111	SEC61B; RPLP1; RPS9; RPL22L1; RPL28; SRPRB; RPL37; RPS26; RPL13A; RPS18; RPS12; RPL23A; RPL3; RPL37A; SPCS2; RPL36A; RPS29; RPS17; RPL31; RPS20; RPS8; RPS11; RPL10A; RPS25; RPS6; DDOST; RPS27; SSR2; RPL27A; RPS24; RPS14; RPS4X; SRP14; RPL23; TRAM1; RPS19; RPS3A; SSR1; SEC61A1; RPLP0; RPL39; RPL17; RPL8; RPL29; RPL13; RPS23; SSR3; RPL34; RPL10; RPS28; RPLP2; SRPRA; RPN1; RPS7; RPL18A; RPS3; SRP9; …
REACTOME_THE_CITRIC_ACID_TCA_CYCLE_AND_RESPIRATORY_ELECTRON_TRANSPORT	1	1	0	0.282968	0.650635	168	RXRA; NDUFS3; ECSIT; NDUFAF2; SCO1; TRAP1; IDH2; COX20; SLC16A1; VDAC1; COA1; MT-ND5; MT-ND3; MT-ND4; MT-CO3; MT-CO1; MT-ATP6; NDUFAB1; NDUFAF4; CYCS; TMEM186; MT-CYB; LRPPRC; ATP5MC1; SLC25A27; LDHA; MT-CO2; MT-ATP8; UCP2; NDUFA3; FAHD1; TMEM126B; COX16; MT-ND2; ATP5MF; PDK1; FH; HAGH; SLC16A3; TACO1; MPC2; NDUFB5; GSTZ1; IDH3A; ATP5PF; SCO2; PDK2; NDUFC2; MDH2; CYC1; ATP5MG; NDUFS1; NDUFA9; NUB…

## Sheet: fgsea_reactome_JEKO_cpd10
pathway	pval	padj	log2err	ES	NES	size	leadingEdge
REACTOME_CELL_SURFACE_INTERACTIONS_AT_THE_VASCULAR_WALL	4.01302e-05	0.0151291	0.557332	0.589816	1.34581	146	CEACAM1; CD44; PTPN6; JAM2; IGLL1; GYPC; CD47; VPREB1; IGKV1D-39; LYN; IGLC3; ITGA4; IGHA1; JCHAIN; CD84; IGKV1-39; IGLC2; SLC7A11; SRC; ITGA3; F11R; IGLV1-44; ITGB3; VPREB3; CD74; IGKV2D-40; SPN; JAML; MMP1; IGLV6-57; HRAS; GPC1; SELPLG; SLC7A5; IGKV1D-12; IGKV2D-30; PICK1; TSPAN7; IGKV1-12; ATP1B1; IGLV2-14; INPP5D; APOB; SELL; IGLV1-47; PROC; PECAM1; L1CAM; PIK3CA; LCK; KRAS; IGLV3-1; MIF; IGK…
REACTOME_MHC_CLASS_II_ANTIGEN_PRESENTATION	0.000103218	0.0194565	0.538434	0.606172	1.37194	112	TUBB2B; AP1M2; HLA-DPA1; TUBB6; HLA-DMB; HLA-DQA1; TUBA4A; HLA-DPB1; TUBA8; TUBB2A; KIF20A; HLA-DMA; KIF5A; HLA-DRB1; HLA-DRB5; DNM1; HLA-DRA; HLA-DQB1; AP1B1; CD74; HLA-DOB; HLA-DRB4; CENPE; SEC24B; HLA-DRB3; AP2A2; CTSK; LAG3; CTSH; CTSA; HLA-DOA; SEC24D; KIF18A; CTSO; RILP; CTSD; KIF3C; LGMN; KLC4; DYNC1LI2; CTSF; SAR1B; KIF11
REACTOME_IMMUNOREGULATORY_INTERACTIONS_BETWEEN_A_LYMPHOID_AND_A_NON_LYMPHOID_CELL	0.000248355	0.0312099	0.498493	0.585635	1.32986	123	CD22; LILRB1; LILRA1; IFITM1; CD33; LILRA2; LILRB4; HLA-B; CD19; IGKV1D-39; IGLC3; ITGA4; SLAMF6; IGKV1-39; IGLC2; LILRB2; ICAM1; KLRG1; HLA-F; CD1D; CD81; IGLV1-44; HCST; IGKV2D-40; JAML; MICA; IGLV6-57; SIGLEC10; SIGLEC9; IGKV1D-12; NPDC1; IGKV2D-30; MICB; CLEC2B; IGKV1-12; IGLV2-14; SELL; IGLV1-47; MADCAM1; IGLV3-1; CD1C; IGKV3-15; KLRK1; HLA-C; SIGLEC12
REACTOME_INTERFERON_GAMMA_SIGNALING	0.000353162	0.0332855	0.498493	0.619794	1.38382	79	HLA-DPA1; CD44; PTPN6; HLA-DQA1; TRIM26; HLA-DPB1; HLA-B; HLA-DRB1; CIITA; TRIM8; IRF8; TRIM46; HLA-DRB5; OAS1; TRIM2; HLA-DRA; HLA-DQB1; ICAM1; IRF7; HLA-F; HLA-DRB4; HLA-DRB3; IRF9; TRIM3; IRF5; SOCS1; OAS3; HLA-C; PTPN2; IRF1; CAMK2D; TRIM34; SP100; JAK2
REACTOME_TRANSCRIPTIONAL_REGULATION_OF_GRANULOPOIESIS	0.00131619	0.0992406	0.45506	0.597944	1.33801	83	LEF1; H2BC11; H2BC17; H2AC18; FLI1; H2AC19; H3C14; H2BC4; H2BC12; H3C3; H2AC6; H3C4; CDKN1A; H4C11; H4C8; H2BC13; H4C1; H2BC5; CEBPB; H2AC4; H4C14; H2AC20; MYB; H3C13; GFI1; H2BC9; TFDP2; RXRA; H2BC21
REACTOME_COSTIMULATION_BY_THE_CD28_FAMILY	0.0019998	0.125654	0.326352	0.626231	1.38193	62	HLA-DPA1; PTPN6; HLA-DQA1; CD86; PDCD1; HLA-DPB1; HLA-DRB1; CSK; LYN; HLA-DRB5; HLA-DRA; HLA-DQB1; SRC; HLA-DRB4; ICOSLG; CD80; HLA-DRB3; TNFRSF14; PPP2R5B; PIK3CA; LCK; VAV1; MAP3K8; TRIB3; PPP2CA; AKT3; GRAP2; PIK3R3
REACTOME_DNA_METHYLATION	0.00259974	0.125654	0.285313	0.621845	1.37079	60	H2BC11; H2BC17; H2AC18; H2AC19; H3C14; H2BC4; H2BC12; H3C3; H2AC6; H3C4; DNMT3B; H4C11; H4C8; H2BC13; H4C1; H2BC5; H2AC4; H4C14; H2AC20; H3C13; H2BC9; H2BC21; H2AC8
REACTOME_L1CAM_INTERACTIONS	0.00289971	0.125654	0.269842	0.583986	1.31023	89	TUBB2B; KCNQ2; TUBB6; TUBA4A; CD24; TUBA8; TUBB2A; VAV2; CNTNAP1; SPTA1; ANK3; DNM1; SRC; ANK1; ITGB3; DLG4; CSNK2B; SPTAN1; RPS6KA4; AP2A2; EZR; SCN3A
REACTOME_INTERFERON_ALPHA_BETA_SIGNALING	0.0029997	0.125654	0.265217	0.616308	1.35858	60	PSMB8; PTPN6; IFITM1; EGR1; STAT2; HLA-B; IFIT2; IRF8; OAS1; IRF7; HLA-F; RNASEL; IFITM3; MX1; IFI6; MX2; IRF9; BST2; ISG20; XAF1; IRF5; SOCS1; OAS3; ISG15; HLA-C; IRF1
REACTOME_GAP_JUNCTION_TRAFFICKING_AND_REGULATION	0.00359964	0.135706	0.241698	0.713834	1.49198	25	TUBB2B; TUBB6; TUBA4A; TUBA8; TUBB2A; DNM1; SRC
REACTOME_CHEMOKINE_RECEPTORS_BIND_CHEMOKINES	0.00469953	0.153478	0.211071	0.68835	1.45084	28	CCL4; CCR2; ACKR4; CCL3; ACKR3; CXCR5; CCRL2; CXCR4
REACTOME_FORMATION_OF_THE_BETA_CATENIN_TCF_TRANSACTIVATING_COMPLEX	0.00489951	0.153478	0.206652	0.579912	1.29887	85	LEF1; TLE2; H2BC11; H2BC17; H2AC18; H2AC19; H3C14; H2BC4; H2BC12; H3C3; H2AC6; H3C4; BCL9L; H4C11; H4C8; H2BC13; H4C1; H2BC5; H2AC4; H4C14; H2AC20; TCF7; H3C13; H2BC9; H2BC21; H2AC8; RUVBL1; TLE1; CREBBP; H3C7; H2BC6; AXIN2; RUNX3; H4C4; TERT; H2AX
REACTOME_DNA_DAMAGE_TELOMERE_STRESS_INDUCED_SENESCENCE	0.00529947	0.153478	0.198584	0.587934	1.30803	73	H1-2; H2BC11; H2BC17; H2AC18; H2AC19; H2BC4; H2BC12; H2AC6; H1-3; CDKN1A; H4C11; H4C8; H2BC13; H4C1; H2BC5; H1-5; H1-4; CCNE1; HMGA1; H2AC4; H4C14; H2AC20; H2BC9; H2BC21
REACTOME_ACTIVATED_PKN1_STIMULATES_TRANSCRIPTION_OF_AR_ANDROGEN_RECEPTOR_REGULATED_GENES_KLK2_AND_KLK3	0.00569943	0.153478	0.191388	0.602367	1.32785	60	H2BC11; H2BC17; H2AC18; H2AC19; H3C14; H2BC4; H2BC12; H3C3; H2AC6; H3C4; H4C11; H4C8; H2BC13; H4C1; H2BC5; H2AC4; H4C14; H2AC20; H3C13; H2BC9; H2BC21; H2AC8
REACTOME_PRE_NOTCH_EXPRESSION_AND_PROCESSING	0.00659934	0.165863	0.177674	0.559244	1.26234	103	LFNG; H2BC11; H2BC17; H2AC18; H2AC19; H3C14; H2BC4; H2BC12; H3C3; H2AC6; H3C4; JUN; H4C11; H4C8; H2BC13; H4C1; H2BC5; MAML3; H2AC4; MFNG; H4C14; H2AC20; ATP2A3; AGO4; H3C13; H2BC9; PRKCI; TFDP2; H2BC21; H2AC8; KAT2B; ST3GAL6; RFNG; NOTCH2; MOV10; CREBBP; H3C7; H2BC6; H4C4; H2AX; TFDP1; H2AC14; H4C15; AGO3; H2BC14; TNRC6B; ATP2A1; H4C9; E2F1; NOTCH1; H2BC15
REACTOME_CD22_MEDIATED_BCR_REGULATION	0.00729927	0.169633	0.168819	0.609699	1.33668	53	CD22; PTPN6; CD79B; IGKV1D-39; LYN; IGLC3; IGKV1-39; IGLC2; IGLV1-44; IGKV2D-40; IGLV6-57; CD79A; IGKV1D-12; IGKV2D-30; IGKV1-12; IGLV2-14; IGLV1-47; IGLV3-1; IGKV3-15; IGKV2-28; IGHV2-5; IGKV1-33; IGHD; IGKV3-11; IGKV5-2
REACTOME_SIRT1_NEGATIVELY_REGULATES_RRNA_EXPRESSION	0.00789921	0.169633	0.162191	0.593452	1.31074	63	H2BC11; H2BC17; H2AC18; H2AC19; H3C14; H2BC4; H2BC12; H3C3; H2AC6; H3C4; H4C11; H4C8; H2BC13; H4C1; H2BC5; H2AC4; H4C14; H2AC20; H3C13; H2BC9; H2BC21; H2AC8; TAF1D; TAF1A; RRP8; H3C7; H2BC6; H4C4; H2AX; H2AC14; TBP; H4C15
REACTOME_DISEASES_OF_PROGRAMMED_CELL_DEATH	0.00809919	0.169633	0.160147	0.560336	1.2608	95	H2BC11; H2BC17; H2AC18; H2AC19; H3C14; H2BC4; H2BC12; H3C3; H2AC6; H3C4; DNMT3B; JUN; H4C11; H4C8; H2BC13; H4C1; H2BC5; H2AC4; H4C14; CDC25B; H2AC20; C1QBP; H3C13; H2BC9; RIPK1; H2BC21; PRDX1; H2AC8; SOD2; PRIM1; H3C7; H2BC6; CAPN1; H4C4; H2AX; PRDX2; CDC25A; GOLGA2; LMNB1; H2AC14; FADD; H4C15; YWHAE
REACTOME_G_ALPHA_S_SIGNALLING_EVENTS	0.00949905	0.186596	0.147705	0.583474	1.29416	68	ADCY9; GNAZ; ADORA2A; GIPR; TSHR; SCT; PTH1R; GNG4; GRK3; RAMP1; SRC; GNG7; GRK2; PDE8A; GRK5; ADRB2; GPR15; PDE7A; PDE8B; GNB3; PDE1B; RLN2; GRK6; PDE3B
REACTOME_SIGNALING_BY_THE_B_CELL_RECEPTOR_BCR	0.00989901	0.186596	0.144646	0.524953	1.20023	157	PSMB8; CD22; BLK; PTPN6; CD79B; CD19; IGKV1D-39; LYN; IGLC3; IGKV1-39; NFATC1; PLCG2; IGLC2; PRKCB; RASGRP1; NFATC2; NFKBIE; CARD11; IGLV1-44; IGKV2D-40; NFKBIA; IGLV6-57; HRAS; CD79A; IGKV1D-12; NFKBIB; PPP3CA; IGKV2D-30; IGKV1-12; IGLV2-14; SYK; PSMA6; PSMD6; IGLV1-47; PIK3CD; KRAS; IGLV3-1; ITPR2; PSMA3; PSMC1; IGKV3-15; PSMD12; PSMA5; PSME3; VAV1; NFKB1; PSMB2; FKBP1A; IGKV2-28; PSMB5; IGHV2-…
REACTOME_ANTIGEN_ACTIVATES_B_CELL_RECEPTOR_BCR_LEADING_TO_GENERATION_OF_SECOND_MESSENGERS	0.0118988	0.200544	0.131742	0.568672	1.26904	78	CD22; BLK; PTPN6; CD79B; CD19; IGKV1D-39; LYN; IGLC3; IGKV1-39; PLCG2; IGLC2; IGLV1-44; IGKV2D-40; IGLV6-57; CD79A; IGKV1D-12; IGKV2D-30; IGKV1-12; IGLV2-14; SYK; IGLV1-47; PIK3CD; IGLV3-1; ITPR2; IGKV3-15; VAV1; IGKV2-28; IGHV2-5; IGKV1-33; TRPC1; IGHD; IGKV3-11; IGKV5-2
REACTOME_KINESINS	0.0121988	0.200544	0.130086	0.605595	1.32222	49	TUBB2B; TUBB6; TUBA4A; TUBA8; TUBB2A; KIF20A; KIF21A; KIF5A; KIF21B; KIFC2; KIF9; CENPE
REACTOME_INHIBITION_OF_DNA_RECOMBINATION_AT_TELOMERE	0.0123988	0.200544	0.129015	0.584254	1.29043	63	DAXX; H2BC11; H2BC17; H2AC18; H2AC19; H2BC4; H2BC12; H2AC6; H4C11; H4C8; H2BC13; H4C1; H2BC5; H2AC4; H4C14; H2AC20; H2BC9; H2BC21; H2AC8; POLR2A; POLR2D; H2BC6; H4C4; POLR2H; H2AX; POLR2I; TERF2; ATRX; H2AC14; H4C15; POLR2C; H2BC14; POLR2E; H4C9
REACTOME_MEIOTIC_RECOMBINATION	0.0129987	0.200544	0.125953	0.567577	1.2666	78	MSH5; H2BC11; H2BC17; H2AC18; H2AC19; H3C14; H2BC4; H2BC12; H3C3; H2AC6; H3C4; H4C11; H4C8; H2BC13; H4C1; H2BC5; H2AC4; H4C14; H2AC20; H3C13; H2BC9; H2BC21; SPO11; H2AC8; RAD51C; H3C7; H2BC6; MRE11; H4C4; H2AX; BLM; H2AC14; H4C15
REACTOME_COMPLEMENT_CASCADE	0.0132987	0.200544	0.1245	0.568242	1.26494	74	CD19; IGKV1D-39; IGHG1; IGLC3; CFHR1; IGKV1-39; IGLC2; CD59; CD81; CFD; IGLV1-44; CD55; IGKV2D-40; IGLV6-57; IGKV1D-12; C4A; IGKV2D-30; VTN; IGKV1-12; C5; IGLV2-14; C5AR2; IGLV1-47; IGLV3-1; IGKV3-15; IGHG2; IGKV2-28; IGHV2-5; IGKV1-33; CD46; IGKV3-11; IGKV5-2; COLEC10; C4B_2; IGLV1-40; IGLV7-43
REACTOME_HCMV_EARLY_EVENTS	0.0155984	0.221989	0.11479	0.532482	1.20916	123	TUBB2B; DAXX; TUBB6; TUBA4A; TUBA8; H2BC11; TUBB2A; H2BC17; H2AC18; H2AC19; H3C14; H2BC4; H2BC12; H3C3; H2AC12; H2AC6; H3C4; H2AC16; H4C11; H4C8; H2BC13; H4C1; H2BC5; H2AC4; H4C14; H2AC20; H2AC17; H3C13; NCOR2; H2BC9; H2BC21
REACTOME_RHO_GTPASES_ACTIVATE_PKNS	0.0158984	0.221989	0.113682	0.556219	1.24634	86	RHOB; H2BC11; H2BC17; H2AC18; H2AC19; H3C14; H2BC4; RHOC; H2BC12; H3C3; H2AC6; H3C4; H4C11; H4C8; H2BC13; H4C1; PPP1R14A; H2BC5; H2AC4; H4C14; H2AC20; MYH9; PKN3; H3C13; H2BC9; H2BC21; H2AC8; YWHAG; MYH11; H3C7; H2BC6; PKN2; H4C4; H2AX; YWHAQ; PAK1; H2AC14; H4C15; YWHAE
REACTOME_PRC2_METHYLATES_HISTONES_AND_DNA	0.0164984	0.222139	0.111555	0.570392	1.26514	68	H2BC11; H2BC17; H2AC18; H2AC19; H3C14; H2BC4; H2BC12; H3C3; H2AC6; H3C4; DNMT3B; H4C11; H4C8; H2BC13; H4C1; H2BC5; H2AC4; H4C14; H2AC20; H3C13; H2BC9; H2BC21; H2AC8; JARID2; H3C7; H2BC6; PHF19; H4C4; H2AX
REACTOME_RECOGNITION_AND_ASSOCIATION_OF_DNA_GLYCOSYLASE_WITH_SITE_CONTAINING_AN_AFFECTED_PURINE	0.0174983	0.227477	0.108256	0.592586	1.29618	51	H2BC11; H2BC17; H2AC18; H2AC19; H2BC4; H2BC12; H2AC6; H4C11; H4C8; H2BC13; H4C1; H2BC5; H2AC4; H4C14; H2AC20; H2BC9; H2BC21; H2AC8; H2BC6; H4C4; H2AX; TERF2; H2AC14; H4C15
REACTOME_MEIOTIC_SYNAPSIS	0.0186981	0.233473	0.104652	0.566392	1.25713	69	H2BC11; H2BC17; H2AC18; H2AC19; H2BC4; H2BC12; H2AC6; H4C11; H4C8; H2BC13; H4C1; H2BC5; H2AC4; H4C14; H2AC20; SYCE2; H2BC9; H2BC21; SYCP2; H2AC8; H2BC6; REC8; SYNE2; H4C4; H2AX; TERF2; LMNB1; H2AC14; H4C15; UBE2I; H2BC14; STAG2; H4C9; H2BC15
REACTOME_FCGR_ACTIVATION	0.0191981	0.233473	0.10325	0.575791	1.26927	60	FGR; HCK; IGKV1D-39; IGHG1; LYN; IGLC3; IGKV1-39; IGLC2; SRC; IGLV1-44; IGKV2D-40; IGLV6-57; IGKV1D-12; IGKV2D-30; IGKV1-12; IGLV2-14; SYK; IGLV1-47; IGLV3-1; IGKV3-15; FCGR2A; IGHG2; IGKV2-28; IGHV2-5; IGKV1-33; IGKV3-11; IGKV5-2
REACTOME_ERCC6_CSB_AND_EHMT2_G9A_POSITIVELY_REGULATE_RRNA_EXPRESSION	0.0214979	0.246739	0.0974434	0.561278	1.24745	71	H2BC11; H2BC17; H2AC18; H2AC19; H3C14; H2BC4; H2BC12; H3C3; H2AC6; H3C4; H4C11; H4C8; H2BC13; H4C1; H2BC5; H2AC4; H4C14; H2AC20; H3C13; H2BC9; H2BC21; CHD3; H2AC8
REACTOME_TCR_SIGNALING	0.0215978	0.246739	0.097212	0.530781	1.20173	113	PSMB8; HLA-DPA1; HLA-DQA1; HLA-DPB1; PTPRC; HLA-DRB1; CSK; HLA-DRB5; PTPRJ; PLCG2; HLA-DRA; HLA-DQB1; CARD11; PAG1; HLA-DRB4; ENAH; NFKBIA; HLA-DRB3; ZAP70; EVL; INPP5D; PSMA6; PSMD6; PIK3CA; LCK; PSMA3; PSMC1; PSMD12; PSMA5; PSME3; NFKB1; PSMB2; UBE2N; PSMB5; GRAP2; PSME4; PSMD1; SKP1; PSMD13; PSMA4; PAK1; TRAF6; PSMC2; PSMB3; PSMA2; PRKCQ; PSMD8; RPS27A; PSMC3; PSMD11
REACTOME_AMYLOID_FIBER_FORMATION	0.0229977	0.255004	0.0941329	0.547178	1.22675	87	PRL; H2BC11; CST3; H2BC17; H2AC18; H2AC19; H3C14; H2BC4; H2BC12; H3C3; H2AC6; H3C4; NPPA; H4C11; H4C8; H2BC13; H4C1; H2BC5; H2AC4; H4C14; H2AC20; ITM2B; H3C13; SORL1; H2BC9; H2BC21
REACTOME_REPRODUCTION	0.0242976	0.26172	0.0915141	0.527409	1.19491	115	MSH5; H2BC11; H2BC17; H2AC18; H2AC19; H3C14; H2BC4; H2BC12; H3C3; H2AC6; CD9; H3C4; H4C11; H4C8; H2BC13; H4C1; H2BC5; H2AC4; H4C14; H2AC20; ZP3; SYCE2; H3C13; H2BC9; H2BC21; SPO11; SYCP2; H2AC8; RAD51C; H3C7; H2BC6; REC8; MRE11; SYNE2; H4C4; H2AX; BLM; TERF2; LMNB1; H2AC14; H4C15; UBE2I; IZUMO4; H2BC14; STAG2; H4C9; CATSPER3
REACTOME_G_ALPHA_12_13_SIGNALLING_EVENTS	0.0258974	0.266701	0.088564	0.559013	1.24075	69	ARHGEF17; RHOB; FGD4; ARHGEF40; PREX1; VAV2; RHOC; GNG4; ARHGEF4; ARHGEF3; OBSCN; ARHGEF39; GNG7; FGD2; GNA12; ABR; ARHGEF5; PLXNB1; GNB3; SOS2; VAV1; TRIO; GNB4; ARHGEF11
REACTOME_PEPTIDE_LIGAND_BINDING_RECEPTORS	0.0268973	0.266701	0.0868545	0.560121	1.24065	66	CCL4; CCR2; ACKR4; PNOC; CCL3; BDKRB2; ACKR3; GPER1; CXCR5; CCRL2; C5; PSAP; CXCR4; C5AR2; NLN; NTS; RLN2; F2R; ECE1; CCL23; CCL5; NPW; KEL
REACTOME_ARACHIDONIC_ACID_METABOLISM	0.0271973	0.266701	0.08636	0.617065	1.31708	34	AKR1C3; ALOX5; ALOX5AP; GPX1; PON2; PTGS1; MAPKAPK2; PLA2G4A; DPEP3; EPHX2; PON1; GGT1; PTGR2; GGT5; CYP2U1; PTGES3
REACTOME_B_WICH_COMPLEX_POSITIVELY_REGULATES_RRNA_EXPRESSION	0.0278972	0.266701	0.0852371	0.543185	1.21714	86	H2BC11; H2BC17; H2AC18; H2AC19; H3C14; H2BC4; H2BC12; H3C3; H2AC6; H3C4; H4C11; H4C8; H2BC13; H4C1; POLR1F; H2BC5; H2AC4; H4C14; H2AC20; POLR1G; DDX21; H3C13; H2BC9; H2BC21; POLR1B; H2AC8; KAT2B; TAF1D; TAF1A; POLR1H; H3C7; H2BC6; SMARCA5; H4C4; POLR2H; H2AX; H2AC14; TBP; H4C15; H2BC14; MYBBP1A; SF3B1; POLR2E; H4C9; H2BC15; TAF1C
REACTOME_RNA_POLYMERASE_I_PROMOTER_ESCAPE	0.0282972	0.266701	0.0846141	0.542877	1.21645	86	CDK7; H2BC11; H2BC17; H2AC18; H2AC19; H3C14; H2BC4; H2BC12; H3C3; H2AC6; H3C4; H4C11; H4C8; H2BC13; H4C1; POLR1F; H2BC5; H2AC4; H4C14; H2AC20; POLR1G; H3C13; H2BC9; H2BC21; POLR1B; H2AC8; TAF1D; TAF1A; POLR1H; H3C7; H2BC6; H4C4; POLR2H; H2AX; RRN3; H2AC14; TBP; H4C15
REACTOME_FCGR3A_MEDIATED_IL10_SYNTHESIS	0.030397	0.279504	0.081546	0.544484	1.21678	81	ADCY9; FGR; HCK; IGKV1D-39; IGHG1; LYN; IGLC3; IGKV1-39; PLCG2; IGLC2; SRC; IGLV1-44; IGKV2D-40; IGLV6-57; IGKV1D-12; IGKV2D-30; IGKV1-12; IGLV2-14; SYK; IGLV1-47; IGLV3-1; ITPR2; IGKV3-15; FCGR2A; PRKX; IGHG2; PRKAR2B; IGKV2-28; ADCY3; IGHV2-5; IGKV1-33; IGKV3-11; IGKV5-2
REACTOME_BASE_EXCISION_REPAIR_AP_SITE_FORMATION	0.0314969	0.282722	0.0800618	0.565476	1.24476	58	H2BC11; H2BC17; H2AC18; H2AC19; H2BC4; H2BC12; H2AC6; H4C11; H4C8; H2BC13; H4C1; H2BC5; H2AC4; H4C14; H2AC20; H2BC9; H2BC21; H2AC8; H2BC6; NTHL1; H4C4; H2AX; TERF2; H2AC14; H4C15; SMUG1; H2BC14; H4C9; TDG; H2BC15
REACTOME_RRNA_MODIFICATION_IN_THE_NUCLEUS_AND_CYTOSOL	0.0326967	0.286667	0.0785281	0.561262	1.23724	60	RPS9; IMP4; RRP9; WDR3; UTP14A; BUD23; WDR43; SNU13; WDR46; PWP2; DCAF13; DHX37; MPHOSPH10; NOL11; UTP11; EMG1; DKC1; RRP7A; NOP14; BMS1; DDX47; RCL1; WDR36; NOP10; FBL; NHP2; UTP4; UTP18; WDR75; DDX49; NOP58; NAT10; TBL3; NOL6; IMP3; UTP14C; NOC4L; UTP20; PNO1; HEATR1; UTP6; GAR1
REACTOME_CONDENSATION_OF_PROPHASE_CHROMOSOMES	0.0341966	0.289004	0.0767245	0.551252	1.22269	68	H2BC11; H2BC17; H2AC18; H2AC19; H3C14; H2BC4; H2BC12; H3C3; H2AC6; H3C4; H4C11; H4C8; H2BC13; H4C1; H2BC5; H2AC4; H4C14; H2AC20; H3C13; H2BC9; H2BC21; H2AC8; H3C7; H2BC6; H4C4; H2AX; MCPH1; H2AC14; H4C15; H2BC14; PLK1; H4C9; SMC2; H2BC15; SET
REACTOME_MEIOSIS	0.0344966	0.289004	0.0763779	0.526603	1.18938	105	MSH5; H2BC11; H2BC17; H2AC18; H2AC19; H3C14; H2BC4; H2BC12; H3C3; H2AC6; H3C4; H4C11; H4C8; H2BC13; H4C1; H2BC5; H2AC4; H4C14; H2AC20; SYCE2; H3C13; H2BC9; H2BC21; SPO11; SYCP2; H2AC8; RAD51C; H3C7; H2BC6; REC8; MRE11; SYNE2; H4C4; H2AX; BLM; TERF2; LMNB1; H2AC14; H4C15; UBE2I; H2BC14; STAG2
REACTOME_DEPOSITION_OF_NEW_CENPA_CONTAINING_NUCLEOSOMES_AT_THE_CENTROMERE	0.0363964	0.290575	0.0742818	0.550207	1.22121	69	H2BC11; H2BC17; H2AC18; H2AC19; H2BC4; H2BC12; H2AC6; H4C11; H4C8; H2BC13; H4C1; H2BC5; H2AC4; H4C14; H2AC20; CENPW; H2BC9; H2BC21; H2AC8; CENPP; MIS18BP1; NPM1; RUVBL1; CENPA; H2BC6; SMARCA5; H4C4; H2AX; H2AC14; H4C15
REACTOME_ACTIVATION_OF_ANTERIOR_HOX_GENES_IN_HINDBRAIN_DEVELOPMENT_DURING_EARLY_EMBRYOGENESIS	0.0367963	0.290575	0.0738611	0.522934	1.18301	110	RARG; PCGF2; H2BC11; H2BC17; H2AC18; H2AC19; H3C14; H2BC4; H2BC12; H3C3; H2AC6; H3C4; JUN; H4C11; H4C8; H2BC13; H4C1; H2BC5; H2AC4; H4C14; H2AC20; H3C13; HOXC4; H2BC9; HOXA3; RXRA; H2BC21; H2AC8; POLR2A; RARA; POLR2D; CREBBP; H3C7; H2BC6; KMT2C; H4C4; POLR2H; H2AX; NCOA3; POLR2I; CNOT9; H2AC14; H4C15; WDR5; HOXB3; POLR2C; H2BC14; KMT2D; POLR2E; H4C9
REACTOME_RUNX1_REGULATES_TRANSCRIPTION_OF_GENES_INVOLVED_IN_DIFFERENTIATION_OF_HSCS	0.0369963	0.290575	0.0736533	0.515742	1.17079	122	PSMB8; CDK7; H2BC11; H2BC17; H2AC18; H2AC19; H3C14; H2BC4; H2BC12; H3C3; H2AC6; H3C4; H4C11; H4C8; H2BC13; H4C1; H2BC5; TCF3; H2AC4; H4C14; H2AC20; MYB; H3C13; H2BC9; H2BC21; PSMA6; PSMD6; H2AC8; PSMA3; PSMC1; PSMD12; PSMA5; PSME3; SPI1; PSMB2; H3C7; H2BC6; LDB1; PSMB5; H4C4; PSME4; PSMD1; H2AX; PSMD13; PSMA4; H2AC14; PSMC2; H4C15; PSMB3; PSMA2; H2BC14; PSMD8; RPS27A; PSMC3; PSMD11; H4C9
REACTOME_TELOMERE_MAINTENANCE	0.0438956	0.331727	0.0673679	0.519456	1.17433	108	DAXX; H2BC11; H2BC17; H2AC18; H2AC19; H2BC4; H2BC12; H2AC6; H4C11; H4C8; H2BC13; CTC1; H4C1; H2BC5; H2AC4; H4C14; H2AC20; H2BC9; H2BC21; H2AC8; POLR2A; RUVBL1; PRIM1; POLR2D; RFC3; DKC1; H2BC6; POLD4; DNA2; CHTF18; H4C4; TERT; NOP10; POLR2H; H2AX; NHP2; POLR2I; BLM; TERF2; LIG1; ATRX; H2AC14; H4C15; POLR2C; H2BC14; RUVBL2; POLR2E; H4C9
REACTOME_RHOC_GTPASE_CYCLE	0.0439956	0.331727	0.0672877	0.544238	1.20877	70	FLOT1; ARHGEF17; ARHGEF40; PREX1; ARHGAP5; VAV2; RHOC; IQGAP3; RTKN; MCAM; C1QBP; PKN3; ANLN; ABR; ARHGAP21; CCDC187; ARHGAP26; ARHGEF5; STARD13; MACO1
REACTOME_ACTIVATION_OF_NMDA_RECEPTORS_AND_POSTSYNAPTIC_EVENTS	0.0448955	0.331875	0.0665778	0.547104	1.21182	66	TUBB2B; TUBB6; TUBA4A; TUBA8; TUBB2A; ERBB4; GRIN1; SRC; DLG4; NBEA; HRAS; LIN7B; DLG2; KRAS; RASGRF1; DLG3; PRKX; CAMK2D; MAPT; PRKAA1; PRKAR2B
REACTOME_FCERI_MEDIATED_CA_2_MOBILIZATION	0.0465953	0.337816	0.0652926	0.538655	1.20008	75	VAV2; IGKV1D-39; LYN; IGLC3; IGKV1-39; NFATC1; PLCG2; IGLC2; NFATC2; IGLV1-44; IGKV2D-40; IGLV6-57; IGKV1D-12; PPP3CA; IGKV2D-30; IGKV1-12; IGLV2-14; SYK; IGLV1-47; IGLV3-1; ITPR2; IGKV3-15; VAV1; IGKV2-28; IGHV2-5; GRAP2; IGKV1-33; IGKV3-11; IGKV5-2
REACTOME_NEGATIVE_EPIGENETIC_REGULATION_OF_RRNA_EXPRESSION	0.0477952	0.339266	0.0644264	0.519662	1.17333	104	CDK7; H2BC11; H2BC17; H2AC18; H2AC19; H3C14; H2BC4; H2BC12; H3C3; H2AC6; H3C4; DNMT3B; H4C11; H4C8; H2BC13; H4C1; POLR1F; H2BC5; H2AC4; H4C14; H2AC20; POLR1G; MBD2; H3C13; H2BC9; H2BC21; POLR1B; H2AC8; TAF1D; TAF1A; POLR1H; RRP8; H3C7; H2BC6; SMARCA5; H4C4; POLR2H; H2AX; SAP18; H2AC14; TBP; H4C15
REACTOME_BINDING_AND_UPTAKE_OF_LIGANDS_BY_SCAVENGER_RECEPTORS	0.0485951	0.339266	0.0638665	0.536707	1.1963	76	MSR1; IGKV1D-39; IGLC3; IGHA1; JCHAIN; IGKV1-39; IGLC2; IGLV1-44; IGKV2D-40; IGLV6-57; HSP90B1; IGKV1D-12; LRP1; IGKV2D-30; IGKV1-12; SCARB1; SCARA5; IGLV2-14; APOB; IGLV1-47; IGLV3-1; IGKV3-15; COL4A2; IGHA2; IGKV2-28; COL1A1; IGHV2-5; IGKV1-33; IGKV3-11; IGKV5-2; HBA1; HSPH1; IGLV1-40; IGLV7-43
REACTOME_PI3K_AKT_SIGNALING_IN_CANCER	0.0535946	0.36148	0.0606519	0.533667	1.19026	77	FGFR3; CD86; RAC2; FOXO6; CD19; GAB1; ERBB4; NR4A1; CDKN1A; SRC; TSC2; FOXO1; CD80; HBEGF; FGFR1; PIK3CA; LCK; PIK3CD; VAV1; IRS1; RPS6KB2; AKT3; FGFR4
REACTOME_NRAGE_SIGNALS_DEATH_THROUGH_JNK	0.0536946	0.36148	0.0605921	0.557667	1.2226	53	ARHGEF17; FGD4; ARHGEF40; PREX1; VAV2; ARHGEF4; ARHGEF3; OBSCN; ARHGEF39; AATF; FGD2; ABR; ARHGEF5; SOS2; VAV1; TRIO; ARHGEF11
REACTOME_ROLE_OF_LAT2_NTAL_LAB_ON_CALCIUM_MOBILIZATION	0.0552945	0.36572	0.0596578	0.547199	1.20673	61	LAT2; IGKV1D-39; LYN; IGLC3; IGKV1-39; IGLC2; IGLV1-44; IGKV2D-40; IGLV6-57; IGKV1D-12; IGKV2D-30; IGKV1-12; IGLV2-14; SYK; IGLV1-47; PIK3CA; IGLV3-1; IGKV3-15; IGKV2-28; IGHV2-5; IGKV1-33; IGKV3-11; IGKV5-2; IGLV1-40; IGLV7-43
REACTOME_RUNX1_REGULATES_GENES_INVOLVED_IN_MEGAKARYOCYTE_DIFFERENTIATION_AND_PLATELET_FUNCTION	0.0645935	0.41403	0.0549209	0.522611	1.17168	87	H2BC11; H2BC17; H2AC18; H2AC19; H3C14; H2BC4; H2BC12; H3C3; H2AC6; H3C4; H4C11; H4C8; H2BC13; H4C1; H2BC5; H2AC4; H4C14; H2AC20; AGO4; H3C13; H2BC9; H2BC21; H2AC8; KAT2B; MOV10; H3C7; H2BC6; KMT2C; H4C4; H2AX; H2AC14; H4C15; WDR5; AGO3; PRMT1; PRKCQ; H2BC14; TNRC6B; KMT2D; H4C9
REACTOME_POTASSIUM_CHANNELS	0.0651935	0.41403	0.0546499	0.552833	1.21061	52	KCNQ2; KCNC2; KCNK10; KCNJ1; KCNN1; GNG4; KCNA3; KCNC3; GABBR1; KCNS3; GNG7; KCNQ1; HCN3; KCNK7; KCNH2; GNB3; HCN2; KCNAB2; KCNMB4; GNB4; KCNN3; KCNA5
REACTOME_PARASITE_INFECTION	0.0658934	0.41403	0.0543383	0.512621	1.15744	104	MYO10; FGR; VAV2; HCK; IGKV1D-39; IGHG1; LYN; ELMO1; IGLC3; IGKV1-39; ABI2; IGLC2; WIPF1; DOCK1; CYFIP2; SRC; WASF1; IGLV1-44; IGKV2D-40; IGLV6-57; ARPC1B; MYH9; IGKV1D-12; IGKV2D-30; IGKV1-12; IGLV2-14; SYK; IGLV1-47; ARPC2; IGLV3-1; IGKV3-15; VAV1; ELMO2; IGHG2; IGKV2-28; IGHV2-5; IGKV1-33; IGKV3-11; IGKV5-2
REACTOME_COPI_INDEPENDENT_GOLGI_TO_ER_RETROGRADE_TRAFFIC	0.069893	0.423634	0.0526464	0.564456	1.22292	43	TUBB2B; TUBB6; GALNT2; TUBA4A; TUBA8; TUBB2A; PLA2G6; PLA2G4A; BICD2; DYNC1LI2; BICD1; GALNT1
REACTOME_SIGNALING_BY_PTK6	0.070293	0.423634	0.052485	0.560561	1.21765	45	KHDRBS2; BCAR1; ERBB4; ELMO1; NR3C1; DOCK1; CCNE1; HRAS; LRRK2; ARAP1; HBEGF; DOK1
REACTOME_FCERI_MEDIATED_MAPK_ACTIVATION	0.0707929	0.423634	0.0522852	0.525669	1.17242	77	VAV2; IGKV1D-39; LYN; IGLC3; IGKV1-39; PLCG2; IGLC2; JUN; IGLV1-44; IGKV2D-40; IGLV6-57; HRAS; IGKV1D-12; IGKV2D-30; IGKV1-12; IGLV2-14; SYK; IGLV1-47; KRAS; IGLV3-1; IGKV3-15; VAV1; IGKV2-28; IGHV2-5; GRAP2; IGKV1-33; IGKV3-11; IGKV5-2; PAK1
REACTOME_HCMV_INFECTION	0.0756924	0.443656	0.05043	0.495087	1.12966	146	TUBB2B; DAXX; TUBB6; TUBA4A; TUBA8; H2BC11; TUBB2A; H2BC17; H2AC18; H2AC19; H3C14; H2BC4; H2BC12; H3C3; H2AC12; H2AC6; H3C4; H2AC16; H4C11; H4C8; H2BC13; H4C1; H2BC5; VPS28; H2AC4; H4C14; H2AC20; H2AC17; H3C13; NCOR2; H2BC9; H2BC21; MVB12B; H2AC8; CEBPD; SEH1L; NFKB1; NUP88; H3C7; H2BC6; DYNC1LI2
REACTOME_CONSTITUTIVE_SIGNALING_BY_ABERRANT_PI3K_IN_CANCER	0.0764924	0.443656	0.0501438	0.54973	1.20117	50	FGFR3; CD86; RAC2; CD19; GAB1; ERBB4; SRC; CD80; HBEGF; FGFR1; PIK3CA; LCK; PIK3CD; VAV1; IRS1; FGFR4; PIK3R3; FLT3LG; ERBB2; PDGFRB
REACTOME_CREATION_OF_C4_AND_C2_ACTIVATORS	0.079692	0.455211	0.049041	0.544843	1.19449	53	IGKV1D-39; IGHG1; IGLC3; IGKV1-39; IGLC2; IGLV1-44; IGKV2D-40; IGLV6-57; IGKV1D-12; IGKV2D-30; IGKV1-12; IGLV2-14; IGLV1-47; IGLV3-1; IGKV3-15; IGHG2; IGKV2-28; IGHV2-5; IGKV1-33; IGKV3-11; IGKV5-2; COLEC10; IGLV1-40; IGLV7-43
REACTOME_HDACS_DEACETYLATE_HISTONES	0.0830917	0.467546	0.0479378	0.515531	1.15609	88	H2BC11; H2BC17; H2AC18; H2AC19; H3C14; H2BC4; H2BC12; H3C3; H2AC12; H2AC6; H3C4; H2AC16; H4C11; H4C8; H2BC13; H4C1; H2BC5; H2AC4; H4C14; H2AC20; H2AC17; H3C13; NCOR2; H2BC9; H2BC21; CHD3; H2AC8; HMG20B; H3C7; H2BC6; PHF21A; H4C4; SAP18; H2AC14; H4C15; HDAC10; SAP30; H2BC14; H2BC18; TBL1X; H4C9; GATAD2A; H2BC15
REACTOME_INTERLEUKIN_4_AND_INTERLEUKIN_13_SIGNALING	0.0865913	0.46851	0.0468689	0.519575	1.15882	77	ALOX5; VEGFA; IGHG1; BCL2; VIM; CDKN1A; ICAM1; BATF; IL18; FOXO1; FSCN1; MMP1; MUC1; BCL6; HSP90B1; F13A1; LAMA5; SOCS1; IL4R; CEBPD; TNFRSF1B; RHOU; IL23A; TYK2; JAK2; POU2F1; JUNB; IRF4
REACTOME_INTEGRIN_CELL_SURFACE_INTERACTIONS	0.0887911	0.46851	0.0462285	0.542771	1.18858	52	CD44; JAM2; CD47; COL9A2; ITGB8; ITGA4; ITGA7; ICAM1; ITGA3; F11R; ITGB3; VTN; MADCAM1; COL9A3; PECAM1; COL5A1; ITGA5; COL4A2; COL1A1; COL7A1; ICAM3; COL18A1; SPP1
REACTOME_SCAVENGING_OF_HEME_FROM_PLASMA	0.089591	0.46851	0.0460014	0.536145	1.18019	58	IGKV1D-39; IGLC3; IGHA1; JCHAIN; IGKV1-39; IGLC2; IGLV1-44; IGKV2D-40; IGLV6-57; IGKV1D-12; LRP1; IGKV2D-30; IGKV1-12; IGLV2-14; IGLV1-47; IGLV3-1; IGKV3-15; IGHA2; IGKV2-28; IGHV2-5; IGKV1-33; IGKV3-11; IGKV5-2; HBA1; IGLV1-40; IGLV7-43
REACTOME_INITIAL_TRIGGERING_OF_COMPLEMENT	0.0909909	0.46851	0.0456108	0.533424	1.17635	61	IGKV1D-39; IGHG1; IGLC3; IGKV1-39; IGLC2; CFD; IGLV1-44; IGKV2D-40; IGLV6-57; IGKV1D-12; C4A; IGKV2D-30; IGKV1-12; IGLV2-14; IGLV1-47; IGLV3-1; IGKV3-15; IGHG2; IGKV2-28; IGHV2-5; IGKV1-33; IGKV3-11; IGKV5-2; COLEC10; C4B_2; IGLV1-40; IGLV7-43
REACTOME_SIGNALING_BY_VEGF	0.0926907	0.46851	0.0451482	0.505736	1.13965	99	VEGFD; FLT1; VAV2; VEGFA; BCAR1; SH2D2A; ELMO1; ABI2; NCF1; PRKCB; DOCK1; CYFIP2; PRKCA; SRC; WASF1; PTK2B; ITGB3; HRAS; HSPB1; NCF2; MAPKAPK2; CTNNA1; PIK3CA; VEGFB; KRAS; ITPR2; VAV1; TRIB3; ELMO2
REACTOME_SPHINGOLIPID_METABOLISM	0.0931907	0.46851	0.0450144	0.520167	1.15726	73	SPTLC3; ASAH1; GBA; CPTP; SMPD1; GM2A; PPM1L; B4GALNT1; HEXB; NEU1; ALDH3B1; ARSA; PRKD2; PSAP; SUMF1; UGT8; SUMF2; CTSA; GLB1; PLPP1; GALC; SMPD3; STS; SGPL1; SGPP1; HEXA; ALDH3A2; NEU4; DEGS1
REACTOME_SENESCENCE_ASSOCIATED_SECRETORY_PHENOTYPE_SASP	0.0932907	0.46851	0.0449878	0.503581	1.13703	104	H2BC11; H2BC17; H2AC18; H2AC19; H3C14; H2BC4; H2BC12; H3C3; H2AC6; H3C4; CDKN1A; JUN; H4C11; H4C8; H2BC13; H4C1; UBE2E1; H2BC5; CEBPB; EHMT1; H2AC4; H4C14; H2AC20; ANAPC15; H3C13; H2BC9; H2BC21
REACTOME_RHOB_GTPASE_CYCLE	0.0944906	0.46851	0.0446715	0.53003	1.17066	63	FLOT1; ARHGEF17; RHOB; PREX1; ARHGAP5; VAV2; IQGAP3; ARHGEF3; RTKN; MCAM; PKN3; ANLN; ABR; ARHGAP21; ARHGAP26; ARHGEF5; STARD13
REACTOME_RNA_POLYMERASE_I_TRANSCRIPTION	0.0945905	0.46851	0.0446454	0.50282	1.13566	105	CDK7; H2BC11; H2BC17; H2AC18; H2AC19; H3C14; H2BC4; H2BC12; H3C3; H2AC6; H3C4; H4C11; H4C8; H2BC13; H4C1; POLR1F; H2BC5; H2AC4; H4C14; H2AC20; POLR1G; MBD2; H3C13; H2BC9; H2BC21; POLR1B; CHD3; H2AC8; KAT2B; TAF1D; TAF1A
REACTOME_NUCLEAR_RECEPTOR_TRANSCRIPTION_PATHWAY	0.0956904	0.46851	0.044361	0.563979	1.2108	37	RARG; NR4A1; RXRB; NR3C1; THRA; NR2F1; NCOR2; RXRA; NR4A2; NR2C2AP; RARA; VDR
REACTOME_SEMAPHORIN_INTERACTIONS	0.0974903	0.469056	0.0439056	0.538146	1.17981	53	RHOB; CD72; PTPRC; RHOC; DPYSL4; PLXNA3; SEMA4D; PLXND1; MYH9; PLXNB1; RND1; MYH11; PLXNC1; FES; RRAS; ARHGEF11; PIP5K1C; PLXNB3; PAK1; FARP2; MYL6; ERBB2; CDK5R1; SEMA7A; CFL1; MYL9; PLXNA1; HSP90AB1
REACTOME_POSITIVE_EPIGENETIC_REGULATION_OF_RRNA_EXPRESSION	0.0982902	0.469056	0.0437072	0.503245	1.13506	101	H2BC11; H2BC17; H2AC18; H2AC19; H3C14; H2BC4; H2BC12; H3C3; H2AC6; H3C4; H4C11; H4C8; H2BC13; H4C1; POLR1F; H2BC5; H2AC4; H4C14; H2AC20; POLR1G; DDX21; H3C13; H2BC9; H2BC21; POLR1B; CHD3; H2AC8; KAT2B; TAF1D; TAF1A; POLR1H; H3C7; H2BC6; SMARCA5; H4C4; POLR2H; H2AX; H2AC14; TBP; H4C15; H2BC14; MYBBP1A; SF3B1; POLR2E; H4C9; GATAD2A; H2BC15; TAF1C
REACTOME_ESTROGEN_DEPENDENT_GENE_EXPRESSION	0.10079	0.474973	0.0431016	0.489979	1.11697	141	H2BC11; H2BC17; H2AC18; H2AC19; H3C14; H2BC4; ERBB4; BCL2; H2BC12; H3C3; H2AC6; H3C4; JUN; H4C11; H4C8; H2BC13; H4C1; H2BC5; H2AC4; H4C14; H2AC20; MYB; AGO4; H3C13; H2BC9; H2BC21; H2AC8; KAT2B; POLR2A; CTSD; POLR2D; MOV10; CREBBP; H3C7; H2BC6; CXXC5; FKBP4; H4C4; TFF3; POLR2H; H2AX; GTF2F2; POU2F1; NCOA3; POLR2I; GTF2A2; NCOA1; H2AC14; TBP; PTGES3; H4C15; AGO3; PRMT1; POLR2C; H2BC14; TNRC6B; STAG…
REACTOME_NEGATIVE_REGULATION_OF_THE_PI3K_AKT_NETWORK	0.108789	0.506339	0.041301	0.509514	1.13936	82	FGFR3; CD86; RAC2; CD19; GAB1; ERBB4; PIP5K1B; SRC; PHLPP2; CD80; HBEGF; PIP4K2B; PPP2R5B; FGFR1; PIK3CA; LCK; PIK3CD; VAV1; INSR; TRIB3; IRS1; PPP2CA; IRAK1; AKT3; FGFR4; PIK3R3; PIP5K1C; TRAF6; FLT3LG; ERBB2; PDGFRB
REACTOME_COLLAGEN_DEGRADATION	0.110589	0.508439	0.040922	0.573856	1.21496	30	COL9A2; MMP1; MMP15; CTSK; MMP14; COL9A3; COL19A1; CTSD; COL5A1; PHYKPL; COL4A2; COL1A1; MMP11; COL7A1; COL18A1
REACTOME_PLATELET_HOMEOSTASIS	0.113289	0.514576	0.0403699	0.524429	1.15728	62	PTPN6; PDE9A; TRPC6; FGR; GNG4; GNG7; P2RX6; ATP2A3; PAFAH2; PLA2G4A; PPP2R5B; APOB; P2RX5; PECAM1; GNB3; PDE1B; ATP2B4; ITPR2; LRP8; KCNMB4; PPP2CA; GNB4
REACTOME_FCERI_MEDIATED_NF_KB_ACTIVATION	0.121088	0.543454	0.0388755	0.48918	1.11141	125	PSMB8; IGKV1D-39; LYN; IGLC3; IGKV1-39; IGLC2; RASGRP2; RASGRP1; CARD11; IGLV1-44; IGKV2D-40; NFKBIA; IGLV6-57; IGKV1D-12; IGKV2D-30; IGKV1-12; IGLV2-14; PSMA6; PSMD6; IGLV1-47; IGLV3-1; PSMA3; PSMC1; IGKV3-15; PSMD12; PSMA5; PSME3; NFKB1; PSMB2; UBE2N; IGKV2-28; PSMB5; IGHV2-5; PSME4; PSMD1; IGKV1-33; IGKV3-11; SKP1; IGKV5-2; PSMD13; PSMA4; TRAF6; PSMC2; PSMB3; PSMA2; PRKCQ; IGLV1-40; IGLV7-43; …
REACTOME_RMTS_METHYLATE_HISTONE_ARGININES	0.124888	0.553913	0.0381965	0.511662	1.13899	74	H2AC18; H2AC19; H3C14; H3C3; H2AC12; H2AC6; H3C4; H2AC16; H4C11; H4C8; H4C1; H2AC4; H4C14; H2AC20; H2AC17; H3C13; PRMT3; SMARCD3; H2AC8; SMARCB1; WDR77; H3C7; PRMT5; JAK2; H4C4; H2AX; COPRS; SMARCC2; H2AC14; H4C15; WDR5; PRMT1
REACTOME_NCAM_SIGNALING_FOR_NEURITE_OUT_GROWTH	0.131487	0.576402	0.0370846	0.54098	1.17206	43	ST8SIA4; COL9A2; SPTA1; CACNB3; SRC; CACNB1; SPTAN1; HRAS; NRTN; FGFR1; COL9A3; KRAS; COL5A1; COL4A2; CACNA1C; CACNA1S; PTPRA; SPTBN4; ARTN; SPTB; NRAS; PSPN
REACTOME_FC_EPSILON_RECEPTOR_FCERI_SIGNALING	0.139586	0.604873	0.035824	0.475267	1.0903	174	PSMB8; LAT2; VAV2; IGKV1D-39; LYN; IGLC3; IGKV1-39; NFATC1; PLCG2; IGLC2; JUN; RASGRP2; RASGRP1; NFATC2; CARD11; IGLV1-44; IGKV2D-40; NFKBIA; IGLV6-57; HRAS; IGKV1D-12; PPP3CA; IGKV2D-30; IGKV1-12; IGLV2-14; SYK; PSMA6; PSMD6; IGLV1-47; PIK3CA; KRAS; IGLV3-1; ITPR2; PSMA3; PSMC1; IGKV3-15; PSMD12; PSMA5; PSME3; VAV1; NFKB1; PSMB2; UBE2N; IGKV2-28; PSMB5; IGHV2-5; GRAP2; PSME4; PSMD1; IGKV1-33; IG…
REACTOME_RESPONSE_TO_ELEVATED_PLATELET_CYTOSOLIC_CA2	0.142086	0.608222	0.0354558	0.497144	1.11723	92	VEGFD; SERPINF2; TUBA4A; VEGFA; CD9; LGALS3BP; TOR4A; LHFPL2; PRKCG; PRKCB; PLEK; PRKCA; CFD; ITGB3; TAGLN2; MAGED2; LEFTY2; F13A1; PSAP; PECAM1; VEGFB; TGFB3; SOD1; GTPBP2; CYRIB; LAMP2; BRPF3; PFN1; ACTN1; SRGN; APLP2; OLA1; CDC37L1; ALDOA; ANXA5; CFL1; CLEC3B; CALU; SPP2; PPIA; CALM1; ACTN4; HABP4
REACTOME_G_PROTEIN_MEDIATED_EVENTS	0.143586	0.608222	0.0352392	0.536903	1.16323	43	ADCY9; PLCB4; PLCB2; GNAL; PRKCG; GNA15; PRKCA; GRK2; NBEA; PLA2G4A; PDE1B; ITPR2; PRKX; CAMK2D; PRKAR2B; ADCY3
REACTOME_TRANSCRIPTIONAL_REGULATION_BY_SMALL_RNAS	0.148085	0.614324	0.0346082	0.491023	1.10793	102	H2BC11; H2BC17; H2AC18; H2AC19; H3C14; H2BC4; H2BC12; H3C3; H2AC6; H3C4; H4C11; H4C8; H2BC13; H4C1; H2BC5; H2AC4; H4C14; H2AC20; H3C13; H2BC9; H2BC21; H2AC8; POLR2A; SEH1L; POLR2D; NUP88; H3C7; H2BC6; NUP210; RAN; H4C4; POLR2H; H2AX; POLR2I; H2AC14; H4C15; NUP160; POLR2C; NUP153; H2BC14; POLR2E; H4C9; NUP42
REACTOME_ECM_PROTEOGLYCANS	0.148285	0.614324	0.0345808	0.541372	1.16564	39	COL9A2; LAMA2; ITGA7; PTPRS; ITGB3; VTN; LAMA5; TNXB; COL9A3; TGFB3; COL5A1; COL4A2; COL1A1
REACTOME_PHASE_I_FUNCTIONALIZATION_OF_COMPOUNDS	0.150685	0.615972	0.0342559	0.518824	1.14099	57	CYP26B1; CBR3; EPHX1; CES3; CYP4V2; PTGS1; ALDH2; NQO2; RXRA; CYP46A1; FMO1; CYP26A1; BPHL; CYP2E1; FDX2; FDX1; CYP39A1; SMOX; ACSS2; ACSS1; CYP2U1; NCOA1; PTGES3; ADH5; POR; ALDH1B1; HSP90AB1; PDCD6-AHRR; CYB5B
REACTOME_CHROMOSOME_MAINTENANCE	0.153185	0.615972	0.0339251	0.480795	1.09489	135	DAXX; H2BC11; H2BC17; H2AC18; H2AC19; H2BC4; H2BC12; H2AC6; H4C11; H4C8; H2BC13; CTC1; H4C1; H2BC5; H2AC4; H4C14; H2AC20; CENPW; H2BC9; H2BC21; H2AC8; POLR2A; CENPP; MIS18BP1; NPM1; RUVBL1; PRIM1; POLR2D; CENPA; RFC3; DKC1; H2BC6; POLD4; DNA2; CHTF18; SMARCA5; H4C4; TERT; NOP10; POLR2H; H2AX; NHP2; POLR2I; BLM; TERF2; LIG1; ATRX; H2AC14; H4C15; POLR2C; H2BC14; RUVBL2; POLR2E; H4C9
REACTOME_ROLE_OF_PHOSPHOLIPIDS_IN_PHAGOCYTOSIS	0.153585	0.615972	0.0338729	0.506473	1.12564	71	IGKV1D-39; IGHG1; IGLC3; IGKV1-39; PLCG2; IGLC2; IGLV1-44; IGKV2D-40; IGLV6-57; PLA2G6; IGKV1D-12; IGKV2D-30; IGKV1-12; IGLV2-14; SYK; IGLV1-47; PIK3CA; IGLV3-1; ITPR2; IGKV3-15; FCGR2A; IGHG2; IGKV2-28; PRKCE; IGHV2-5; PLD3; IGKV1-33; IGKV3-11; IGKV5-2
REACTOME_FACTORS_INVOLVED_IN_MEGAKARYOCYTE_DEVELOPMENT_AND_PLATELET_PRODUCTION	0.155984	0.619012	0.0335636	0.481228	1.09504	131	TUBB2B; TUBB6; TUBA4A; CABLES1; TUBA8; TUBB2A; CARMIL1; KIF20A; KIF21A; KIF5A; H3C14; H3C3; KIF21B; H3C4; SH2B3; KIFC2; SH2B2; DOCK1; KIF9; DOCK10; CENPE; MYB; H3C13; KIF18A; IRF1; KIF3C; AKAP1; HMG20B; RAD51C; DOCK4; H3C7; KLC4; PRKAR2B; JAK2; PHF21A; MFN1; KIF11
REACTOME_ADORA2B_MEDIATED_ANTI_INFLAMMATORY_CYTOKINES_PRODUCTION	0.164384	0.644722	0.0325315	0.512206	1.1291	60	ADCY9; GNAZ; ADORA2A; GIPR; TSHR; SCT; PTH1R; GNG4; RAMP1; GNG7; ADRB2; GPR15; GNB3; RLN2; PRKX; GNB4; PRKAR2B; ADCY3; PTGER4
REACTOME_SENSORY_PROCESSING_OF_SOUND_BY_OUTER_HAIR_CELLS_OF_THE_COCHLEA	0.165883	0.644722	0.032355	0.534551	1.15268	40	PCDH15; MYO3A; SPTAN1; EZR; RIPOR2; MYH9; PLS1; EPB41L1; WHRN; ESPNL; MSN
REACTOME_CELLULAR_SENESCENCE	0.168683	0.648914	0.0320314	0.469202	1.07834	184	ETS2; H1-2; ID1; H2BC11; H2BC17; H2AC18; H2AC19; H3C14; H2BC4; H2BC12; H3C3; H2AC6; H3C4; H1-3; CDKN1A; RING1; JUN; H4C11; H4C8; H2BC13; H4C1; UBE2E1; MAP2K3; H2BC5; CEBPB; H1-5; H1-4; CCNE1; EHMT1; HMGA1; H2AC4; H4C14; H2AC20; MAP2K6; AGO4; ANAPC15; MAPKAPK2; H3C13; H2BC9; TFDP2; H2BC21; ETS1; H2AC8; MINK1; NFKB1; MOV10; H3C7; H2BC6; MRE11; CDKN2B; TXN; H4C4; H2AX; ANAPC10; TERF2; TFDP1; LMNB1; …
REACTOME_P75_NTR_RECEPTOR_MEDIATED_SIGNALLING	0.173783	0.661778	0.0314608	0.490554	1.10177	91	ARHGEF17; FGD4; ARHGEF40; PREX1; VAV2; ARHGEF4; ARHGEF3; OBSCN; ARHGEF39; PSEN2; AATF; NFKBIA; FGD2; RTN4R; ABR; PRKCI; ARHGEF5; SOS2; VAV1; NFKB1; NCSTN; IRAK1; TRIO; ARHGEF11
REACTOME_NONHOMOLOGOUS_END_JOINING_NHEJ	0.179182	0.669575	0.0308816	0.505473	1.1175	64	H2BC11; H2BC17; H2BC4; H2BC12; H4C11; H4C8; H2BC13; H4C1; H2BC5; H4C14; H2BC9; H2BC21; MDC1; XRCC4; XRCC5; RNF168; H2BC6; UBE2N; LIG4; MRE11; H4C4; UBE2V2; H2AX; HERC2; POLL; H4C15; XRCC6; H2BC14; H4C9; H2BC15
REACTOME_STIMULI_SENSING_CHANNELS	0.179382	0.669575	0.0308607	0.503156	1.11514	67	BEST3; TRPC6; CLCN4; CLCA1; SCNN1D; TTYH2; ANO10; CLCN6; TRPM8; MLKL; TTYH3; RIPK1; SLC9B2; SGK2; RYR1; CLCN5; CLCN7; ASIC3; MCOLN1; ANO8; TRPC1; ANO6; RPS27A; MCOLN2; SRI; CLCN3; WNK1; CLCNKB; STOM; SGK3; CALM1
REACTOME_BASE_EXCISION_REPAIR	0.183182	0.675632	0.0304681	0.491446	1.1012	86	H2BC11; H2BC17; H2AC18; H2AC19; H2BC4; H2BC12; H2AC6; H4C11; H4C8; H2BC13; H4C1; H2BC5; H2AC4; H4C14; H2AC20; LIG3; H2BC9; H2BC21; H2AC8; PNKP; POLE4; RFC3; H2BC6; NTHL1; PARP1; POLD4; H4C4; H2AX; TERF2; LIG1; H2AC14; H4C15; SMUG1; H2BC14; APEX1; H4C9; TDG; H2BC15
REACTOME_FCGAMMA_RECEPTOR_FCGR_DEPENDENT_PHAGOCYTOSIS	0.185681	0.675632	0.0302159	0.476674	1.08432	129	MYO10; FGR; VAV2; HCK; IGKV1D-39; IGHG1; LYN; ELMO1; IGLC3; IGKV1-39; ABI2; PLCG2; IGLC2; WIPF1; DOCK1; CYFIP2; SRC; WASF1; IGLV1-44; IGKV2D-40; IGLV6-57; ARPC1B; PLA2G6; MYH9; IGKV1D-12; IGKV2D-30; IGKV1-12; IGLV2-14; SYK; IGLV1-47; ARPC2; PIK3CA; IGLV3-1; ITPR2; IGKV3-15; FCGR2A; VAV1; ELMO2; IGHG2; IGKV2-28; PRKCE; IGHV2-5; PLD3; IGKV1-33; IGKV3-11; IGKV5-2; PAK1
REACTOME_OXIDATIVE_STRESS_INDUCED_SENESCENCE	0.186381	0.675632	0.0301461	0.480037	1.08847	118	H2BC11; H2BC17; H2AC18; H2AC19; H3C14; H2BC4; H2BC12; H3C3; H2AC6; H3C4; RING1; JUN; H4C11; H4C8; H2BC13; H4C1; MAP2K3; H2BC5; H2AC4; H4C14; H2AC20; MAP2K6; AGO4; MAPKAPK2; H3C13; H2BC9; TFDP2; H2BC21; H2AC8; MINK1; MOV10; H3C7; H2BC6; CDKN2B; TXN; H4C4; H2AX; TFDP1; H2AC14; H4C15; AGO3; H2BC14; TNRC6B; RPS27A; H4C9; E2F1; H2BC15
REACTOME_CELL_DEATH_SIGNALLING_VIA_NRAGE_NRIF_AND_NADE	0.193181	0.693611	0.0294867	0.498316	1.10677	70	ARHGEF17; FGD4; ARHGEF40; PREX1; VAV2; ARHGEF4; ARHGEF3; OBSCN; ARHGEF39; PSEN2; AATF; FGD2; ABR; ARHGEF5; SOS2; VAV1; NCSTN; TRIO; ARHGEF11; TRAF6; YWHAE; NET1
REACTOME_HSP90_CHAPERONE_CYCLE_FOR_STEROID_HORMONE_RECEPTORS_SHR	0.19688	0.694738	0.0291412	0.519408	1.12826	45	TUBB2B; TUBB6; TUBA4A; TUBA8; TUBB2A; NR3C1; FKBP5
REACTOME_CLASS_B_2_SECRETIN_FAMILY_RECEPTORS	0.19718	0.694738	0.0291136	0.511514	1.12013	52	GIPR; SCT; PTCH1; WNT16; PTH1R; GNG4; FZD1; RAMP1; WNT9A; CD55; GNG7
REACTOME_RAC1_GTPASE_CYCLE	0.205879	0.718672	0.028337	0.467923	1.07044	161	PLEKHG1; PREX1; ARHGAP5; NOXA1; VAV2; IQGAP2; IQGAP3; CDC42EP4; ARHGAP33; FAM13A; ARHGEF4; FMNL1; ABI2; NCF1; WIPF1; DOCK1; CYFIP2; DOCK10; WASF1; ARHGEF39; ARHGAP45; SWAP70; ARHGAP23; MCAM; ARAP1; NCF2; LEMD3; TAOK3; ARHGAP30; ABR; SRGAP2; ARHGDIB; ARHGAP21; ARHGAP24; SLC1A5; ARHGAP26; ARHGEF5; PIK3CA; ARHGAP9; SOS2; VAV1; DOCK4; GARRE1; TAGAP; TRIO; JAG1; ARHGEF11; PKN2; PIK3R3; NCF4; PAK1; ARH…
REACTOME_TNFR2_NON_CANONICAL_NF_KB_PATHWAY	0.213279	0.73767	0.0277109	0.485973	1.08953	87	PSMB8; TNFRSF1A; TNFRSF11A; RELB; TNFRSF17; TNFSF13; TNFRSF13B; NFKB2; TNFRSF14; BIRC3; PSMA6; PSMD6; PSMA3; PSMC1; PSMD12; PSMA5; PSME3; TNFRSF1B; PSMB2; TRAF3; LTB; PSMB5; PSME4; PSMD1; CD40; SKP1; PSMD13; PSMA4; PSMC2; PSMB3; PSMA2; PSMD8; RPS27A; PSMC3; TNFSF4; PSMD11; MAP3K14
REACTOME_TRANSPORT_OF_INORGANIC_CATIONS_ANIONS_AND_AMINO_ACIDS_OLIGOPEPTIDES	0.215478	0.738503	0.0275305	0.497126	1.10112	66	SLC1A3; SLC43A1; SLC25A29; SLC12A7; SLC7A11; SLC15A2; SLC26A11; SLC7A5; SLC38A1; SLC4A5; SLC15A3; SLC1A5; SLC7A1; SLC25A26; SLC9A9; SLC1A4; SLC9A7; SLC3A2; SLC4A2; SLC12A6; SLC24A3; SLC4A7; SLC25A18; SLC9A8; SLC43A2; SLC20A2; SRI; CTNS
REACTOME_HCMV_LATE_EVENTS	0.218378	0.741699	0.0272965	0.476419	1.07729	109	H2BC11; H2BC17; H2AC18; H2AC19; H3C14; H2BC4; H2BC12; H3C3; H2AC12; H2AC6; H3C4; H2AC16; H4C11; H4C8; H2BC13; H4C1; H2BC5; VPS28; H2AC4; H4C14; H2AC20; H2AC17; H3C13; H2BC9; H2BC21; MVB12B; H2AC8; CEBPD; SEH1L; NUP88; H3C7; H2BC6; NUP210; H4C4; CHMP4A; H2AC14; H4C15; NUP160; NUP153; H2BC14; H2BC18
REACTOME_PROTEIN_FOLDING	0.226477	0.75753	0.0266646	0.484827	1.08535	84	TUBB2B; KIFC3; TUBB6; TUBA4A; TUBA8; TUBB2A; RGS7; GNG4; SKIV2L; GBA; GNA15; GNG7; CSNK2B; CCNE1; TBCE; CCT5; ARL2; RGS9; TCP1; GNB3; CCT8; PFDN4; CCT4; GNB4; CCT7; FBXW4; PFDN2; CCT2; PFDN6; GNG8; TBCD; CCT6A; FBXW7; ACTB; CCNE2; VBP1; FBXW9; GNG5; TUBA1B; NOP56; PFDN1; TUBB3; CCT6B; CSNK2A1; GNG3; FBXO4; CCT3
REACTOME_GABA_RECEPTOR_ACTIVATION	0.229977	0.75753	0.026401	0.529407	1.12613	32	ADCY9; GNG4; GNAL; GABBR1; GNG7; NPTN; GNB3; GNB4; ADCY3; GABRA4; GABRG2
REACTOME_UCH_PROTEINASES	0.230977	0.75753	0.0263267	0.47792	1.07697	99	PSMB8; H2AC18; H2AC19; H2AC12; H2AC6; TFPT; UCHL1; H2AC16; H2AC4; H2AC20; KDM1B; H2AC17; USP15; PSMA6; PSMD6; UCHL3; H2AC8; INO80C; PSMA3; INO80B; PSMC1; PSMD12; PSMA5; PSME3; OGT; RUVBL1; PSMB2; SMAD7; PSMB5; PSME4; PSMD1; UCHL5; PSMD13; PSMA4; H2AC14; PSMC2; PSMB3; PSMA2; PSMD8; RPS27A; PSMC3; PSMD11
REACTOME_EPIGENETIC_REGULATION_OF_GENE_EXPRESSION	0.231077	0.75753	0.0263193	0.467649	1.06652	143	CDK7; H2BC11; H2BC17; H2AC18; H2AC19; H3C14; H2BC4; H2BC12; H3C3; H2AC6; H3C4; DNMT3B; H4C11; H4C8; H2BC13; H4C1; POLR1F; H2BC5; H2AC4; H4C14; H2AC20; POLR1G; MBD2; DDX21; H3C13; H2BC9; H2BC21; POLR1B; TET2; CHD3; H2AC8; KAT2B; TAF1D; TAF1A; POLR1H; JARID2; RRP8; H3C7; H2BC6; PHF19; SMARCA5; H4C4; POLR2H; H2AX; SAP18; H2AC14; TBP; H4C15; SAP30; H2BC14; MYBBP1A; SF3B1; POLR2E; H4C9; GATAD2A; TDG; …
REACTOME_DOWNSTREAM_SIGNALING_EVENTS_OF_B_CELL_RECEPTOR_BCR	0.246275	0.800395	0.0252408	0.483539	1.08029	80	PSMB8; NFATC1; PRKCB; RASGRP1; NFATC2; NFKBIE; CARD11; NFKBIA; HRAS; NFKBIB; PPP3CA; PSMA6; PSMD6; KRAS; PSMA3; PSMC1; PSMD12; PSMA5; PSME3; NFKB1; PSMB2; FKBP1A; PSMB5; PSME4; PSMD1; SKP1; PSMD13; PSMA4; PSMC2; REL; PSMB3; PSMA2; PSMD8; RPS27A; PSMC3; PSMD11; NRAS; PPIA; PSMD3; PSMB1; CALM1
REACTOME_FOXO_MEDIATED_TRANSCRIPTION	0.249675	0.804508	0.0250118	0.498951	1.09388	53	FOXO6; NR3C1; CDKN1A; TXNIP; FOXO1; BTG1; BCL6; RBL2; CCNG2; KAT2B; BBC3; SOD2; YWHAG; GADD45A; CREBBP; AKT3; TXN; NFYA; SIRT3; YWHAQ; PINK1
REACTOME_CYTOCHROME_P450_ARRANGED_BY_SUBSTRATE_TYPE	0.256774	0.812982	0.0245466	0.525072	1.11436	31	CYP26B1; CYP4V2; RXRA; CYP46A1; CYP26A1; CYP2E1; FDX2; FDX1; CYP39A1; CYP2U1; NCOA1
REACTOME_O_LINKED_GLYCOSYLATION	0.258774	0.812982	0.0244186	0.489704	1.08365	65	GALNT2; GALNT18; GCNT1; THSD7A; SPON2; GALNT11; GALNT14; MUC1; ADAMTS13; MUC20; GALNT6; ADAMTSL5; POFUT2; ST6GALNAC4; GALNT1; LARGE2; ADAMTS10; B3GNT9; B3GNT7; B4GAT1; B3GNTL1; ST6GAL1; POMT1; ADAMTS6; DAG1; ST6GALNAC3; POMGNT1
REACTOME_RHOQ_GTPASE_CYCLE	0.258774	0.812982	0.0244186	0.498553	1.09175	52	FNBP1; PREX1; CDC42BPB; ARHGAP5; IQGAP3; CDC42EP4; ARHGAP33; OBSCN; SRGAP2; ARHGAP21; SLC1A5; ARHGAP26; STEAP3; GFOD1; PAK1; IQGAP1; SNAP23; JUP; SLC4A7; OPHN1; MPP7
REACTOME_DNA_DOUBLE_STRAND_BREAK_RESPONSE	0.261174	0.81374	0.0242667	0.485134	1.07869	72	H2BC11; EYA4; H2BC17; H2BC4; H2BC12; H4C11; H4C8; H2BC13; EYA1; H4C1; H2BC5; H4C14; H2BC9; H2BC21; MDC1; RNF168; H2BC6; UBE2N; MRE11; SMARCA5; H4C4; UBE2V2; H2AX; HERC2; H4C15; EYA3; UBE2I; H2BC14; RPS27A; H4C9; CHEK2; H2BC15
REACTOME_DEFENSINS	0.266073	0.82221	0.0239624	0.644273	1.19931	6	CCR2; TLR1; TLR2; DEFA5; CCR6
REACTOME_COPI_DEPENDENT_GOLGI_TO_ER_RETROGRADE_TRAFFIC	0.275272	0.838437	0.0234104	0.475732	1.06684	88	TUBB2B; TUBB6; TUBA4A; TUBA8; TUBB2A; KIF20A; KIF21A; KIF5A; KIF21B; KIFC2; KIF9; CENPE; KDELR1; KIF18A; KIF3C; BNIP1; KLC4; ARFGAP3; GBF1; RINT1
REACTOME_METABOLISM_OF_POLYAMINES	0.275772	0.838437	0.0233811	0.490765	1.0803	58	PSMB8; SMS; ODC1; AMD1; PSMA6; PSMD6; PSMA3; PSMC1; PSMD12; PSMA5; PSME3; SAT1; PSMB2; SRM; PSMB5; PSME4; PSMD1; SMOX; PSMD13; PSMA4; PSMC2; PSMB3; AZIN1; PSMA2; AGMAT; PSMD8; PSMC3; AZIN2; PSMD11
REACTOME_RAC3_GTPASE_CYCLE	0.282172	0.847866	0.0230121	0.476753	1.06682	83	IL32; PREX1; ARHGAP5; NOXA1; VAV2; ABI2; NCF1; DOCK10; WASF1; SWAP70; MCAM; NCF2; LEMD3; TAOK3; ABR; SRGAP2; ARHGDIB; ARHGAP21; SLC1A5; ARHGAP26; GARRE1; TRIO; JAG1; NCF4; PAK1; ARHGAP39; SNAP23; OPHN1; MPP7; LMAN1; NCKAP1L; ARHGAP15; EMD
REACTOME_TRANSCRIPTIONAL_REGULATION_BY_RUNX3	0.283372	0.847866	0.0229441	0.471711	1.06122	94	PSMB8; LEF1; BRD2; CCN2; ITGA4; CDKN1A; SRC; WWTR1; TEAD1; MAML3; TCF7; HDAC4; PSMA6; PSMD6; KAT2B; KRAS; PSMA3; PSMC1; PSMD12; PSMA5; PSME3; PSMB2; CREBBP; JAG1; RUNX3; PSMB5; PSMD1; PSMD13; PSMA4; PSMC2; PSMB3; PSMA2; SPP1; PSMD8; RPS27A; PSMC3; PSMD11; NOTCH1; HES1; PSMD3; TCF7L1; PSMB1; RUNX1; PSMA7; CBFB; TEAD2; PSMD7; SNW1; TCF7L2; PSMD14; CDKN2A; PSMC6; UBA52; SMAD3; SEM1; SMURF1
REACTOME_DISEASES_ASSOCIATED_WITH_O_GLYCOSYLATION_OF_PROTEINS	0.287171	0.848754	0.0227313	0.511077	1.09344	35	LFNG; THSD7A; SPON2; MUC1; ADAMTS13; MUC20; ADAMTSL5; NOTCH2; ADAMTS10; B4GAT1; POMT1; ADAMTS6; DAG1; POMGNT1; NOTCH1
REACTOME_ION_CHANNEL_TRANSPORT	0.288171	0.848754	0.0226759	0.463133	1.05254	126	BEST3; TRPC6; CLCN4; ATP8A1; CLCA1; ATP13A4; FXYD1; SCNN1D; TTYH2; ANO10; CLCN6; ATP2A3; TRPM8; ATP6V1E2; MLKL; ATP2C1; TTYH3; RIPK1; ATP1B1; SLC9B2; SGK2; RYR1; ATP2B4; CLCN5; ATP6V1G2; CLCN7; CAMK2D; ATP10D; ATP7B; ASIC3; MCOLN1; ATP6AP1; ANO8; TRPC1; TCIRG1; ANO6; ATP6V0A1; ATP11C; RPS27A; ATP2A1; ATP11A; MCOLN2; ATP6V0D1; SRI; CLCN3; ATP11B; ATP8B3; WNK1; CLCNKB; ATP1A3; CUTC; STOM; SGK3; CAL…
REACTOME_ASSEMBLY_OF_COLLAGEN_FIBRILS_AND_OTHER_MULTIMERIC_STRUCTURES	0.294371	0.860292	0.0223379	0.513279	1.09182	32	COL9A2; PCOLCE; CD151; ITGB4; COL9A3; COL5A1; COL4A2; PLEC; COL1A1; LOXL2; COL7A1; COL18A1; LOXL3; ITGA6; COL11A2; COL4A5; COL27A1
REACTOME_COLLAGEN_FORMATION	0.29947	0.863301	0.0220667	0.491965	1.07495	50	COL9A2; SERPINH1; PCOLCE; CRTAP; CD151; ITGB4; COL9A3; COL19A1; PLOD3; P4HA2; COL5A1; COL4A2; PLEC; COL1A1; LOXL2; COL7A1; COL18A1; LOXL3; P4HB; PLOD1; ITGA6; COL11A2; COL4A5; COL27A1
REACTOME_GENE_SILENCING_BY_RNA	0.30147	0.863301	0.0219619	0.461478	1.04911	127	H2BC11; H2BC17; H2AC18; H2AC19; H3C14; H2BC4; H2BC12; H3C3; H2AC6; H3C4; H4C11; H4C8; H2BC13; H4C1; H2BC5; TSN; H2AC4; H4C14; H2AC20; AGO4; H3C13; H2BC9; H2BC21; H2AC8; POLR2A; SEH1L; POLR2D; NUP88; H3C7; H2BC6; NUP210; RAN; H4C4; POLR2H; H2AX; POLR2I; H2AC14; H4C15; MYBL1; AGO3; NUP160; POLR2C; NUP153; H2BC14; TNRC6B; POLR2E; H4C9; NUP42
REACTOME_MUSCLE_CONTRACTION	0.30227	0.863301	0.0219203	0.460673	1.04806	130	MYL4; KCNIP2; NPPC; MYL1; KCNK10; VIM; NPPA; FXYD1; NEB; TNNT1; WWTR1; CACNB1; SORBS1; KCNQ1; CALD1; ATP2A3; SCN3A; KCNK7; KCNH2; MYL5; TRIM72; ATP1B1; KAT2B; TMOD4; RYR1; ATP2B4; MYH11; ITPR2; SCN4A; TPM2; SORBS3; NPR2; CAMK2D; KCNIP3; CACNA1C; AKAP9; TCAP; TRPC1; TPM4; PAK1; HIPK2; KCND3; MYL6; ATP2A1; MYL3; SRI; TPM3; ATP1A3; KCNJ11; MYL9; MYH3; CALM1; TMOD1; ACTG2; MYLPF; ITPR3; ITPR1
REACTOME_CA2_PATHWAY	0.305569	0.866163	0.02175	0.489113	1.07231	53	LEF1; PLCB2; GNG4; NFATC1; PRKCA; GNG7; TCF7; AGO4; PPP3CA; GNB3; KRAS; ITPR2; WNT5A; PDE6G; MOV10; AXIN2; GNB4; PLCB1; NLK; AGO3; GNG8; TNRC6B; TCF7L1; CALM1; GNG5; ITPR3; ITPR1; GNG3; PPP3R1; TCF7L2; GNG2; FZD2
REACTOME_HATS_ACETYLATE_HISTONES	0.312869	0.880235	0.0213815	0.458682	1.04453	135	H2BC11; H2BC17; H2AC18; H2AC19; H3C14; H2BC4; H2BC12; H3C3; H2AC12; H2AC6; H3C4; H2AC16; H4C11; H4C8; H2BC13; H4C1; H2BC5; H2AC4; H4C14; H2AC20; H2AC17; H3C13; H2BC9; H2BC21; H2AC8; KAT2B; OGT; RUVBL1; CREBBP; H3C7; H2BC6; BRPF3; MSL2; JADE3; KAT6B; KANSL1; H4C4; ENY2; ELP5; TAF12; NCOA1; H2AC14; H4C15; WDR5; H2BC14; H2BC18; RUVBL2; H4C9; MORF4L1; JADE2; H2BC15
REACTOME_OPIOID_SIGNALLING	0.318468	0.887925	0.0211061	0.475067	1.05753	74	ADCY9; PLCB4; PLCB2; GNG4; GNAL; PRKCG; GNA15; PRKCA; GNG7; GRK2; NBEA; PPP3CA; PLA2G4A; PPP3CC; GNB3; PDE1B; ITPR2; PRKX; CAMK2D; PPP2CA; GNB4; PRKAR2B; ADCY3
REACTOME_THE_ROLE_OF_GTSE1_IN_G2_M_PROGRESSION_AFTER_G2_CHECKPOINT	0.321068	0.887925	0.0209803	0.476551	1.05843	70	PSMB8; TUBB2B; TUBB6; TUBA4A; TUBA8; TUBB2A; CDKN1A; PSMA6; PSMD6; PSMA3; PSMC1; PSMD12; PSMA5; PSME3; PSMB2; PSMB5; PSME4; PSMD1; PSMD13; PSMA4; PSMC2; PSMB3; PSMA2; PLK1; PSMD8; RPS27A; PSMC3; PSMD11; PSMD3; HSP90AB1; PSMB1; CCNB1; HSP90AA1; TUBA1B; PSMA7; TUBB3; PSMD7; MAPRE1; GTSE1; PSMD14; PSMC6; UBA52
REACTOME_FORMATION_OF_THE_CORNIFIED_ENVELOPE	0.322668	0.887925	0.0209036	0.524217	1.08965	23	KRT8; CSTA; PKP2; PKP4; KAZN; SPRR2E; CAPN1; SPINK9; JUP; CAPNS1; SPRR2F; LIPN
REACTOME_MITOTIC_PROPHASE	0.328167	0.896515	0.0206433	0.456667	1.04041	137	H2BC11; H2BC17; H2AC18; H2AC19; H3C14; H2BC4; H2BC12; H3C3; H2AC6; H3C4; H4C11; H4C8; H2BC13; PRKCB; PRKCA; H4C1; H2BC5; NEK6; NEK7; H2AC4; H4C14; H2AC20; LEMD3; H3C13; H2BC9; H2BC21; LPIN3; H2AC8; VRK1; SEH1L; NUP88; H3C7; PPP2CA; H2BC6; NUP210; H4C4; H2AX; MCPH1; GOLGA2; LMNB1; H2AC14; H4C15; NUP160; BANF1; NUP153; H2BC14; PLK1; H4C9; NUP42; EMD; SMC2; H2BC15; LPIN2; SET
REACTOME_C_TYPE_LECTIN_RECEPTORS_CLRS	0.337766	0.912518	0.020202	0.458309	1.03997	121	PSMB8; CLEC4C; RELB; LYN; NFATC1; PLCG2; SRC; NFATC2; CARD11; NFKB2; NFKBIA; HRAS; MUC1; MUC20; PPP3CA; SYK; PSMA6; PSMD6; KRAS; ITPR2; PSMA3; PSMC1; PSMD12; PSMA5; PSME3; NFKB1; PSMB2; PYCARD; CREBBP; UBE2N; PSMB5; PSME4; PSMD1; SKP1; PSMD13; PSMA4; PAK1; TRAF6; PSMC2; ICAM3; PSMB3; PSMA2; PSMD8; RPS27A; PSMC3; PSMD11; ICAM2; MAP3K14; UBE2D1
REACTOME_O_LINKED_GLYCOSYLATION_OF_MUCINS	0.338866	0.912518	0.0201524	0.496413	1.0675	38	GALNT2; GALNT18; GCNT1; GALNT11; GALNT14; MUC1; MUC20; GALNT6; ST6GALNAC4; GALNT1; B3GNT9; B3GNT7; B3GNTL1; ST6GAL1; ST6GALNAC3
REACTOME_SELECTIVE_AUTOPHAGY	0.346265	0.92583	0.019824	0.472848	1.04951	69	TUBB2B; TUBB6; TUBA4A; TUBA8; TUBB2A; VIM; SRC; PEX5; CSNK2B; TOMM22; USP30; DYNC1LI2; UBE2N; TOMM40; MFN1; TOMM5; PINK1; TOMM6; PARK7; PRKAG2; RPS27A; HSPA8; MTERF3; HDAC6; PCNT; HSP90AA1; TUBA1B; PLIN2; IFT88; TUBB3; CSNK2A1; UBE2V1; PGAM5; PRKN; ULK1; DYNC1I1; UBA52; NBR1; TOMM20
REACTOME_INSULIN_RECEPTOR_SIGNALLING_CASCADE	0.352465	0.931071	0.0195555	0.493787	1.06185	38	FGFR3; GAB1; HRAS; FGFR1; PIK3CA; KRAS; PDE3B; INSR; TRIB3; IRS1; FGFR4
REACTOME_HEDGEHOG_OFF_STATE	0.353165	0.931071	0.0195255	0.46044	1.03893	102	PSMB8; ADCY9; TUBB2B; TUBB6; TUBA4A; TUBB2A; PTCH1; IFT122; KIF7; PSMA6; PSMD6; PSMA3; PSMC1; PSMD12; PSMA5; PSME3; PSMB2; MKS1; OFD1; PRKAR2B; ADCY3; PSMB5; PSME4; PSMD1; SKP1; PSMD13; PSMA4; PSMC2; PSMB3; PSMA2; TULP3; TTC21B; PSMD8; GLI3; RPS27A; PSMC3; PSMD11; PRKAR1B
REACTOME_COLLAGEN_BIOSYNTHESIS_AND_MODIFYING_ENZYMES	0.356964	0.934552	0.0193642	0.49483	1.06234	37	COL9A2; SERPINH1; PCOLCE; CRTAP; COL9A3; COL19A1; PLOD3; P4HA2; COL5A1; COL4A2; COL1A1; COL7A1; COL18A1; P4HB; PLOD1; COL11A2; COL4A5; COL27A1
REACTOME_SIGNALING_BY_HEDGEHOG	0.359764	0.935386	0.0192466	0.453841	1.03291	132	PSMB8; ADCY9; TUBB2B; TUBB6; TUBA4A; TUBB2A; SYVN1; PTCH1; IFT122; NOTUM; GRK2; KIF7; PSMA6; PSMD6; SCUBE2; PSMA3; PSMC1; PSMD12; PSMA5; PSME3; GAS8; PSMB2; MKS1; EFCAB7; PTCH2; OFD1; PRKAR2B; ADCY3; PSMB5; PSME4; PSMD1; OS9; CUL3; SKP1; PSMD13; PSMA4; PSMC2; PSMB3; PSMA2; TULP3; TTC21B; PSMD8; GLI3; RPS27A; PSMC3; PSMD11; PRKAR1B
REACTOME_BETA_CATENIN_INDEPENDENT_WNT_SIGNALING	0.380462	0.98163	0.0184107	0.451375	1.02767	134	PSMB8; LEF1; RAC2; PLCB2; GNG4; FZD1; NFATC1; PRKCG; PRKCB; PRKCA; GNG7; AP2A2; TCF7; AGO4; PPP3CA; PSMA6; PSMD6; GNB3; KRAS; ITPR2; PSMA3; WNT5A; PSMC1; PSMD12; PSMA5; PSME3; PDE6G; PSMB2; MOV10; AXIN2; GNB4; PFN1; PRICKLE1; PSMB5; PSME4; PSMD1; VANGL2; PLCB1; RYK; PSMD13; NLK; PSMA4; PSMC2; AGO3; GNG8; PSMB3; CLTB; PSMA2; TNRC6B; PSMD8; RPS27A; PSMC3; PSMD11
REACTOME_ANTIMICROBIAL_PEPTIDES	0.384362	0.98163	0.0182593	0.529903	1.06839	15	CCR2; CAMP; S100A7; TLR1; TLR2; DEFA5; RNASE6; CCR6
REACTOME_RHOA_GTPASE_CYCLE	0.385361	0.98163	0.0182208	0.451674	1.02745	129	FLOT1; ARHGEF17; ARHGEF40; PREX1; ARHGAP5; VAV2; IQGAP3; FAM13A; ARHGEF4; ARHGEF3; OBSCN; RTKN; ARHGAP45; ARHGAP23; MCAM; C1QBP; ARAP1; PKN3; ARHGAP30; ANLN; ABR; ARHGDIB; ARHGAP21; ARHGAP24; ARHGAP26; ARHGEF5; STARD13; MACO1; ARHGAP9; VAV1; TAGAP; TRIO; ARHGEF11; ATP6AP1; PKN2; TMEM87A; ARHGAP39; IQGAP1; NET1; SNAP23; JUP; OPHN1; ARHGAP11A; LMAN1; CIT; ARHGEF1
REACTOME_VISUAL_PHOTOTRANSDUCTION	0.393861	0.983067	0.0178981	0.473284	1.03828	54	AKR1C3; PRKCA; NAPEPLD; GPC1; CYP4V2; LRP1; RGS9; APOB; LRP8; PDE6G; NMT2; METAP1; BCO2; PRKCQ; RETSAT; GPC2; SDC1; APOM; HSPG2; GPC5; CALM1; RDH5; HSD17B6; APOC2; AGRN; LDLR
REACTOME_ABC_TRANSPORTER_DISORDERS	0.39566	0.983067	0.0178308	0.465519	1.03324	69	PSMB8; DERL3; ABCB4; ABCA1; ABCD4; PSMA6; PSMD6; PSMA3; PSMC1; PSMD12; PSMA5; PSME3; PSMB2; PSMB5; ABCB6; PSME4; PSMD1; OS9; ABCA3; PSMD13; PSMA4; PSMC2; PSMB3; PSMA2; PSMD8; RPS27A; PSMC3; PSMD11
REACTOME_DEGRADATION_OF_THE_EXTRACELLULAR_MATRIX	0.39836	0.983067	0.0177305	0.463404	1.03037	72	SCUBE1; CD44; COL9A2; TIMP2; MMP1; MMP15; CTSK; LAMA5; MMP14; COL9A3; COL19A1; CTSD; COL5A1; PHYKPL; NCSTN; COL4A2; CAPN1; COL1A1; MMP17; MMP11; COL7A1; COL18A1; SPP1; CAPNS1; CAPN3; CAPN11; CAPN12; HSPG2; CAPN5; BSG; ADAM15; COL11A2
REACTOME_SIGNALING_BY_TYPE_1_INSULIN_LIKE_GROWTH_FACTOR_1_RECEPTOR_IGF1R	0.40076	0.983067	0.0176421	0.4872	1.04235	35	FGFR3; GAB1; HRAS; FGFR1; PIK3CA; KRAS; PDE3B; TRIB3; IRS1; FGFR4
REACTOME_HEPARAN_SULFATE_HEPARIN_HS_GAG_METABOLISM	0.40136	0.983067	0.01762	0.485995	1.04152	36	EXT1; XYLT1; IDUA; GPC1; HGSNAT; HPSE2; IDS; GLB1; HS2ST1; NAGLU; GPC2; GUSB; SDC1; B3GAT3; HSPG2; GPC5
REACTOME_EPH_EPHRIN_MEDIATED_REPULSION_OF_CELLS	0.40316	0.983067	0.0175542	0.482458	1.03879	39	VAV2; LYN; DNM1; SRC; PSEN2; EPHA4; AP2A2
REACTOME_TRANSCRIPTIONAL_REGULATION_BY_RUNX2	0.406459	0.983067	0.0174344	0.453943	1.02495	104	PSMB8; SMAD6; HEY2; ZNF521; SMAD1; NR3C1; CDKN1A; SRC; WWTR1; HDAC4; PSMA6; PSMD6; PSMA3; PSMC1; PSMD12; PSMA5; PSME3; PSMB2; ITGA5; AKT3; COL1A1; PSMB5; PSME4; PSMD1; SKP1; PSMD13; PSMA4; PSMC2; RUNX2; PSMB3; PSMA2; PSMD8; GLI3; RPS27A; PSMC3; PSMD11; FBXW7; HDAC6; HES1; PSMD3; BGLAP; PSMB1; CCNB1; RUNX1; STUB1; ABL1; PSMA7; CBFB; PSMD7; RBX1; CDK4; PSMD14; PSMC6; UBA52; SEM1; SMURF1; ESR1; MAPK3
REACTOME_SIGNALING_BY_ERBB4	0.412559	0.983067	0.0172159	0.477898	1.03376	42	ERBB4; MXD4; SRC; PSEN2; DLG4; ADAP1; HRAS; HBEGF; PIK3CA; KRAS; WWOX; S100B; NCSTN; GABRG2
REACTOME_NEUROTRANSMITTER_RELEASE_CYCLE	0.413759	0.983067	0.0171733	0.493487	1.04012	28	SLC1A3; ALDH5A1; GLS; LIN7B; NAAA; VAMP2; STX1A; HSPA8; TSPOAP1; ARL6IP5
REACTOME_ABC_FAMILY_PROTEINS_MEDIATED_TRANSPORT	0.417558	0.983067	0.0170395	0.455968	1.02347	90	PSMB8; ABCA5; ABCF1; DERL3; ABCB4; EIF2S1; EIF2S2; ABCA10; PSMA6; PSMD6; ABCC10; PSMA3; PSMC1; PSMD12; PSMA5; PSME3; PSMB2; PSMB5; ABCA7; ABCB6; PSME4; PSMD1; OS9; ABCA3; EIF2S3; PSMD13; PSMA4; PSMC2; PSMB3; PSMA2; PSMD8; RPS27A; PSMC3; PSMD11
REACTOME_NETRIN_1_SIGNALING	0.423958	0.983067	0.0168173	0.481472	1.03183	36	RGMA; TRPC6; MYO10; DOCK1; ABLIM2; SRC; EZR; NEO1; TRIO; RGMB; TRPC1; PAK1; PRKCQ; MAPK13
REACTOME_PROTEIN_PROTEIN_INTERACTIONS_AT_SYNAPSES	0.426357	0.983067	0.0167349	0.466808	1.0266	57	FLOT1; GRIN1; PTPRS; DLG4; LIN7B; EPB41; HOMER3; LRFN4; RTN3; DLG2; NLGN2; EPB41L1; HOMER2; NRXN2; DLG3
REACTOME_SIGNALING_BY_NOTCH1	0.431857	0.983067	0.0165481	0.461192	1.02293	68	NEURL1; HEY2; TLE2; DTX1; PSEN2; MAML3; NBEA; DTX2; DTX4; HDAC4; NCOR2; KAT2B; TLE1; CREBBP; CDK8; NCSTN; JAG1; SKP1; HDAC9; HDAC10; RPS27A; HDAC5; HEYL; TBL1X; NOTCH1; FBXW7; MIB2; HDAC6; HES1; NEURL1B
REACTOME_CARDIAC_CONDUCTION	0.431957	0.983067	0.0165447	0.457102	1.01949	77	KCNIP2; NPPC; KCNK10; NPPA; FXYD1; WWTR1; CACNB1; KCNQ1; ATP2A3; SCN3A; KCNK7; KCNH2; ATP1B1; KAT2B; RYR1; ATP2B4; ITPR2; SCN4A; NPR2; CAMK2D; KCNIP3; CACNA1C; AKAP9
REACTOME_GOLGI_TO_ER_RETROGRADE_TRANSPORT	0.433357	0.983067	0.0164976	0.447635	1.01558	120	TUBB2B; TUBB6; GALNT2; TUBA4A; TUBA8; TUBB2A; KIF20A; KIF21A; KIF5A; KIF21B; KIFC2; KIF9; CENPE; PLA2G6; PLA2G4A; KDELR1; BICD2; KIF18A; KIF3C; BNIP1; KLC4; ARFGAP3; GBF1; DYNC1LI2; RINT1; BICD1; GALNT1; KIF11
REACTOME_CROSS_PRESENTATION_OF_SOLUBLE_EXOGENOUS_ANTIGENS_ENDOSOMES	0.440456	0.983067	0.0162613	0.469701	1.02173	46	PSMB8; PSMA6; PSMD6; PSMA3; PSMC1; PSMD12; PSMA5; PSME3; PSMB2; PSMB5; PSME4; PSMD1; PSMD13; PSMA4; PSMC2; PSMB3; PSMA2; PSMD8; PSMC3; PSMD11
REACTOME_RHOG_GTPASE_CYCLE	0.443156	0.983067	0.0161725	0.460292	1.01953	66	PREX1; ARHGAP5; VAV2; IQGAP2; DOCK1; SHMT2; MCAM; LEMD3; ARHGDIB; ARHGAP21; ARHGEF5; HSPE1; VAV1; ELMO2; DOCK4; GARRE1; ARFGAP3; TRIO; NDUFS3; ARHGAP39; ARHGDIG; OPHN1; MPP7; LMAN1; EMD
REACTOME_INTEGRATION_OF_ENERGY_METABOLISM	0.444956	0.983067	0.0161136	0.4543	1.01589	82	ADCY9; PLCB2; KCNC2; GNG4; CACNB3; GNA15; PRKCA; KCNS3; SYT5; GNG7; ACACB; AKAP5; ACSL3; GNB3; ITPR2; PPP2CA; CACNA1C; GNB4; PRKAR2B; ADCY3; PLCB1; AGPAT1; CYSLTR2; CACNA1A; VAMP2; IQGAP1; GNG8; STX1A; TKT; PRKAG2; PRKAR1B; ADIPOR1; KCNJ11; MLX; ACLY; GNG5; ITPR3; ITPR1
REACTOME_SIGNALING_BY_TGFB_FAMILY_MEMBERS	0.448055	0.983067	0.0160129	0.452472	1.01468	88	SMAD6; SMAD9; E2F5; SKIL; SMAD1; ZFYVE16; WWTR1; BMPR2; F11R; USP15; NCOR2; TFDP2; BMPR1A; CDK8; FKBP1A; PARP1; TGIF1; SMAD7; CDKN2B; STRAP; ACVR2A; JUNB; UCHL5; CCNT2; TFDP1; PRKCZ; ZFYVE9; TGIF2; CBL; RPS27A; MTMR4; UBE2D1; CGN; STUB1; PPP1CA; FOXH1; NCOR1; SNW1; PMEPA1; PARD3; TRIM33; UBE2M; PPM1A; UBA52; SMAD3; NEDD8; SMURF1; UBE2D3; ACVR1B; CCNC; BAMBI; PPP1R15A; USP9X
REACTOME_DEATH_RECEPTOR_SIGNALLING	0.448455	0.983067	0.016	0.444407	1.01163	133	TNFRSF1A; ARHGEF17; FGD4; ARHGEF40; PREX1; VAV2; ARHGEF4; ARHGEF3; TNFAIP3; OBSCN; ARHGEF39; PSEN2; AATF; NFKBIA; FGD2; RTN4R; ABR; RIPK1; PRKCI; BIRC3; TRAF1; ARHGEF5; SMPD3; SOS2; SPPL2A; VAV1; NFKB1; NCSTN; CLIP3; IRAK1; TNFRSF10D; TRIO; ARHGEF11; SPPL2B; TRAF6; FADD; YWHAE; NET1
REACTOME_REGULATION_OF_RAS_BY_GAPS	0.451055	0.983067	0.0159161	0.458447	1.01606	67	PSMB8; RASAL1; HRAS; SPRED1; PSMA6; PSMD6; KRAS; PSMA3; RASAL3; PSMC1; PSMD12; PSMA5; PSME3; PSMB2; PSMB5; PSME4; PSMD1; CUL3; RASA3; PSMD13; PSMA4; PSMC2; PSMB3; PSMA2; PSMD8; RPS27A; PSMC3; SPRED3; SYNGAP1; PSMD11; NRAS; PSMD3; PSMB1; PSMA7; PSMD7; RBX1; PSMD14; PSMC6; RASA2; UBA52; SEM1
REACTOME_REGULATION_OF_INSULIN_SECRETION	0.452155	0.983067	0.0158808	0.462249	1.01753	58	PLCB2; KCNC2; GNG4; CACNB3; GNA15; PRKCA; KCNS3; SYT5; GNG7; AKAP5; ACSL3; GNB3; ITPR2; CACNA1C; GNB4; PRKAR2B; PLCB1; CACNA1A; VAMP2; IQGAP1; GNG8; STX1A
REACTOME_MITOCHONDRIAL_TRANSLATION	0.456154	0.983067	0.0157532	0.449935	1.01276	96	MRPS36; MRPL45; MRPL1; MRPL13; MRPS23; MRPL19; MRPS12; MRPL3; MRPL30; MRPS30; MRPL36; MRPS15; MRPL48; MRPL39; MRPS17; MRPS27; AURKAIP1; MRPS18A; GADD45GIP1; MRPL47; MRPL21; MRPL54; MRPL20; MRPS6; MRPS2; MRPL23; MRPL49; MRPS34; MRPL4; MRPL12; MRPS26; MRPS18C; GFM1; MRPL44; MRPS10; MTFMT; MRPL14; DAP3; MRPL15; MRPL58; MRPS22; MRPL37; MRPL46; MRPL32; MRPL52; TSFM; MRPL40; MRPL28; MRPL2; MRPL22; MRPL…
REACTOME_CLEC7A_DECTIN_1_SIGNALING	0.457054	0.983067	0.0157247	0.449244	1.01235	99	PSMB8; RELB; NFATC1; PLCG2; SRC; NFATC2; CARD11; NFKB2; NFKBIA; PPP3CA; SYK; PSMA6; PSMD6; ITPR2; PSMA3; PSMC1; PSMD12; PSMA5; PSME3; NFKB1; PSMB2; PYCARD; UBE2N; PSMB5; PSME4; PSMD1; SKP1; PSMD13; PSMA4; TRAF6; PSMC2; PSMB3; PSMA2; PSMD8; RPS27A; PSMC3; PSMD11; MAP3K14; UBE2D1; PSMD3; PSMB1; CALM1; ITPR3; ITPR1; PRKCD; PSMA7; PSMD7; UBE2V1; PPP3R1; PSMD14; UBE2M; PSMC6; UBA52; SEM1; BCL10
REACTOME_GLYCEROPHOSPHOLIPID_BIOSYNTHESIS	0.457954	0.983067	0.0156962	0.44869	1.01158	100	PLAAT4; PLAAT3; MBOAT7; PITPNM2; PTDSS2; CSNK2B; AGK; AGPAT5; SLC44A5; OSBPL8; MFSD2A; MGLL; ABHD3; PLA2G6; PLA2G2D; PLA2G4A; SLC44A1; PLBD1; GPD2; LPIN3; TAZ; ABHD4; LPCAT1; TMEM86B; PLA2G4B; SLC44A2; PLD3; CHPT1; GPD1L; PLA2G12A; LPCAT4; AGPAT1; CHKB; PNPLA2; CPNE7; LPIN2; PLD2; AGPAT2; PLAAT2; CRLS1; ACP6; PEMT; CDIPT; MIGA1; LPCAT3
REACTOME_HEDGEHOG_LIGAND_BIOGENESIS	0.458654	0.983067	0.0156741	0.459941	1.0143	61	PSMB8; SYVN1; NOTUM; PSMA6; PSMD6; SCUBE2; PSMA3; PSMC1; PSMD12; PSMA5; PSME3; PSMB2; PSMB5; PSME4; PSMD1; OS9; PSMD13; PSMA4; PSMC2; PSMB3; PSMA2; PSMD8; RPS27A; PSMC3; PSMD11; PSMD3; P4HB; GPC5; PSMB1
REACTOME_G2_M_DNA_DAMAGE_CHECKPOINT	0.459554	0.983067	0.0156457	0.45035	1.01086	90	H2BC11; H2BC17; H2BC4; H2BC12; H4C11; H4C8; H2BC13; H4C1; H2BC5; H4C14; EXO1; RHNO1; RAD17; H2BC9; H2BC21; YWHAG; MDC1; RFC3; RNF168; H2BC6; UBE2N; MRE11; DNA2; H4C4; UBE2V2; H2AX; BLM; YWHAQ; HERC2; H4C15; YWHAE; H2BC14; H4C9; CHEK2; H2BC15; UIMC1; CCNB1; SFN; H4C13; RAD9A; BRCC3; RMI1
REACTOME_RAC2_GTPASE_CYCLE	0.460854	0.983067	0.0156048	0.452222	1.0106	81	PREX1; RAC2; VAV2; CDC42EP4; ABI2; NCF1; DOCK1; DOCK10; SWAP70; MCAM; NCF2; LEMD3; TAOK3; ABR; ARHGAP21; ARHGAP26; PIK3CA; VAV1; DOCK4; GARRE1; TRIO; PIK3R3; NCF4; PAK1; ARHGAP39; IQGAP1; OPHN1; MPP7; LMAN1; NCKAP1L; EMD; SAMM50; PLD2
REACTOME_AUF1_HNRNP_D0_BINDS_AND_DESTABILIZES_MRNA	0.463154	0.983067	0.0155328	0.462602	1.01484	54	PSMB8; HSPB1; PSMA6; PSMD6; PSMA3; PSMC1; PSMD12; PSMA5; PSME3; PSMB2; HNRNPD; PSMB5; PSME4; PSMD1; PSMD13; PSMA4; PSMC2; PSMB3; PSMA2; PSMD8; RPS27A; PSMC3; HSPA8; PSMD11
REACTOME_ION_TRANSPORT_BY_P_TYPE_ATPASES	0.464154	0.983067	0.0155016	0.470856	1.01381	39	ATP8A1; ATP13A4; FXYD1; ATP2A3; ATP2C1; ATP1B1; ATP2B4; CAMK2D; ATP10D; ATP7B; ATP11C; ATP2A1; ATP11A; SRI; ATP11B; ATP8B3; ATP1A3; CUTC; CALM1; ATP9B
REACTOME_RECRUITMENT_OF_NUMA_TO_MITOTIC_CENTROSOMES	0.469753	0.989368	0.0153282	0.449497	1.00776	87	TUBB2B; TUBB; TUBB6; TUBA4A; TUBA8; TUBB2A; TUBGCP5; CETN2; TUBG2; SDCCAG8; CEP41; HAUS2; YWHAG; ODF2; AKAP9; OFD1; PRKAR2B; HAUS1; HAUS5; CENPJ; SFI1; CEP131; DCTN1; YWHAE; PLK1; TUBGCP4; DCTN3; TUBGCP6; PCNT; HAUS8; NUMA1; HSP90AA1; TUBA1B; HAUS4; TUBB3; MZT1
REACTOME_CYCLIN_A_CDK2_ASSOCIATED_EVENTS_AT_S_PHASE_ENTRY	0.475752	0.993639	0.0151448	0.44959	1.00647	84	PSMB8; CDK7; CABLES1; E2F5; CDKN1A; LIN37; CCNE1; CDC25B; TFDP2; RBL2; PSMA6; PSMD6; PSMA3; PSMC1; PSMD12; PSMA5; PSME3; PSMB2; AKT3; PSMB5; PSMD1; CDC25A; SKP1; PSMD13; TFDP1; PSMA4; PSMC2; PSMB3; PSMA2; PSMD8; RPS27A; PSMC3; PSMD11; E2F1; PSMD3; CCNE2; PSMB1; CDKN1B
REACTOME_E3_UBIQUITIN_LIGASES_UBIQUITINATE_TARGET_PROTEINS	0.477052	0.993639	0.0151054	0.458354	1.00895	58	H2BC11; H2BC17; H2BC4; H2BC12; H2BC13; UBE2E1; H2BC5; PEX5; H2BC9; HLTF; H2BC6; RNF144A; UBE2N; UBE2V2; HLA-A; H2BC14; RPS27A; PEX13; UBE2D1; H2BC15; UBE2L3; LEO1; TMEM129
REACTOME_POTENTIAL_THERAPEUTICS_FOR_SARS	0.49625	1	0.0145359	0.44923	1.00001	74	TUBB; PDCD1; STAT2; VEGFA; ITGA4; FXYD1; NR3C1; AP2A2; RIPK1; ATP1B1; CHD3; TLR7; HMG20B; FKBP1A; TYK2; IMPDH1; JAK2; PHF21A; FKBP4; SAP18; PTGES3; SAP30; IFNGR1; GATAD2A; IFNGR2; BRD4; ATP1A3; IFNAR2; KDM1A; HSP90AB1; HSP90AA1; SUDS3; RBBP4
REACTOME_REGULATION_OF_MRNA_STABILITY_BY_PROTEINS_THAT_BIND_AU_RICH_ELEMENTS	0.50395	1	0.0143138	0.445787	0.998891	86	PSMB8; TNFSF13; ZFP36; PRKCA; ZFP36L1; HSPB1; MAPKAPK2; PSMA6; PSMD6; ANP32A; PSMA3; PSMC1; PSMD12; PSMA5; PSME3; PSMB2; EXOSC3; HNRNPD; DIS3; PSMB5; PSME4; PSMD1; EXOSC9; PSMD13; PSMA4; PSMC2; PSMB3; EXOSC4; PSMA2; TNPO1; PSMD8; RPS27A; PSMC3; HSPA8; PSMD11; SET; PSMD3; EXOSC7; PSMB1; PRKCD; PSMA7; PARN; PSMD7; EXOSC2; PSMD14; PSMC6; UBA52; YWHAB; SEM1; EXOSC5; EIF4G1
REACTOME_REGULATION_OF_INSULIN_LIKE_GROWTH_FACTOR_IGF_TRANSPORT_AND_UPTAKE_BY_INSULIN_LIKE_GROWTH_FACTOR_BINDING_PROTEINS_IGFBPS	0.505649	1	0.0142652	0.449527	0.997746	69	IGFBP2; CST3; MGAT4A; MELTF; TMEM132A; NOTUM; MMP1; NUCB1; HSP90B1; RCN1; C4A; LTBP1; APOB; PROC; LGALS1; PRKCSH; VWA1; ANO8; IGFBP6; APLP2; MBTPS1; SPP1; CSF1; PNPLA2; MFGE8; CALU; SPP2; P4HB; CKAP4; DNAJC3; ALB; MIA3; SHISA5; FAM20C; C3
REACTOME_DECTIN_1_MEDIATED_NONCANONICAL_NF_KB_SIGNALING	0.516448	1	0.0139602	0.451317	0.995282	61	PSMB8; RELB; NFKB2; PSMA6; PSMD6; PSMA3; PSMC1; PSMD12; PSMA5; PSME3; PSMB2; PSMB5; PSME4; PSMD1; SKP1; PSMD13; PSMA4; PSMC2; PSMB3; PSMA2; PSMD8; RPS27A; PSMC3; PSMD11; MAP3K14
REACTOME_CHONDROITIN_SULFATE_DERMATAN_SULFATE_METABOLISM	0.518148	1	0.0139128	0.460544	0.990362	38	XYLT1; IDUA; CSGALNACT1; GPC1; HEXB; IDS; CHST7; HEXA; GPC2; CHST11; CHST15; CHPF; SDC1; B3GAT3; HSPG2; GPC5; XYLT2; AGRN; CHST12; ARSB
REACTOME_HDMS_DEMETHYLATE_HISTONES	0.518548	1	0.0139017	0.45569	0.99388	48	H3C14; H3C3; H3C4; H4C11; H4C8; H4C1; H4C14; KDM1B; H3C13
REACTOME_COPI_MEDIATED_ANTEROGRADE_TRANSPORT	0.521248	1	0.0138267	0.442689	0.994264	91	TUBB2B; TUBB6; TUBA4A; TUBA8; TUBB2A; SPTA1; ANK3; CD59; ANK1; CD55; SPTAN1
REACTOME_CDC42_GTPASE_CYCLE	0.521548	1	0.0138184	0.43624	0.993998	138	PLEKHG1; FNBP1; FGD4; PREX1; CDC42BPB; ARHGAP5; NOXA1; VAV2; IQGAP2; IQGAP3; CDC42EP4; ARHGAP33; ARHGEF4; FMNL1; WIPF1; DOCK10; ARHGAP45; ARAP1; FGD2; ARHGAP30; ABR; SRGAP2; ARHGDIB; ARHGAP21; ARHGAP24; ARHGAP26; ARHGEF5; STARD13; DNMBP; ARHGAP9; PLEKHG4B; ARFGAP3; TAGAP; TRIO; ARHGEF11; STEAP3; PAK1; ARHGAP39; IQGAP1; ARHGAP27; SNAP23; DOCK11; JUP; ARHGDIG; OPHN1; WIPF2
REACTOME_DEFECTIVE_CFTR_CAUSES_CYSTIC_FIBROSIS	0.530747	1	0.0135658	0.449169	0.989504	59	PSMB8; DERL3; PSMA6; PSMD6; PSMA3; PSMC1; PSMD12; PSMA5; PSME3; PSMB2; PSMB5; PSME4; PSMD1; OS9; PSMD13; PSMA4; PSMC2; PSMB3; PSMA2; PSMD8; RPS27A; PSMC3; PSMD11
REACTOME_INTRAFLAGELLAR_TRANSPORT	0.533547	1	0.0134897	0.452088	0.987817	50	TUBB2B; TUBB6; TUBA4A; TUBB2A; IFT122; DYNLT2B; TRAF3IP1; KIF3C; DYNLRB2; IFT43; TNPO1; TTC21B; DYNC2I2; HSPB11; IFT172; IFT52; TUBA1B; IFT88; TUBB3; TTC30A; IFT81; WDR19; IFT80; DYNC2LI1; IFT27; IFT140; IFT57
REACTOME_MITOCHONDRIAL_PROTEIN_IMPORT	0.533647	1	0.013487	0.446886	0.987979	64	PAM16; GRPEL1; FXN; CHCHD4; HSPD1; TAZ; TIMM13; CHCHD2; CHCHD7; TOMM22; TIMM23; HSPA9; TIMM50; TOMM40; ATP5MC1; TOMM5; TIMM10; SLC25A4; TOMM6; GFER; TIMM8B; TIMM9; GRPEL2; SAMM50; PITRM1; PMPCA; CHCHD3; TIMM44; BCS1L; PMPCB; HSCB; COQ2; COA6; CHCHD10; TIMM8A; TIMM22; ATP5F1A; COA4; TOMM20; COX19
REACTOME_INTERLEUKIN_1_FAMILY_SIGNALING	0.537546	1	0.0133817	0.437467	0.991436	116	PSMB8; PTPN6; GSDMD; ALOX5; IL18; PTPN18; NFKB2; NFKBIA; MAP2K6; NFKBIB; PELI2; PTPN7; PSMA6; PSMD6; AGER; PSMA3; PSMC1; PSMD12; PSMA5; PSME3; PTPN2; MAP3K8; NFKB1; PSMB2; S100B; MAP3K3; IRAK1; UBE2N; PSMB5; PSME4; PSMD1; SKP1; PSMD13; PSMA4; TRAF6; PSMC2; PSMB3; PTPN9; PSMA2; PSMD8; RPS27A; PSMC3; PSMD11
REACTOME_SIGNALING_BY_ERBB2	0.552445	1	0.0129856	0.451076	0.97728	43	MATK; GAB1; ERBB4; PRKCA; SRC; PTPN18; HRAS; HBEGF; PIK3CA; KRAS; AKT3; PRKCE; RNF41; GRB7; ERBB2; RPS27A; NRAS; CUL5; STUB1; HSP90AA1; PRKCD; PLCG1
REACTOME_HEDGEHOG_ON_STATE	0.559044	1	0.0128132	0.43969	0.98121	78	PSMB8; PTCH1; GRK2; KIF7; PSMA6; PSMD6; PSMA3; PSMC1; PSMD12; PSMA5; PSME3; GAS8; PSMB2; EFCAB7; PTCH2; PSMB5; PSME4; PSMD1; CUL3; PSMD13; PSMA4; PSMC2; PSMB3; PSMA2; PSMD8; GLI3; RPS27A; PSMC3; PSMD11
REACTOME_TOLL_LIKE_RECEPTOR_CASCADES	0.563344	1	0.0127018	0.431947	0.984561	140	CD180; GSDMD; MEF2C; DNM1; PLCG2; JUN; TLR4; IRF7; MAP2K3; NFKB2; NFKBIA; HSP90B1; MAP2K6; NFKBIB; CTSK; MAPKAPK2; PELI2; RIPK1; BIRC3; DUSP4; APOB; S100A1; SOCS1; AGER; TLR7; MAP3K8; NFKB1; S100B; TRAF3; PPP2CA; LGMN; IRAK1; UBE2N; TICAM2; TLR1; DUSP3; IKBKE; TANK; DUSP7; SKP1; TLR2; TRAF6; FADD
REACTOME_APOPTOTIC_EXECUTION_PHASE	0.567143	1	0.012604	0.447383	0.97087	44	H1-2; VIM; H1-3; CASP6; SATB1; H1-5; H1-4; SPTAN1; CASP7; MAPT; PLEC; KPNA1; LMNB1; PRKCQ; H1-0
REACTOME_INTERLEUKIN_12_FAMILY_SIGNALING	0.569143	1	0.0125527	0.446725	0.975356	49	CNN2; IL6ST; PDCD4; SOD2; LCP1; BOLA2; TCP1; MSN; SOD1; MIF; MTAP; IL23A; HSPA9; TYK2; SNRPA1; JAK2; LMNB1; CFL1; PPIA; RALA; P4HB; HNRNPF
REACTOME_SIGNALING_BY_NOTCH1_PEST_DOMAIN_MUTANTS_IN_CANCER	0.569343	1	0.0125476	0.444544	0.976158	55	NEURL1; HEY2; PSEN2; MAML3; HDAC4; NCOR2; KAT2B; CREBBP; CDK8; NCSTN; JAG1; SKP1; HDAC9; HDAC10; RPS27A; HDAC5; HEYL; TBL1X; NOTCH1; FBXW7; MIB2; HDAC6; HES1; NEURL1B; NCOR1; TBL1XR1; SNW1; RBX1; HDAC8; HDAC7; UBA52; CCNC
REACTOME_POST_TRANSLATIONAL_MODIFICATION_SYNTHESIS_OF_GPI_ANCHORED_PROTEINS	0.571543	1	0.0124914	0.444768	0.975721	54	CD52; MDGA2; NTM; MDGA1; LY6E; MELTF; PIGL; PGAP1; CPM; PIGZ; PIGM; NRN1; PIGG
REACTOME_NON_INTEGRIN_MEMBRANE_ECM_INTERACTIONS	0.574643	1	0.0124125	0.44991	0.967494	38	DDR1; LAMA2; PRKCA; ITGB3; VTN; LAMA5; ITGB4; COL5A1; LAMC3; COL4A2; COL1A1; ACTN1; DAG1; SDC1; HSPG2; ITGA6; COL11A2; COL4A5; AGRN; NTN4; CASK
REACTOME_TRANSPORT_OF_BILE_SALTS_AND_ORGANIC_ACIDS_METAL_IONS_AND_AMINE_COMPOUNDS	0.575542	1	0.0123897	0.449556	0.967945	39	SLC30A3; SLC44A5; SLC44A1; SLC47A1; SLC39A14; SLC6A9; SLC22A18; SLC41A1; SLC44A2; RSC1A1; SLC5A3; SLC16A1; SLC39A10; SLC16A3
REACTOME_CYTOSOLIC_SENSORS_OF_PATHOGEN_ASSOCIATED_DNA	0.577242	1	0.0123467	0.441187	0.973586	62	IFI16; LRRFIP1; IRF7; NFKB2; NFKBIA; DTX4; NFKBIB; RIPK1; STING1; POLR3K; DDX41; DHX36; NFKB1; POLR3GL; CREBBP; XRCC5; MRE11; POLR2H; POLR3B; POLR3G; XRCC6; RPS27A; POLR2E; POLR2F; POLR3H; POLR3D; POLR1C; DHX9; TICAM1; TRIM21; POLR2L; POLR3C; UBA52; CRCP; POLR1D; STAT6; NLRC3; IKBKB; POLR3A
REACTOME_DEGRADATION_OF_AXIN	0.577942	1	0.012329	0.443608	0.973177	54	PSMB8; PSMA6; PSMD6; PSMA3; PSMC1; PSMD12; PSMA5; PSME3; PSMB2; AXIN2; PSMB5; PSME4; PSMD1; PSMD13; PSMA4; PSMC2; PSMB3; PSMA2; PSMD8; RPS27A; PSMC3; PSMD11
REACTOME_FATTY_ACID_METABOLISM	0.577942	1	0.012329	0.431232	0.982023	135	AKR1C3; PPT2; ALOX5; ACSL5; ACSM3; CPT1A; ALOX5AP; ACSF2; SLC25A20; GPX1; ACACB; PON2; FADS1; PTGS1; ACAD10; MAPKAPK2; PLA2G4A; ACSL1; RXRA; ELOVL6; DPEP3; CPT1B; MCAT; EPHX2; ACSL3; ELOVL2; ACOX1; PON1; GGT1; ELOVL3; PTGR2; ELOVL1; ACADVL; GGT5; NDUFAB1; CBR4; CYP2U1; ALDH3A2; ACBD7; PTGES3; ACOT7; ACSF3; SCD5; HSD17B8; PRKAG2; HADH; FADS2; SLC27A3; ACBD4; DECR2; NUDT19; PECR; HACD2; MMAA; ACLY
REACTOME_REGULATION_OF_RUNX2_EXPRESSION_AND_ACTIVITY	0.578842	1	0.0123062	0.439324	0.973674	67	PSMB8; NR3C1; PSMA6; PSMD6; PSMA3; PSMC1; PSMD12; PSMA5; PSME3; PSMB2; PSMB5; PSME4; PSMD1; SKP1; PSMD13; PSMA4; PSMC2; RUNX2; PSMB3; PSMA2; PSMD8; RPS27A; PSMC3; PSMD11; FBXW7; PSMD3; PSMB1; STUB1; PSMA7; CBFB; PSMD7; RBX1; PSMD14; PSMC6; UBA52; SEM1; SMURF1; ESR1
REACTOME_ASYMMETRIC_LOCALIZATION_OF_PCP_PROTEINS	0.585641	1	0.0121354	0.440422	0.971255	61	PSMB8; FZD1; PSMA6; PSMD6; PSMA3; WNT5A; PSMC1; PSMD12; PSMA5; PSME3; PSMB2; PRICKLE1; PSMB5; PSME4; PSMD1; VANGL2; PSMD13; PSMA4; PSMC2; PSMB3; PSMA2; PSMD8; RPS27A; PSMC3; PSMD11; DVL2; PSMD3; PSMB1; PSMA7; PSMD7; PSMD14; PSMC6; UBA52; FZD2; SEM1; SMURF1
REACTOME_REGULATION_OF_HMOX1_EXPRESSION_AND_ACTIVITY	0.589541	1	0.0120382	0.438915	0.970356	64	PSMB8; CSNK2B; FBXL17; PSMA6; PSMD6; BACH1; PSMA3; PSMC1; PSMD12; PSMA5; PSME3; PSMB2; PSMB5; PSME4; PSMD1; CUL3; SKP1; PSMD13; PSMA4; PSMC2; PSMB3; PSMA2; PSMD8; RPS27A; PSMC3; PSMD11; PSMD3; PSMB1; PRKCD; PSMA7; CSNK2A1; PSMD7; MAFK; RBX1; PSMD14; PSMC6; UBA52; SEM1; NFE2L2
REACTOME_DEGRADATION_OF_DVL	0.591341	1	0.0119934	0.440829	0.968883	56	PSMB8; PSMA6; PSMD6; PSMA3; PSMC1; PSMD12; PSMA5; PSME3; PSMB2; PSMB5; PSME4; PSMD1; CUL3; PSMD13; PSMA4; PSMC2; PSMB3; PSMA2; PSMD8; RPS27A; PSMC3; PSMD11; DVL2; PSMD3; PSMB1; DACT1; PSMA7; PSMD7; RBX1; PSMD14; PSMC6; UBA52; SEM1
REACTOME_SYNTHESIS_OF_PIPS_AT_THE_PLASMA_MEMBRANE	0.591341	1	0.0119934	0.442017	0.965813	50	PIP5K1B; PLEKHA2; MTM1; SBF2; RUFY1; MTMR1; INPP4A; PIP4K2B; INPP5D; PIK3CA; PIK3CD; INPP5J; PIK3R3; PIP5K1C; PIK3C2B; INPP5K; PLEKHA4; MTMR3; PIK3R5
REACTOME_RHOJ_GTPASE_CYCLE	0.594141	1	0.0119241	0.442219	0.965517	49	FNBP1; PREX1; CDC42BPB; ARHGAP5; IQGAP3; ARHGAP21; SLC1A5; ARHGAP26; TRIO; STEAP3; PAK1; SNAP23; JUP; SLC4A7; OPHN1; WIPF2; MPP7; STOM; DEPDC1B; OCRL; GIT2; FNBP1L
REACTOME_REGULATION_OF_RUNX3_EXPRESSION_AND_ACTIVITY	0.59524	1	0.0118969	0.440615	0.96753	55	PSMB8; SRC; PSMA6; PSMD6; PSMA3; PSMC1; PSMD12; PSMA5; PSME3; PSMB2; RUNX3; PSMB5; PSMD1; PSMD13; PSMA4; PSMC2; PSMB3; PSMA2; PSMD8; RPS27A; PSMC3; PSMD11; PSMD3; PSMB1; PSMA7; CBFB; PSMD7; PSMD14; CDKN2A; PSMC6; UBA52; SEM1; SMURF1
REACTOME_SCF_SKP2_MEDIATED_DEGRADATION_OF_P27_P21	0.59604	1	0.0118772	0.439357	0.967888	59	PSMB8; CDKN1A; CCNE1; PSMA6; PSMD6; PSMA3; PSMC1; PSMD12; PSMA5; PSME3; PSMB2; PSMB5; PSMD1; SKP1; PSMD13; PSMA4; PSMC2; PSMB3; PSMA2; PSMD8; RPS27A; PSMC3; PSMD11; PSMD3; CCNE2; PSMB1; CDKN1B; PSMA7; PSMD7; CDK4; PSMD14; PSMC6; UBA52; SEM1
REACTOME_SENSORY_PROCESSING_OF_SOUND	0.60234	1	0.0117224	0.439458	0.964989	55	PCDH15; MYO3A; SPTAN1; EZR; RIPOR2; MYH9; SYP; PLS1; EPB41L1; WHRN; ESPNL; MSN
REACTOME_MAPK6_MAPK4_SIGNALING	0.60254	1	0.0117175	0.432869	0.969035	84	PSMB8; JUN; RAG2; FOXO1; HSPB1; AGO4; PSMA6; PSMD6; PSMA3; PSMC1; PSMD12; PSMA5; PSME3; PSMB2; MOV10; PSMB5; PSME4; PSMD1; NCOA3; PSMD13; PSMA4; PAK1; PSMC2; AGO3; PSMB3; PSMA2; MAPK4; TNRC6B; PSMD8; RPS27A; PSMC3; PSMD11
REACTOME_DEGRADATION_OF_BETA_CATENIN_BY_THE_DESTRUCTION_COMPLEX	0.60474	1	0.0116638	0.432591	0.968413	84	PSMB8; LEF1; TLE2; TCF7; PPP2R5B; PSMA6; PSMD6; PSMA3; PSMC1; PSMD12; PSMA5; PSME3; FRAT1; PSMB2; TLE1; PPP2CA; AXIN2; PSMB5; PSME4; PSMD1; SKP1; PSMD13; PSMA4; PSMC2; PSMB3; AMER1; PSMA2; PSMD8; RPS27A; PSMC3; PSMD11; TLE5; PSMD3; TCF7L1; PSMB1; PPP2R5E; PSMA7; PSMD7; RBX1; TCF7L2; PSMD14; PSMC6; UBA52; APC; SEM1
REACTOME_CELLULAR_RESPONSE_TO_HYPOXIA	0.608939	1	0.0115616	0.434299	0.965235	71	PSMB8; VEGFA; PSMA6; PSMD6; PSMA3; PSMC1; PSMD12; PSMA5; PSME3; PSMB2; CREBBP; PSMB5; PSME4; PSMD1; PSMD13; PSMA4; PSMC2; PSMB3; PSMA2; EGLN2; PSMD8; RPS27A; PSMC3; PSMD11; UBE2D1; ELOC; PSMD3; PSMB1; WTIP; PSMA7; ELOB; PSMD7; CUL2; RBX1; CITED2; PSMD14; PSMC6; UBA52; SEM1; UBE2D3
REACTOME_SIGNALING_BY_PDGF	0.609439	1	0.0115494	0.439999	0.953281	43	THBS3; COL9A2; BCAR1; SRC; HRAS; COL9A3; PIK3CA; KRAS; COL5A1; COL4A2; GRB7; SPP1; PDGFRB
REACTOME_PCP_CE_PATHWAY	0.617838	1	0.0113466	0.430516	0.965443	88	PSMB8; RAC2; FZD1; PRKCG; PRKCB; PRKCA; AP2A2; PSMA6; PSMD6; PSMA3; WNT5A; PSMC1; PSMD12; PSMA5; PSME3; PSMB2; PFN1; PRICKLE1; PSMB5; PSME4; PSMD1; VANGL2; RYK; PSMD13; PSMA4; PSMC2; PSMB3; CLTB; PSMA2; PSMD8; RPS27A; PSMC3; PSMD11
REACTOME_PROCESSING_OF_DNA_DOUBLE_STRAND_BREAK_ENDS	0.621838	1	0.0112508	0.429836	0.966465	93	H2BC11; H2BC17; H2BC4; H2BC12; H4C11; H4C8; H2BC13; H4C1; H2BC5; H4C14; EXO1; RHNO1; RAD17; H2BC9; H2BC21; MDC1; TIPIN; RFC3; RNF168; H2BC6; UBE2N; MRE11; DNA2; H4C4; UBE2V2; H2AX; BLM; HERC2; H4C15; UBE2I; H2BC14; RPS27A; H4C9; H2BC15; UIMC1; H4C13; RAD9A; BRCC3; RMI1
REACTOME_GLYCOSAMINOGLYCAN_METABOLISM	0.625537	1	0.0111624	0.429736	0.963453	87	CD44; EXT1; XYLT1; IDUA; CSGALNACT1; GNS; GPC1; HEXB; HGSNAT; HPSE2; IDS; ST3GAL6; CHST2; GLB1; CHST7; B4GALT2; HS2ST1; HEXA; NAGLU; B3GNT7; B4GAT1; GPC2; CHST11; CHST15; GUSB; PAPSS1; FMOD; CHPF; SDC1; ST3GAL2; B3GAT3; HSPG2; GPC5
REACTOME_MITOTIC_G2_G2_M_PHASES	0.635936	1	0.010916	0.42231	0.971446	190	PSMB8; TUBB2B; PHLDA1; TUBB; CDK7; TUBB6; TUBA4A; TUBA8; TUBB2A; TUBGCP5; CETN2; CDKN1A; LIN37; TUBG2; CDC25B; SDCCAG8; CEP41; HAUS2; BORA; PSMA6; PSMD6; YWHAG; PSMA3; ODF2; PSMC1; PSMD12; PSMA5; PSME3; FOXM1; PSMB2; PPP2CA; AKAP9; OFD1; PRKAR2B; HAUS1; HAUS5; PSMB5; CENPJ; PSME4; PSMD1; SFI1; CEP131; OPTN; CDC25A; DCTN1; SKP1; PSMD13; PSMA4; PSMC2; YWHAE; PSMB3; PSMA2; MYBL2; TPX2; PLK1; PSMD8; …
REACTOME_RHOD_GTPASE_CYCLE	0.636836	1	0.0108948	0.435023	0.947646	47	ARHGAP5; DBN1; MCAM; LEMD3; ADD3; ARHGAP21; EFHD2; ARHGAP26; WHAMM; ACTN1; STEAP3; ARHGAP39; LMNB1; SLC4A7; ARHGAP12; LMAN1; EMD; PAK6; GOLGA8R; DEPDC1B; ARHGAP17; TOR1AIP1; RHOD; DIAPH2; VAMP3
REACTOME_PLASMA_LIPOPROTEIN_ASSEMBLY_REMODELING_AND_CLEARANCE	0.647635	1	0.0106417	0.431404	0.948169	56	VLDLR; NPC2; LIPG; CES3; AP2A2; LIPA; ABCA1; MYLIP; SCARB1; APOB; PLTP; CETP; NPC1; SAR1B; LMF2
REACTOME_G1_S_DNA_DAMAGE_CHECKPOINTS	0.652735	1	0.0105231	0.428365	0.949385	67	PSMB8; CDKN1A; CCNE1; PSMA6; PSMD6; ZNF385A; PSMA3; PSMC1; PSMD12; PSMA5; PSME3; PSMB2; PSMB5; PSME4; PSMD1; CDC25A; PSMD13; PSMA4; PSMC2; PSMB3; PSMA2; PSMD8; RPS27A; PSMC3; PSMD11; CHEK2; PSMD3; CCNE2; PSMB1; CDKN1B; PSMA7; COP1; PSMD7; PSMD14; CDKN2A; PSMC6; UBA52; SEM1
REACTOME_STABILIZATION_OF_P53	0.655734	1	0.0104535	0.430177	0.945473	56	PSMB8; PSMA6; PSMD6; PSMA3; PSMC1; PSMD12; PSMA5; PSME3; PSMB2; PSMB5; PSME4; PSMD1; PSMD13; PSMA4; PSMC2; PSMB3; PSMA2; PSMD8; RPS27A; PSMC3; PSMD11; CHEK2; PSMD3; PSMB1; PSMA7; COP1; PSMD7; PSMD14; CDKN2A; PSMC6; UBA52; SEM1
REACTOME_METABOLISM_OF_VITAMINS_AND_COFACTORS	0.660334	1	0.0103472	0.42188	0.962769	147	AKR1C3; MCCC2; CD38; NADK2; QPRT; MTHFD1L; SPR; PDXK; SHMT2; SLC52A2; PARP4; ACACB; GPC1; SLC23A1; NMNAT1; LRP1; GCH1; ABCD4; PARP8; APOB; SLC19A1; NAPRT; MTHFR; SLC25A32; LRP8; NMRK1; CD320; RNLS; COQ3; GCHFR; PARP9; PDSS1; PNPO; NAMPT; BCO2; RETSAT; GPC2; AOX1; PARP10; DHFR2; SDC1; PANK1; BTD; APOM; HSPG2; GPC5; PARP14; CALM1; FPGS; SLC25A19; MOCS2; MMAA; SLC25A16; HSP90AA1; PPCDC
REACTOME_CARGO_TRAFFICKING_TO_THE_PERICILIARY_MEMBRANE	0.661634	1	0.0103173	0.430399	0.936234	46	ASAP1; CCT5; ARL3; TCP1; CCT8; BBS1; GBF1; NPHP3; EXOC7; CCT4; PKD2; PKD1; INPP5E; CCT2; RAB3IP; CYS1; BBS2; PDE6D; ARF4; EXOC5; CCT3; ARL6; EXOC3; BBS7; BBS9
REACTOME_INTRINSIC_PATHWAY_FOR_APOPTOSIS	0.664534	1	0.0102505	0.428503	0.939429	53	GSDMD; BCL2; BMF; C1QBP; TFDP2; PPP3CC; TP63; BBC3; YWHAG; CASP7; AKT3; CYCS; YWHAQ; TFDP1; YWHAE; E2F1; AVEN; SFN; BID; PPP3R1; CARD8; PPP1R13B; CDKN2A; DIABLO; YWHAB; MAPK3; APIP; AKT1; YWHAZ; APAF1; MAPK8; STAT3; CASP9; NMT1
REACTOME_GOLGI_ASSOCIATED_VESICLE_BIOGENESIS	0.669333	1	0.0101404	0.427493	0.938715	55	SORT1; AP1M2; AP1B1; SH3D19; SNX2; YIPF6; SNX5; TPD52; HIP1R; VAMP2; DNAJC6; CPD; AP3S1; HSPA8; NAPA; GOLGB1; ACBD3; AP3B1; OCRL; NECAP1
REACTOME_ANTIGEN_PROCESSING_CROSS_PRESENTATION	0.672733	1	0.0100626	0.423113	0.952386	96	PSMB8; HLA-B; NCF1; TLR4; HLA-F; NCF2; TAPBP; PSMA6; PSMD6; S100A1; PSMA3; PSMC1; PSMD12; PSMA5; PSME3; HLA-C; PSMB2; TLR1; PSMB5; PSME4; PSMD1; HLA-E; NCF4; TLR2; PSMD13; PSMA4; PSMC2; PSMB3; SNAP23; HLA-A; PSMA2; PSMD8; RPS27A; PSMC3; PSMD11; TAP2; TAP1; HMGB1; PDIA3; PSMD3; PSMB1
REACTOME_TRANS_GOLGI_NETWORK_VESICLE_BUDDING	0.673433	1	0.0100466	0.424684	0.943234	70	SORT1; AP1M2; AP1B1; GNS; AP1G2; SH3D19; SNX2; GBF1; YIPF6; SNX5; TPD52; HIP1R; VAMP2; DNAJC6; SNAP23; CPD; CLTB; AP3S1; HSPA8; NAPA; GOLGB1; DNASE2; ACBD3; AP3B1; OCRL; NECAP1
REACTOME_PEPTIDE_HORMONE_METABOLISM	0.676832	1	0.00996904	0.427404	0.932188	48	ACE; KIF5A; MME; INHBE; DPP4; GNB3; CTSD; GH1; EXOC7; ERO1B; VAMP2; STX1A; CLTRN; RAB27A
REACTOME_SIGNALING_BY_TGF_BETA_RECEPTOR_COMPLEX	0.680032	1	0.0098962	0.423204	0.940575	71	E2F5; SKIL; WWTR1; F11R; USP15; NCOR2; TFDP2; CDK8; FKBP1A; PARP1; TGIF1; SMAD7; CDKN2B; STRAP; JUNB; UCHL5; CCNT2; TFDP1; PRKCZ; ZFYVE9; TGIF2; CBL; RPS27A; MTMR4; UBE2D1; CGN; STUB1; PPP1CA; NCOR1; SNW1; PMEPA1; PARD3; TRIM33; UBE2M; PPM1A; UBA52; SMAD3; NEDD8; SMURF1; UBE2D3; CCNC; BAMBI; PPP1R15A; USP9X
REACTOME_REGULATION_OF_PTEN_STABILITY_AND_ACTIVITY	0.681232	1	0.00986892	0.423588	0.938799	67	PSMB8; TRIM27; CSNK2B; PSMA6; PSMD6; PSMA3; PSMC1; PSMD12; PSMA5; PSME3; PSMB2; AKT3; PSMB5; PSME4; PSMD1; PSMD13; PSMA4; PSMC2; PSMB3; PSMA2; PSMD8; RPS27A; PSMC3; PSMD11; NEDD4
REACTOME_NEUREXINS_AND_NEUROLIGINS	0.684332	1	0.00979855	0.4296	0.9223	37	GRIN1; DLG4; LIN7B; EPB41; HOMER3; DLG2; NLGN2; EPB41L1; HOMER2; NRXN2; DLG3; HOMER1; STX1A; NLGN4X; NRXN3; SHANK1; DLGAP3; LRRTM4; APBA3; CASK; GRIN2D; NRXN1; LIN7C; BEGAIN; DLGAP4; APBA2; SIPA1L1
REACTOME_TRANSCRIPTIONAL_ACTIVATION_OF_MITOCHONDRIAL_BIOGENESIS	0.690931	1	0.00964917	0.423804	0.928061	52	MEF2C; CRTC1; RXRA; SMARCD3; SOD2; CRTC2; CREBBP; SSBP1; CYCS; TFB2M; TFAM; SIRT3; MTERF1; ACSS2; TWNK; TGS1; NCOA1; GABPA; GABPB1; TBL1X; TFB1M; IDH2; CRTC3; CALM1; NCOA6; NCOR1; TBL1XR1; NRF1; POLRMT; CARM1; HELZ2; PPRC1; MEF2D
REACTOME_G2_M_CHECKPOINTS	0.691331	1	0.00964013	0.418208	0.956947	162	PSMB8; H2BC11; H2BC17; H2BC4; H2BC12; H4C11; H4C8; H2BC13; H4C1; H2BC5; H4C14; EXO1; RHNO1; RAD17; MCM10; H2BC9; H2BC21; PSMA6; PSMD6; ORC5; YWHAG; MDC1; PSMA3; PSMC1; PSMD12; PSMA5; PSME3; RFC3; PSMB2; RNF168; H2BC6; UBE2N; MRE11; DNA2; PSMB5; H4C4; PSME4; PSMD1; UBE2V2; H2AX; CDC25A; BLM; YWHAQ; PSMD13; PSMA4; HERC2; PSMC2; H4C15; YWHAE; PSMB3; MCM4; PSMA2; H2BC14; PSMD8; RPS27A; PSMC3; PSMD11;…
REACTOME_SIGNALING_BY_FGFR_IN_DISEASE	0.691431	1	0.00963787	0.423962	0.927347	51	FGFR3; GAB1; LRRFIP1; HRAS; FGFR1; PIK3CA; POLR2A; KRAS; POLR2D; FGFR4; CPSF6; NCBP1; POLR2H; GTF2F2; POLR2I; POLR2C; CUX1; POLR2E; NRAS; POLR2F; MYO18A
REACTOME_TRANSLOCATION_OF_SLC2A4_GLUT4_TO_THE_PLASMA_MEMBRANE	0.691631	1	0.00963336	0.422531	0.932417	62	TUBB2B; TUBB6; TUBA4A; TUBA8; TUBB2A; TBC1D1; MYH9; TBC1D4; YWHAG; EXOC7; YWHAQ; VAMP2; YWHAE; SNAP23; PRKAG2; ACTB; RALA; CALM1; SFN; TUBA1B; ASPSCR1; TUBB3; EXOC5; C2CD5; RAB10; MYO1C; EXOC3; YWHAB; RAB4A
REACTOME_AQUAPORIN_MEDIATED_TRANSPORT	0.692931	1	0.00960401	0.428944	0.914327	33	ADCY9; GNG4; GNG7; GNB3; GNB4; PRKAR2B; ADCY3; GNG8; PRKAR1B
REACTOME_SIGNALING_BY_NOTCH4	0.69553	1	0.00954538	0.420759	0.939435	79	PSMB8; HEY2; PSEN2; MAML3; PSMA6; PSMD6; KAT2B; PSMA3; PSMC1; PSMD12; PSMA5; PSME3; NOTCH2; PSMB2; CREBBP; NCSTN; JAG1; PSMB5; PSMD1; SKP1; PSMD13; PSMA4; PSMC2; PSMB3; PSMA2; PSMD8; RPS27A; PSMC3; PSMD11; NOTCH1; FBXW7; HES1; PSMD3; PSMB1; PSMA7; PSMD7; SNW1; RBX1; PSMD14; PSMC6; UBA52; SMAD3; SEM1
REACTOME_CELL_JUNCTION_ORGANIZATION	0.70293	1	0.00937892	0.421138	0.927033	58	CDH12; F11R; PARVB; CLDN12; CD151; CTNNA1; PRKCI; CADM1; ITGB4; CLDN23; PARD6G; CLDN7; PLEC; ACTN1; CDH18; JUP; ACTB; PATJ; CADM3; CTNND1; ITGA6; PARD3; AFDN; PARD6B
REACTOME_INTERLEUKIN_1_SIGNALING	0.707329	1	0.00928021	0.418253	0.9411	95	PSMB8; NFKB2; NFKBIA; MAP2K6; NFKBIB; PELI2; PSMA6; PSMD6; AGER; PSMA3; PSMC1; PSMD12; PSMA5; PSME3; MAP3K8; NFKB1; PSMB2; S100B; MAP3K3; IRAK1; UBE2N; PSMB5; PSME4; PSMD1; SKP1; PSMD13; PSMA4; TRAF6; PSMC2; PSMB3; PSMA2; PSMD8; RPS27A; PSMC3; PSMD11; HMGB1; PELI1; PSMD3; PSMB1; MAP2K1; PSMA7; PSMD7; UBE2V1; RBX1; PELI3; PSMD14; PSMC6; UBA52; SEM1
REACTOME_NEGATIVE_REGULATION_OF_NOTCH4_SIGNALING	0.707829	1	0.00926901	0.420444	0.92236	54	PSMB8; PSMA6; PSMD6; PSMA3; PSMC1; PSMD12; PSMA5; PSME3; PSMB2; PSMB5; PSMD1; SKP1; PSMD13; PSMA4; PSMC2; PSMB3; PSMA2; PSMD8; RPS27A; PSMC3; PSMD11; FBXW7; PSMD3; PSMB1; PSMA7; PSMD7; RBX1; PSMD14; PSMC6; UBA52; SEM1; AKT1; CUL1; PSMA1; YWHAZ; PSMC5
REACTOME_CELL_CELL_COMMUNICATION	0.708829	1	0.0092466	0.41818	0.937779	88	CDH12; PTPN6; CD47; SRC; F11R; PTK2B; SPTAN1; PARVB; CLDN12; CD151; CTNNA1; PRKCI; CADM1; ITGB4; PIK3CA; CLDN23; PARD6G
REACTOME_PHASE_II_CONJUGATION_OF_COMPOUNDS	0.709929	1	0.00922197	0.419658	0.923774	58	GLYATL2; CHAC1; GGT7; GSTM2; OPLAH; UGP2; ACSM1; GGCT; GSTA4; AHCY; GGT1; AKR1A1; AS3MT; UGDH; GGT5; GSTM4; SULT1A4; CNDP2; PAPSS1; ABHD14B; GCLC; MAT2B; MGST1; SLC26A2; TRMT112; CHAC2; SULT1A3; GSTZ1; GLYATL1; GCLM; GSTO1
REACTOME_SNRNP_ASSEMBLY	0.710329	1	0.00921301	0.419911	0.92119	54	SMN2; SNRPF; SNRPG; SEH1L; WDR77; SNUPN; NUP88; SNRPD2; SNRPE; SNRPD1; PRMT5; GEMIN5; NUP210; NCBP1; DDX20; SMN1; SNRPB; TGS1; NUP160; NUP153; NUP42; GEMIN4; GEMIN6; NDC1; NUP155; CLNS1A; RAE1; RANBP2; NUP35
REACTOME_HOST_INTERACTIONS_OF_HIV_FACTORS	0.711729	1	0.00918168	0.416274	0.94656	128	PSMB8; AP1M2; PACS1; HCK; ELMO1; AP1B1; HMGA1; AP2A2; APOBEC3G; PSMA6; PSMD6; LCK; PSMA3; PSMC1; PSMD12; PSMA5; PSME3; NPM1; SEH1L; PSMB2; NUP88; RANBP1; PSMB5; NUP210; RAN; PSME4; PSMD1; SKP1; SLC25A4; PSMD13; KPNA1; PSMA4; PSMC2; NUP160; PSMB3; HLA-A; BANF1; PSMA2; NUP153; PSMD8; RPS27A; PSMC3; PSMD11; NUP42; CUL5; NDC1; ELOC; PPIA; PSMD3; RANGAP1; PSMB1; NUP155; PSMA7; ELOB; RAE1; PSMD7; RBX1;…
REACTOME_ASSEMBLY_OF_THE_PRE_REPLICATIVE_COMPLEX	0.713429	1	0.00914366	0.418068	0.926563	67	PSMB8; PSMA6; PSMD6; ORC5; PSMA3; PSMC1; PSMD12; PSMA5; PSME3; PSMB2; PSMB5; PSME4; PSMD1; PSMD13; PSMA4; PSMC2; PSMB3; MCM4; PSMA2; PSMD8; RPS27A; PSMC3; PSMD11; E2F1; GMNN; PSMD3; PSMB1; PSMA7; E2F2; CDC6; PSMD7; ORC3; PSMD14; ORC6; PSMC6; UBA52; SEM1
REACTOME_CELL_CELL_JUNCTION_ORGANIZATION	0.717428	1	0.00905428	0.421688	0.907942	39	CDH12; F11R; CLDN12; CTNNA1; PRKCI; CADM1; CLDN23; PARD6G; CLDN7; CDH18; JUP; ACTB; PATJ; CADM3; CTNND1; PARD3; AFDN; PARD6B
REACTOME_PKMTS_METHYLATE_HISTONE_LYSINES	0.721928	1	0.00895387	0.416518	0.923845	68	H3C14; H3C3; H3C4; KMT5C; H4C11; H4C8; H4C1; MECOM; NFKB2; EHMT1; H4C14; H3C13; PRDM16; NFKB1; H3C7; KMT2C; SETDB2; H4C4; H4C15; WDR5; ASH1L; KMT2D; H4C9; SETD6; KMT2A; NSD3; H4C13; RBBP4; KMT5A; H3C2; EED; EHMT2
REACTOME_PROTEIN_UBIQUITINATION	0.732527	1	0.0087178	0.415047	0.926215	78	H2BC11; H2BC17; H2BC4; H2BC12; H2BC13; UBE2E1; UBE2G1; H2BC5; PEX5; H2BC9; UCHL3; UBE2K; HLTF; H2BC6; RNF144A; UBE2N; UBE2V2; HLA-A; H2BC14; RPS27A; PEX13; UBE2D1; H2BC15; UBE2L3; LEO1; TMEM129
REACTOME_DISEASES_OF_GLYCOSYLATION	0.734627	1	0.00867109	0.414242	0.932076	95	LFNG; EXT1; THSD7A; SPON2; GPC1; HEXB; MUC1; ADAMTS13; NEU1; MUC20; GALK1; CTSA; GLB1; DPAGT1; ADAMTSL5; NOTCH2; MAN1B1; GALE; GALT; HEXA; ADAMTS10; B4GAT1; POMT1; ADAMTS6; GPC2; DAG1; POMGNT1; NOTCH1; FMOD; SDC1; B3GAT3; HSPG2; GPC5; DPM1; MOGS; SSPOP; SLC26A2; SRD5A3
REACTOME_SIGNALING_BY_MET	0.745325	1	0.00843331	0.412749	0.91251	64	GAB1; LAMA2; PTPRJ; SRC; ITGA3; HRAS; MUC20; TNS3; LAMA5; PIK3CA; KRAS; PTPN2; COL5A1; LRIG1; LAMC3; COL1A1; RAB4B
REACTOME_CYTOPROTECTION_BY_HMOX1	0.746025	1	0.00841776	0.412237	0.935274	120	PSMB8; TXNIP; NLRP3; BLVRA; CSNK2B; FBXL17; NCOR2; RXRA; PSMA6; PSMD6; SMARCD3; BACH1; PSMA3; COX7B; PSMC1; PSMD12; PSMA5; PSME3; PSMB2; CREBBP; SCO1; LRPPRC; CYCS; PSMB5; COX5A; PSME4; PSMD1; CUL3; SKP1; TGS1; PSMD13; NCOA1; PSMA4; PSMC2; COX18; PSMB3; HBA1; PSMA2; NDUFA4; PSMD8; COX16; RPS27A; PSMC3; PSMD11; TBL1X; HBA2; TACO1; PSMD3; PSMB1; NCOA6; COX14; ALB; PRKCD; PSMA7; NCOR1; SIN3B; TBL1XR…
REACTOME_DEADENYLATION_DEPENDENT_MRNA_DECAY	0.751425	1	0.00829782	0.411884	0.905265	56	SKIV2L; TUT7; LSM2; HBS1L; EIF4A3; CNOT3; EXOSC3; EIF4E; DIS3; PAN2; LSM5; EXOSC9; LSM6; CNOT11; LSM7; CNOT9; EXOSC4; EIF4A1; TUT4; LSM3; EXOSC7; CNOT2; LSM1; PARN; EXOSC2; EXOSC5; EIF4G1; DCP1B
REACTOME_CELLULAR_RESPONSE_TO_CHEMICAL_STRESS	0.755424	1	0.00820898	0.410696	0.937246	147	PSMB8; TXNIP; NCF1; GPX1; NLRP3; BLVRA; CSNK2B; NCF2; FBXL17; NCOR2; RXRA; PSMA6; PSMD6; SMARCD3; PRDX1; BACH1; SOD2; PSMA3; COX7B; SOD1; PSMC1; PSMD12; PSMA5; PSME3; PSMB2; CREBBP; SCO1; LRPPRC; CYCS; TXN; PSMB5; COX5A; PSME4; PSMD1; TXNRD1; CUL3; PRDX2; NCF4; SKP1; TGS1; PSMD13; NCOA1; PSMA4; PSMC2; COX18; PSMB3; HBA1; PSMA2; NDUFA4; PSMD8; COX16; RPS27A; PSMC3; PSMD11; TBL1X; HBA2; TACO1; PRDX…
REACTOME_TRNA_PROCESSING_IN_THE_NUCLEUS	0.757924	1	0.00815344	0.411187	0.905831	59	RPPH1; RPP21; C2orf49; XPOT; CLP1; RTCB; SEH1L; RPP38; NUP88; FAM98B; NUP210; RAN; RPP25; POP1; NUP160; NUP153; CSTF2; POP7; NUP42; DDX1; RTRAF; TSEN15; NDC1; POP5; NUP155; RAE1; ELAC2; CPSF1; RANBP2; NUP35
REACTOME_SIGNALING_BY_INSULIN_RECEPTOR	0.767923	1	0.00793112	0.408963	0.901514	60	FGFR3; GAB1; HRAS; ATP6V1E2; FGFR1; PIK3CA; KRAS; PDE3B; ATP6V1G2; INSR; TRIB3; IRS1; FGFR4; ATP6AP1; TCIRG1; FLT3LG; ATP6V0A1; ATP6V0D1
REACTOME_SIGNALING_BY_FGFR	0.773723	1	0.00780199	0.407293	0.901281	65	FGFR3; GAB1; SRC; HRAS; SPRED1; FGFRL1; FGFR1; PIK3CA; POLR2A; KRAS; POLR2D; PPP2CA; FGFR4; NCBP1; POLR2H; GTF2F2; TIA1; POLR2I; RBFOX2; POLR2C; CBL; RPS27A; POLR2E; HNRNPM; NRAS; HNRNPF; POLR2F; PLCG1; POLR2L; MKNK1; UBA52; FGF9; FGF22; MAPK3
REACTOME_METABOLISM_OF_WATER_SOLUBLE_VITAMINS_AND_COFACTORS	0.775222	1	0.00776857	0.408163	0.920604	101	MCCC2; CD38; NADK2; QPRT; MTHFD1L; PDXK; SHMT2; SLC52A2; PARP4; ACACB; SLC23A1; NMNAT1; ABCD4; PARP8; SLC19A1; NAPRT; MTHFR; SLC25A32; NMRK1; CD320; RNLS; PARP9; PNPO; NAMPT; AOX1; PARP10; DHFR2; PANK1; BTD; PARP14; FPGS; SLC25A19; MOCS2; MMAA; SLC25A16; PPCDC
REACTOME_REGULATED_NECROSIS	0.777322	1	0.00772175	0.407577	0.890561	50	FLOT1; GSDMD; IL18; MLKL; RIPK1; BIRC3; TP63; OGT; IRF1; CYCS; CHMP4A; FADD; CASP4; RPS27A; IRF2; HMGB1; TNFSF10; PELI1; STUB1; HSP90AA1
REACTOME_MITOCHONDRIAL_BIOGENESIS	0.781822	1	0.0076213	0.407098	0.913363	89	MEF2C; CRTC1; RXRA; CHCHD6; SMARCD3; SOD2; CRTC2; CREBBP; HSPA9; MICOS10; ATP5MC1; SSBP1; CYCS; TFB2M; TFAM; SIRT3; MTERF1; ACSS2; TWNK; TGS1; ATP5MC3; NCOA1; GABPA; TMEM11; GABPB1; ATP5PB; ATP5MF; PRKAG2; TBL1X; ATP5PF; SAMM50; ATP5MG; CHCHD3; TFB1M; IDH2; CRTC3; CALM1; NCOA6; ATP5MC2; MAPK12; NCOR1; TBL1XR1; NRF1; ATP5F1A; MICOS13; POLRMT; ATP5F1D; CARM1; ATP5PO
REACTOME_DEGRADATION_OF_GLI1_BY_THE_PROTEASOME	0.789321	1	0.00745352	0.404628	0.89069	58	PSMB8; PSMA6; PSMD6; PSMA3; PSMC1; PSMD12; PSMA5; PSME3; PSMB2; PSMB5; PSME4; PSMD1; SKP1; PSMD13; PSMA4; PSMC2; PSMB3; PSMA2; PSMD8; RPS27A; PSMC3; PSMD11; PSMD3; PSMB1; PSMA7; PSMD7; RBX1; PSMD14; PSMC6; UBA52; SEM1
REACTOME_SUMOYLATION	0.789821	1	0.00744231	0.406991	0.933936	176	TRIM27; PCGF2; DAXX; CETN2; NR3C1; THRA; DNMT3B; RING1; H4C11; H4C8; H4C1; SATB1; NFKB2; NFKBIA; H4C14; PIAS3; HDAC4; NCOR2; TOP2B; RXRA; NR4A2; CHD3; MDC1; UHRF2; XRCC4; NPM1; SEH1L; RARA; VDR; NUP88; CREBBP; RNF168; PARP1; UBA2; SP100; RAD52; NUP210; SMC6; H4C4; IKBKE; BLM; TFAP2A; NCOA1; HERC2; NOP58; H4C15; HIPK2; PARK7; NUP160; UBE2I; TOP1; NUP153; STAG2; ZBED1; H4C9; NUP42; TDG; NR1H3
REACTOME_CIRCADIAN_CLOCK	0.791921	1	0.00739522	0.403825	0.893607	65	MEF2C; NR3C1; CPT1A; BHLHE41; PER2; KLF15; CRTC1; NOCT; RXRA; SMARCD3; ELOVL3; CRTC2; CREBBP; BHLHE40; SKP1; TGS1; NCOA1; NAMPT; RPS27A; TBL1X; CRY2; CRTC3; DBP; NCOA6; PPP1CA; NCOR1; TBL1XR1; NFIL3; UBA52; ARNTL2; PER1; CLOCK; CARM1; CSNK1D; HELZ2; CREM; MEF2D; CUL1
REACTOME_ION_HOMEOSTASIS	0.793821	1	0.00735256	0.403392	0.867461	38	FXYD1; ATP2A3; ATP1B1; RYR1; ATP2B4; ITPR2; CAMK2D; TRPC1; ATP2A1; SRI; ATP1A3; KCNJ11; CALM1; ITPR3; ITPR1; DMPK; ATP1B2; ORAI2; ATP1A1; ASPH; TNNI3; ATP2B2; STIM1
REACTOME_DDX58_IFIH1_MEDIATED_INDUCTION_OF_INTERFERON_ALPHA_BETA	0.793921	1	0.00735032	0.403347	0.893401	66	TNFAIP3; NLRC5; IRF7; NFKB2; NFKBIA; UBA7; DHX58; NFKBIB; RIPK1; UBE2K; AGER; UBE2L6; ISG15; NFKB1; S100B; CREBBP; TRAF3; IKBKE; TANK; TRAF6; FADD; RPS27A; UBE2D1; HMGB1; HSP90AB1; HSP90AA1; CASP10
REACTOME_NUCLEOTIDE_BINDING_DOMAIN_LEUCINE_RICH_REPEAT_CONTAINING_RECEPTOR_NLR_SIGNALING_PATHWAYS	0.79802	1	0.00725812	0.402416	0.88281	54	BCL2; AIM2; TNFAIP3; TXNIP; NLRP3; NFKB2; MAP2K6; BIRC3; NFKB1; PYCARD; IRAK1; UBE2N; TXN; TRAF6; CASP4; RPS27A; MAPK13
REACTOME_DISORDERS_OF_TRANSMEMBRANE_TRANSPORTERS	0.808319	1	0.00702546	0.40388	0.918732	129	PSMB8; SLC1A3; DERL3; ABCB4; ABCA1; ABCD4; SLC35A1; PSMA6; PSMD6; SLC9A9; PSMA3; PSMC1; PSMD12; PSMA5; PSME3; SEH1L; PSMB2; NUP88; SLC22A18; SLC3A2; SLC2A9; PSMB5; NUP210; ABCB6; PSME4; PSMD1; OS9; ABCA3; SLC16A1; PSMD13; PSMA4; PSMC2; SLC12A6; NUP160; PSMB3; PSMA2; NUP153; PSMD8; RPS27A; PSMC3; PSMD11; SLC20A2; NUP42; HK1; KCNJ11; NDC1; PSMD3; PSMB1; NUP155; SLC26A2; BSG; PSMA7; SLC35A3; RAE1; P…
REACTOME_UNFOLDED_PROTEIN_RESPONSE_UPR	0.808719	1	0.00701639	0.402167	0.901869	88	SYVN1; ASNS; CUL7; CEBPB; HERPUD1; HSP90B1; EIF2S1; TPP1; PPP2R5B; ATF3; EIF2S2; WIPI1; ATF4; PDIA5; EXTL2; EXOSC3; ACADVL; PLA2G4B; DIS3; DDX11; NFYA; EXOSC9; EIF2S3; DCTN1; MBTPS1; EXOSC4; ATP6V0D1; CREB3L4; GOSR2; EXOSC7; MBTPS2; CREBRF; DNAJC3; CEBPG; PARN; EXOSC2; SULT1A3; TLN1; ATF6
REACTOME_ORC1_REMOVAL_FROM_CHROMATIN	0.810019	1	0.0069869	0.400637	0.889825	70	PSMB8; PSMA6; PSMD6; ORC5; PSMA3; PSMC1; PSMD12; PSMA5; PSME3; PSMB2; PSMB5; PSME4; PSMD1; SKP1; PSMD13; PSMA4; PSMC2; PSMB3; MCM4; PSMA2; PSMD8; RPS27A; PSMC3; PSMD11; PSMD3; PSMB1; PSMA7; CDC6; PSMD7; RBX1; ORC3; PSMD14; ORC6; PSMC6; UBA52; SEM1
REACTOME_MRNA_SPLICING_MINOR_PATHWAY	0.810519	1	0.00697555	0.399226	0.874239	52	PRPF8; LSM2; SNU13; RNPC3; SNRPF; SNRPG; POLR2A; YBX1; EFTUD2; POLR2D; SNRPD2; SNRPE; SNRPD1; NCBP1; POLR2H; GTF2F2; SNRPB; POLR2I; POLR2C; TXNL4A; SF3B1; POLR2E; POLR2F; PRPF6; PDCD7; ZCRB1; POLR2L; SNRNP200; SF3B6; SRSF1; SRSF7; SNRNP40; POLR2B; ZMAT5
REACTOME_APC_C_CDH1_MEDIATED_DEGRADATION_OF_CDC20_AND_OTHER_APC_C_CDH1_TARGETED_PROTEINS_IN_LATE_MITOSIS_EARLY_G1	0.810719	1	0.00697101	0.400239	0.890447	73	PSMB8; UBE2E1; ANAPC15; PSMA6; PSMD6; PSMA3; PSMC1; PSMD12; PSMA5; PSME3; PSMB2; CDC20; PSMB5; PSME4; PSMD1; ANAPC10; PSMD13; PSMA4; PSMC2; PSMB3; PSMA2; PLK1; ANAPC7; PSMD8; RPS27A; PSMC3; PSMD11; ANAPC4; UBE2D1; CDC23; PSMD3; PSMB1; FZR1; PSMA7; PSMD7; PSMD14; ANAPC16; PSMC6; UBA52; SEM1
REACTOME_RAB_GERANYLGERANYLATION	0.828017	1	0.00657506	0.395424	0.869615	57	RAB17; RAB40B; RABGGTA; RAB37; RAB8B; RAB43; RAB39B; RAB4B; RAB36; RAB29; RAB27A; RAB15; RAB2B; RAB5B; RAB20; RAB3D; CHM; RAB11B; RAB30; RAB10; RAB24; RAB4A; RAB35; RAB31; PTP4A2; RAB38
REACTOME_MYD88_INDEPENDENT_TLR4_CASCADE	0.829617	1	0.00653809	0.398597	0.896733	94	MEF2C; JUN; TLR4; IRF7; MAP2K3; NFKB2; NFKBIA; MAP2K6; NFKBIB; MAPKAPK2; RIPK1; BIRC3; DUSP4; AGER; MAP3K8; NFKB1; S100B; TRAF3; PPP2CA; IRAK1; UBE2N; TICAM2; DUSP3; IKBKE; TANK; DUSP7; SKP1; TRAF6; FADD
REACTOME_AUTOPHAGY	0.835716	1	0.00639653	0.399616	0.909828	134	TUBB2B; TUBB6; TUBA4A; GABARAPL1; TUBA8; TUBB2A; VIM; SRC; TSC2; PEX5; VPS28; CSNK2B; UVRAG; WIPI1; MVB12B; TOMM22; USP30; LAMP2; DYNC1LI2; UBE2N; TOMM40; PRKAA1; MFN1; ATG101; TOMM5; RRAGD; CHMP4A; PINK1; RRAGB; TOMM6; PARK7; PRKAG2; RPS27A; HSPA8; MTMR3; ATG14; MTERF3; HDAC6; PCNT; WIPI2; ATG4C; HSP90AB1; HSP90AA1; TUBA1B; PLIN2; IFT88; ATG9A; GABARAP; TUBB3; ATG16L1; CSNK2A1; UBE2V1; PGAM5; PR…
REACTOME_RHO_GTPASES_ACTIVATE_FORMINS	0.840216	1	0.00629141	0.398785	0.907445	131	TUBB2B; RHOB; TUBB6; TUBA4A; TUBA8; TUBB2A; PFN2; RHOC; FMNL1; SRC; SKA2; CENPE; EVL; SKA1; NDC80; PPP2R5B; SRGAP2; RCC2; KIF18A; NUDC; CENPP; SCAI; SEH1L; CENPA; PPP2CA; DYNC1LI2; PFN1; CDC20; MAD1L1
REACTOME_SIGNALING_BY_FGFR1	0.845015	1	0.00617858	0.389047	0.833754	36	GAB1; SRC; HRAS; SPRED1; FGFRL1; FGFR1; PIK3CA; KRAS; PPP2CA; CBL; RPS27A; NRAS; PLCG1; MKNK1; UBA52; FGF9; FGF22; MAPK3
REACTOME_NUCLEAR_EVENTS_KINASE_AND_TRANSCRIPTION_FACTOR_ACTIVATION	0.847215	1	0.0061266	0.390923	0.859196	56	ID1; EGR1; MEF2C; ID2; MAPKAPK2; NAB2; DUSP4; LYL1; PPP2CA; DUSP3; JUNB; DUSP7; EGR3; NAB1; CDK5R1; CDK5R2; ID3; FOSL1; EGR2; SRF; ATF1; VRK3; SGK1; MAPK3; RPS6KA1; RRAD; MEF2D; TRIB1; FOS; MAPK7; PPP2CB
REACTOME_NUCLEAR_ENVELOPE_NE_REASSEMBLY	0.852415	1	0.00600306	0.391243	0.867112	67	TUBB2B; TUBB6; TUBA4A; TUBA8; TUBB2A; LEMD3; VRK1; SEH1L; PPP2CA; RAN; CHMP4A; LMNB1; NUP160; SIRT2; UBE2I; BANF1; TNPO1; EMD; NDC1; RANGAP1; CCNB1; NUP155; TUBA1B; TUBB3; SUMO1; NUP35; SEC13; AHCTF1; LEMD2; VPS4A; CCNB2; PPP2R2A; TUBB4B
REACTOME_MITOTIC_G1_PHASE_AND_G1_S_TRANSITION	0.854115	1	0.00596244	0.397179	0.9064	147	PSMB8; CDK7; CABLES1; CDKN1C; E2F5; LYN; CDKN1A; LIN37; SRC; CCNE1; CCND2; MCM10; TFDP2; RBL2; PSMA6; FBXO5; PSMD6; ORC5; PSMA3; PSMC1; PSMD12; PSMA5; PSME3; POLE4; PRIM1; PSMB2; PPP2CA; AKT3; CDKN2B; JAK2; PSMB5; PSMD1; CDC25A; SKP1; PSMD13; TFDP1; PSMA4; PSMC2; PSMB3; MCM4; PSMA2; MYBL2; PSMD8; RPS27A; PSMC3; PSMD11; PPP2R3B; E2F1; GMNN; PSMD3; CCNE2; POLE2; PSMB1; CCNB1; CDKN1B; DBF4; RBBP4; A…
REACTOME_TOLL_LIKE_RECEPTOR_9_TLR9_CASCADE	0.854815	1	0.00594569	0.393172	0.883052	91	MEF2C; JUN; TLR4; IRF7; MAP2K3; NFKB2; NFKBIA; MAP2K6; NFKBIB; MAPKAPK2; PELI2; DUSP4; AGER; TLR7; MAP3K8; NFKB1; S100B; PPP2CA; IRAK1; UBE2N; TICAM2; DUSP3; DUSP7; SKP1; TRAF6
REACTOME_APOPTOSIS	0.855114	1	0.0059385	0.397484	0.91011	165	PSMB8; H1-2; GSDMD; BCL2; BMF; VIM; H1-3; TLR4; CASP6; SATB1; H1-5; H1-4; SPTAN1; C1QBP; RIPK1; TFDP2; PPP3CC; PSMA6; PSMD6; TP63; BBC3; YWHAG; PSMA3; PSMC1; PSMD12; PSMA5; PSME3; CASP7; PSMB2; AKT3; MAPT; PLEC; TICAM2; CYCS; PSMB5; PSME4; PSMD1; YWHAQ; PSMD13; KPNA1; TFDP1; PSMA4; LMNB1; PSMC2; FADD; YWHAE; PSMB3; PSMA2; PRKCQ; PSMD8; H1-0; RPS27A; PSMC3; PSMD11; E2F1; AVEN; HMGB1; TNFSF10; PSMD…
REACTOME_DNA_REPLICATION_PRE_INITIATION	0.858314	1	0.0058616	0.392278	0.877795	83	PSMB8; MCM10; PSMA6; PSMD6; ORC5; PSMA3; PSMC1; PSMD12; PSMA5; PSME3; POLE4; PRIM1; PSMB2; PSMB5; PSME4; PSMD1; PSMD13; PSMA4; PSMC2; PSMB3; MCM4; PSMA2; PSMD8; RPS27A; PSMC3; PSMD11; E2F1; GMNN; PSMD3; POLE2; PSMB1; DBF4; PSMA7; E2F2; CDC6; PSMD7; ORC3; PSMD14; ORC6; PSMC6; UBA52; SEM1
REACTOME_TOLL_LIKE_RECEPTOR_TLR1_TLR2_CASCADE	0.861714	1	0.00577942	0.391686	0.880235	92	MEF2C; JUN; TLR4; MAP2K3; NFKB2; NFKBIA; MAP2K6; NFKBIB; MAPKAPK2; PELI2; DUSP4; S100A1; SOCS1; AGER; MAP3K8; NFKB1; S100B; PPP2CA; IRAK1; UBE2N; TLR1; DUSP3; DUSP7; SKP1; TLR2; TRAF6
REACTOME_SARS_COV_INFECTIONS	0.866613	1	0.00566004	0.39431	0.897942	135	TUBB; PDCD1; STAT2; VEGFA; MGAT4A; ITGA4; FXYD1; NR3C1; PARP4; AP2A2; UVRAG; RIPK1; ATP1B1; PARP8; CHD3; PRKCSH; TLR7; HMG20B; FKBP1A; TYK2; MAN1B1; TUSC3; IMPDH1; ST6GALNAC4; GALNT1; JAK2; PHF21A; FKBP4; CHMP4A; SAP18; PARP9; PTGES3; UBE2I; SAP30; IFNGR1; ST6GAL1; RPS27A; ST6GALNAC3; PARP10; GATAD2A; IFNGR2; BRD4; ATP1A3; IFNAR2; KDM1A; ST3GAL2; HSP90AB1; PARP14; MOGS; HSP90AA1; SUDS3; DDOST; RB…
REACTOME_METABOLISM_OF_NUCLEOTIDES	0.868513	1	0.00561344	0.389908	0.87416	87	TK2; NME1; PUDP; ENTPD8; UPP1; AK6; PNP; ATIC; PAICS; AK2; PPAT; RRM2B; GMPR; GMPS; DCK; DCTPP1; IMPDH1; TXN; ADPRM; TXNRD1; NME2; DGUOK; DHODH; NUDT13; NUDT5; UCK2; NUDT15; AMPD3; ADSS2; UCKL1; AK7; NT5M; ADSL; AK9; AK1; GART; GLRX; ADK; APRT; HPRT1; ENTPD1; NUDT16; GSR; DNPH1; DTYMK; PFAS
REACTOME_RNA_POLYMERASE_II_TRANSCRIBES_SNRNA_GENES	0.868513	1	0.00561344	0.389285	0.869712	80	RNU11; CDK7; RNU4-1; ELL3; INTS3; TAF5; POLR2A; INTS13; POLR2D; NABP1; NCBP1; POU2F2; POLR2H; GTF2F2; POU2F1; RPAP2; CCNT2; POLR2I; GTF2A2; TBP; RNU4ATAC; POLR2C; ELL2; POLR2E; INTS12; ZNF143; POLR2F; GTF2E1; TAF9; SNAPC1; INTS7; SUPT4H1; POLR2L; NABP2; INTS4; SNAPC2; SSU72; CCNK; TAF11; GTF2B; POLR2B; TAF8; INTS6; RPRD1A; INTS10; RPRD1B
REACTOME_RECRUITMENT_OF_MITOTIC_CENTROSOME_PROTEINS_AND_COMPLEXES	0.872913	1	0.0055048	0.388425	0.868026	81	TUBB; TUBA4A; TUBGCP5; CETN2; TUBG2; SDCCAG8; CEP41; HAUS2; YWHAG; ODF2; AKAP9; OFD1; PRKAR2B; HAUS1; HAUS5; CENPJ; SFI1; CEP131; DCTN1; YWHAE; PLK1; TUBGCP4; DCTN3; TUBGCP6; PCNT; HAUS8; HSP90AA1; HAUS4; MZT1; CDK11A; CEP63; MAPRE1; CEP290; CEP192; CSNK1D; NDE1; ALMS1; SSNA1; TUBB4B; DYNC1I2; CEP135; NEDD1; HAUS7
REACTOME_SWITCHING_OF_ORIGINS_TO_A_POST_REPLICATIVE_STATE	0.877912	1	0.00538005	0.387783	0.870418	90	PSMB8; UBE2E1; CCNE1; ANAPC15; PSMA6; PSMD6; ORC5; PSMA3; PSMC1; PSMD12; PSMA5; PSME3; PSMB2; PSMB5; PSME4; PSMD1; ANAPC10; SKP1; PSMD13; PSMA4; PSMC2; PSMB3; MCM4; PSMA2; ANAPC7; PSMD8; RPS27A; PSMC3; PSMD11; ANAPC4; UBE2D1; CDC23; PSMD3; CCNE2; PSMB1; FZR1; PSMA7; CDC6; PSMD7; RBX1; ORC3; PSMD14; ANAPC16; ORC6; PSMC6; UBA52; SEM1
REACTOME_TRANSCRIPTIONAL_REGULATION_BY_MECP2	0.880312	1	0.00531965	0.379786	0.826138	46	MEF2C; GAMT; FKBP5; AGO4; NCOR2; CAMK2D; MOV10; IRAK1; HIPK2; AGO3; TNRC6B; TBL1X; NOTCH1; CALM1; HTT; NCOR1; TBL1XR1; PTPN1; SGK1; DGCR8
REACTOME_AURKA_ACTIVATION_BY_TPX2	0.882112	1	0.00527411	0.384571	0.855087	72	TUBB; TUBA4A; CETN2; SDCCAG8; CEP41; HAUS2; YWHAG; ODF2; AKAP9; OFD1; PRKAR2B; HAUS1; HAUS5; CENPJ; SFI1; CEP131; DCTN1; YWHAE; TPX2; PLK1; DCTN3; PCNT; HAUS8; HSP90AA1; HAUS4; CEP63; MAPRE1; CEP290; CEP192; CSNK1D; NDE1; ALMS1; SSNA1; TUBB4B; DYNC1I2; CEP135; NEDD1; HAUS7
REACTOME_ANTIVIRAL_MECHANISM_BY_IFN_STIMULATED_GENES	0.883212	1	0.00524618	0.385831	0.862229	81	OAS1; UBE2E1; RNASEL; MX1; UBA7; MX2; OAS3; UBE2L6; EIF4A3; ISG15; KPNA3; SEH1L; NUP88; EIF4E; UBE2N; NUP210; PDE12; KPNA1; NUP160; EIF4A1; NUP153; RPS27A; EIF4E2; NEDD4; NUP42; OAS2; NDC1; NUP155; ABCE1; PLCG1; RAE1; RANBP2; NUP35; USP41; UBA52; SEC13; KPNA4; EIF4G1; MAPK3; PPM1B; KPNA2; DDX58; EIF2AK2; TRIM25; NUP50; JAK1; NUP58; NUP37; IRF3; KPNB1; USP18; NUP54; POM121; UBB
REACTOME_CARGO_RECOGNITION_FOR_CLATHRIN_MEDIATED_ENDOCYTOSIS	0.883312	1	0.00524364	0.386157	0.864465	84	IL7R; SYT11; REPS2; GRK3; SNAP91; GRK2; EPN2; AP2A2; HBEGF; ADRB2; SCARB2; APOB; WNT5A; COPS3; COPS8; VAMP2; CLTB; CBL; RPS27A; COPS2; COPS5; KIAA0319; TOR1B; DVL2; EPN1; NECAP1; REPS1; CD3G; EPS15L1; COPS4; UBQLN2; FCHO2; TFRC; LDLRAP1; UBA52; LDLR; NEDD8; VAMP3; STAM2; UBQLN1; STON1; GRB2; AP2A1; ITSN1; EGF; FCHO1; CLTA; PICALM
REACTOME_SUMOYLATION_OF_CHROMATIN_ORGANIZATION_PROTEINS	0.887511	1	0.00513622	0.383713	0.852236	70	PCGF2; RING1; H4C11; H4C8; H4C1; SATB1; H4C14; HDAC4; CHD3; SEH1L; NUP88; NUP210; H4C4; H4C15; NUP160; UBE2I; NUP153; ZBED1; H4C9; NUP42; NDC1; RNF2; H4C13; NUP155; SCMH1; RAE1; SUMO1; RANBP2; NUP35
REACTOME_NUCLEAR_ENVELOPE_BREAKDOWN	0.890811	1	0.00505095	0.376943	0.826391	53	PRKCB; PRKCA; NEK6; NEK7; LEMD3; LPIN3; VRK1; SEH1L; NUP88; NUP210; LMNB1; NUP160; BANF1; NUP153; PLK1; NUP42; EMD; LPIN2; NDC1; CCNB1; NUP155; RAE1; RANBP2; NUP35
REACTOME_APC_C_MEDIATED_DEGRADATION_OF_CELL_CYCLE_PROTEINS	0.891611	1	0.00503015	0.384731	0.862554	87	PSMB8; UBE2E1; ANAPC15; PSMA6; FBXO5; PSMD6; PSMA3; PSMC1; PSMD12; PSMA5; PSME3; PSMB2; CDC20; PSMB5; PSME4; PSMD1; ANAPC10; SKP1; PSMD13; PSMA4; PSMC2; PSMB3; PSMA2; PLK1; ANAPC7; PSMD8; RPS27A; PSMC3; PSMD11; ANAPC4; MAD2L1; UBE2D1; CDC23; PSMD3; PSMB1; CCNB1
REACTOME_ANCHORING_OF_THE_BASAL_BODY_TO_THE_PLASMA_MEMBRANE	0.891911	1	0.00502234	0.385058	0.867044	97	TUBB; TUBA4A; TCTN1; CETN2; AHI1; SDCCAG8; CEP41; HAUS2; YWHAG; NPHP4; ODF2; MKS1; AKAP9; OFD1; PRKAR2B; HAUS1; HAUS5; IQCB1; CENPJ; SFI1; CEP131; TMEM67; DCTN1; FBF1; YWHAE; RAB3IP; PLK1; CC2D2A; DCTN3
REACTOME_PI_METABOLISM	0.893911	1	0.0049701	0.382546	0.853687	78	PIP5K1B; PLEKHA2; MTM1; SBF2; RUFY1; MTMR1; INPP4A; GDPD5; PIP4K2B; INPP5D; PNPLA6; PIK3CA; PIK3CD; MTMR12; INPP5J; PIK3R3; PIP5K1C; PIK3C2B; INPP5E; INPP5K; MTMR4; PLEKHA4; MTMR3; PI4KA; PIK3R5; TPTE2; OCRL; PNPLA7; RAB4A; PIP4K2C; SYNJ1; GDE1; PI4K2B; PLEKHA6; VAC14; FIG4; GDPD1
REACTOME_CLATHRIN_MEDIATED_ENDOCYTOSIS	0.894811	1	0.00494648	0.387421	0.879756	123	IL7R; FNBP1; SYT11; CTTN; PACSIN1; REPS2; DNM1; GRK3; SNAP91; GRK2; BIN1; EPN2; AP2A2; HBEGF; ADRB2; SCARB2; APOB; ARPC2; WNT5A; PACSIN2; COPS3; COPS8; PIP5K1C; PACSIN3; HIP1R; VAMP2; DNAJC6; CLTB; CBL; RPS27A; COPS2; HSPA8; COPS5; KIAA0319; TOR1B; DVL2; ACTB; EPN1; RAB5B; OCRL; NECAP1; FNBP1L; REPS1; CD3G; EPS15L1; COPS4; UBQLN2; FCHO2; TFRC; LDLRAP1; UBA52; LDLR; NEDD8; ACTR2
REACTOME_TRNA_PROCESSING	0.89651	1	0.0049017	0.385345	0.871887	111	RPPH1; RPP21; TRMT9B; PUS7; TPRKB; PUS3; PRORP; C2orf49; XPOT; CLP1; TRMT6; TRMT10C; RTCB; SEH1L; RPP38; NUP88; METTL1; FAM98B; NUP210; RAN; CTU2; EPRS1; TRMT61A; THG1L; NSUN2; GTPBP3; MTO1; RPP25; POP1; NUP160; URM1; NUP153; PUS1; CSTF2; POP7; WDR4; NUP42; DDX1; RTRAF; TSEN15; TRMT13; NDC1; POP5; NUP155; ALKBH8; TRIT1; TRMT112; RAE1; ELAC2; CPSF1; RANBP2; NUP35; NSUN6; HSD17B10
REACTOME_HOMOLOGY_DIRECTED_REPAIR	0.89671	1	0.00489641	0.38761	0.882341	133	H2BC11; H2BC17; H2BC4; H2BC12; H4C11; H4C8; H2BC13; H4C1; H2BC5; H4C14; EXO1; LIG3; RHNO1; RAD17; H2BC9; H2BC21; EME2; MDC1; POLE4; TIPIN; RFC3; RAD51C; RNF168; H2BC6; EME1; UBE2N; MRE11; PARP1; POLD4; DNA2; RAD52; H4C4; UBE2V2; H2AX; BLM; HERC2; H4C15; UBE2I; H2BC14; RPS27A; RAD51B; POLH; H4C9; SLX4; H2BC15; UIMC1; FEN1; POLE2; H4C13; RAD9A; BRCC3; GEN1; RMI1; ABL1; TIMELESS; BARD1; SUMO1; ERCC4…
REACTOME_SIGNALING_BY_EGFR	0.89771	1	0.00486994	0.374408	0.811175	43	GAB1; CSK; SRC; PAG1; HRAS; HBEGF; PIK3CA; KRAS; LRIG1; CBL; RPS27A; NRAS; EPN1; PLCG1; EPS15L1; UBA52; STAM2; CDC42; GRB2; ADAM10; PTPN12; EGF; SPRY2; SPRY1
REACTOME_SIGNALING_BY_BRAF_AND_RAF_FUSIONS	0.90131	1	0.00477392	0.374963	0.824616	57	CSK; SRC; ITGB3; APBB1IP; AGK; HRAS; CLCN6; KRAS; KSR1; CAMK2D; AKAP9; JAK2; TRAK1; IQGAP1; CNKSR1; PAPSS1; NRAS; ACTB; FAM114A2; CALM1; AP3B1; MAP2K1; TLN1; MPRIP; RAP1A; YWHAB; MAPK3; TENT4A; ARAF; FN1; ITGA2B; CAMK2G; PEBP1
REACTOME_SARS_COV_1_INFECTION	0.90151	1	0.00476856	0.372386	0.81004	46	PARP4; UVRAG; PARP8; PRKCSH; ST6GALNAC4; GALNT1; CHMP4A; PARP9; UBE2I; ST6GAL1; RPS27A; ST6GALNAC3; PARP10; ST3GAL2; PARP14; MOGS; PARP6; SUMO1; MGAT1; ZCRB1; UBA52; GANAB; TMPRSS2; CANX
REACTOME_FORMATION_OF_TC_NER_PRE_INCISION_COMPLEX	0.906509	1	0.00463312	0.37161	0.8147	53	CDK7; UVSSA; POLR2A; POLR2D; COPS3; COPS8; PPIE; POLR2H; POLR2I; POLR2C; RPS27A; COPS2; COPS5; POLR2E; GTF2H2; POLR2F; PRPF19; AQR; ERCC6; RBX1; COPS4; GTF2H1; POLR2L; UBA52; HMGN1; USP7; TCEA1; ERCC8; POLR2B; DDB1; MNAT1; ISY1; GTF2H4; CUL4A
REACTOME_REGULATION_OF_LIPID_METABOLISM_BY_PPARALPHA	0.908909	1	0.00456723	0.381259	0.859925	101	FAM120B; RXRB; ABCB4; CPT1A; TNFRSF21; FADS1; MED12; ABCA1; ACSL1; NCOR2; RXRA; SMARCD3; ACOX1; MED30; TRIB3; MED13L; MED11; CREBBP; CDK8; NFYA; TXNRD1; NCOA3; MED6; TGS1; NCOA1; CDK19; TBL1X; NR1H3; HMGCR; MED14; MED10; NCOA6; PLIN2; RGL1; PDCD6-AHRR; TIAM2; NCOR1; SIN3B; TBL1XR1; MED21; MED24; NRF1; MED27; CLOCK; CARM1; CCNC; MED4; HELZ2; MED26; MTF1; MED8
REACTOME_SIGNALING_BY_FGFR2	0.910309	1	0.00452851	0.372843	0.820723	58	GAB1; SRC; HRAS; PIK3CA; POLR2A; KRAS; POLR2D; PPP2CA; NCBP1; POLR2H; GTF2F2; TIA1; POLR2I; RBFOX2; POLR2C; CBL; RPS27A; POLR2E; HNRNPM; NRAS; HNRNPF; POLR2F; PLCG1; POLR2L; MKNK1; UBA52; FGF9; FGF22; MAPK3
REACTOME_REGULATION_OF_PLK1_ACTIVITY_AT_G2_M_TRANSITION	0.910509	1	0.00452297	0.378673	0.848973	87	TUBB; TUBA4A; CETN2; SDCCAG8; CEP41; HAUS2; BORA; YWHAG; ODF2; AKAP9; OFD1; PRKAR2B; HAUS1; HAUS5; CENPJ; SFI1; CEP131; OPTN; DCTN1; SKP1; YWHAE; PLK1; RPS27A; DCTN3; PCNT; HAUS8; CCNB1; HSP90AA1; HAUS4; CEP63; MAPRE1; UBA52; CEP290; PPP1R12A; CEP192; CSNK1D; NDE1; ALMS1; SSNA1; CCNB2; TUBB4B; DYNC1I2; CUL1; CEP135; NEDD1; HAUS7
REACTOME_TRANSCRIPTIONAL_REGULATION_OF_WHITE_ADIPOCYTE_DIFFERENTIATION	0.914609	1	0.00440824	0.375605	0.834785	71	FAM120B; CEBPB; MED12; NCOR2; RXRA; SMARCD3; CEBPD; MED30; NFKB1; MED13L; MED11; CREBBP; CDK8; ZNF467; NCOA3; MED6; TGS1; NCOA1; CDK19; TBL1X; MED14; MED10; NCOA6; NCOR1; TBL1XR1; CDK4; MED21; MED24; EGR2; MED27; CARM1; CCNC; MED4; HELZ2; MED26; MED8; EBF1
REACTOME_IRE1ALPHA_ACTIVATES_CHAPERONES	0.917008	1	0.00434016	0.366951	0.801182	49	SYVN1; CUL7; TPP1; PPP2R5B; WIPI1; PDIA5; EXTL2; ACADVL; PLA2G4B; DDX11; DCTN1
REACTOME_TRANSPORT_TO_THE_GOLGI_AND_SUBSEQUENT_MODIFICATION	0.921108	1	0.00422218	0.384484	0.880343	165	TUBB2B; TUBB6; TUBA4A; TUBA8; TUBB2A; SPTA1; ANK3; MGAT4A; MAN1A1; MGAT3; CD59; ANK1; CD55; SPTAN1; SEC24B; MAN1C1; PPP6R1; KDELR1; STX17; SEC24D; MAN2A2; FUCA1; B4GALT2; ARFGAP3; GBF1; DYNC1LI2; TRAPPC2L; SAR1B; SEC22A; CHST10; DCTN1; GOLGA2; COL7A1; COG5; ST6GAL1; SPTBN4; SPTB; DCTN3; LMAN1; SEC23A; GOSR2; DCTN5; CNIH3; TMED7; CTSC; NAPA; TRAPPC9; TRAPPC2; GOLGB1; ARF4; BET1; TUBA1B; SPTBN1; CO…
REACTOME_SUMOYLATION_OF_DNA_DAMAGE_RESPONSE_AND_REPAIR_PROTEINS	0.922208	1	0.00419015	0.373807	0.8332	76	PCGF2; CETN2; RING1; MDC1; XRCC4; SEH1L; NUP88; RNF168; PARP1; SP100; RAD52; NUP210; SMC6; BLM; HERC2; NUP160; UBE2I; NUP153; STAG2; NUP42; TDG; NDC1; RNF2; NUP155; SCMH1; RAE1; SUMO1; RANBP2; NUP35; NSMCE2; HDAC7; CDKN2A; SEC13; NSMCE1; SUMO2; RAD21
REACTOME_DNA_DOUBLE_STRAND_BREAK_REPAIR	0.929507	1	0.00397303	0.382595	0.875237	161	H2BC11; EYA4; H2BC17; H2BC4; H2BC12; H4C11; H4C8; H2BC13; EYA1; H4C1; H2BC5; H4C14; EXO1; LIG3; RHNO1; RAD17; H2BC9; H2BC21; EME2; MDC1; XRCC4; POLE4; TIPIN; RFC3; RAD51C; XRCC5; RNF168; H2BC6; EME1; UBE2N; LIG4; MRE11; PARP1; POLD4; DNA2; RAD52; SMARCA5; H4C4; UBE2V2; H2AX; BLM; HERC2; POLL; H4C15; EYA3; XRCC6; UBE2I; H2BC14; RPS27A; RAD51B; POLH; H4C9; SLX4; CHEK2; H2BC15; UIMC1; FEN1; POLE2; H…
REACTOME_METABOLISM_OF_STEROIDS	0.934807	1	0.00380993	0.375084	0.850058	116	AKR1C3; NSDHL; TSPO; FABP6; ACACB; LSS; SEC24B; OSBPL7; RXRA; CYP46A1; ELOVL6; HSD3B7; SMARCD3; SEC24D; STARD4; HSD17B11; VDR; CREBBP; LGMN; TM7SF2; FDX2; SAR1B; FDX1; RAN; NFYA; CYP39A1; TGS1; NCOA1; MBTPS1; AKR1B1; HSD17B7; UBE2I; OSBPL3; TBL1X; TSPOAP1; PMVK; SC5D; SEC23A; HMGCR; ARV1; NCOA6; MBTPS2; ALB; SRD5A3; ACAT2; TBL1XR1; BAAT; SLC27A5; MVD; HSD17B12
REACTOME_EPH_EPHRIN_SIGNALING	0.937106	1	0.00373753	0.368487	0.821343	76	VAV2; LYN; GRIN1; DNM1; SRC; PSEN2; EPHA4; HRAS; AP2A2; ARPC1B; MYH9; ARPC2; MYH11
REACTOME_EXTRA_NUCLEAR_ESTROGEN_SIGNALING	0.938706	1	0.00368654	0.36427	0.804554	63	BCL2; GNG4; SRC; GNG7; HRAS; HSPB1; HBEGF; PIK3CA; GNB3; KRAS; AKT3; GNB4; PIK3R3; PRKCZ; GNG8; PRMT1; ZDHHC21; NRAS; CALM1; CDKN1B; HSP90AA1; GNG5; GNG3; SRF; GNG2; IGF1R; ESR1; MAPK3
REACTOME_ACTIVATION_OF_THE_MRNA_UPON_BINDING_OF_THE_CAP_BINDING_COMPLEX_AND_EIFS_AND_SUBSEQUENT_BINDING_TO_43S	0.939006	1	0.00367692	0.361287	0.795903	59	RPS9; EIF2S1; EIF2S2; EIF3J; EIF4E; RPS26; RPS25; EIF3D; EIF3M; EIF2S3; EIF4EBP1; EIF4A1; RPS27A; FAU; EIF4H; RPS18; EIF3I; EIF3B; EIF3H; EIF3C; EIF3E; EIF1AX; RPS13; EIF4G1; RPS27L; RPS15; RPS16; RPS7; EIF3G; RPS17; EIF3A; RPS3A; RPS5; RPS27; EIF3K; RPS21; RPS6; RPS10; RPS12
REACTOME_SLC_TRANSPORTER_DISORDERS	0.941506	1	0.003596	0.36064	0.794992	60	SLC1A3; SLC35A1; SLC9A9; SEH1L; NUP88; SLC22A18; SLC3A2; SLC2A9; NUP210; SLC16A1; SLC12A6; NUP160; NUP153; SLC20A2; NUP42; HK1; NDC1; NUP155; SLC26A2; BSG; SLC35A3; RAE1; RANBP2; NUP35; SLC9A6; SEC13; SLC33A1; NUP50; SLC11A2; SLC12A3; NUP58; NUP37; SLC17A5; SLC22A5; SLC24A1; NUP54; POM121; SLC27A4; SLC39A4; NUP93
REACTOME_SARS_COV_2_INFECTION	0.945005	1	0.00348031	0.359988	0.794399	62	MGAT4A; PARP4; UVRAG; PARP8; PRKCSH; MAN1B1; TUSC3; ST6GALNAC4; GALNT1; CHMP4A; PARP9; UBE2I; ST6GAL1; RPS27A; ST6GALNAC3; PARP10; ST3GAL2; PARP14; MOGS; DDOST; EDEM2; PARP6; SUMO1; MGAT1; ZCRB1; DAD1; UBA52; GANAB; RPN2; TMPRSS2; CANX; FURIN
REACTOME_PTEN_REGULATION	0.945805	1	0.00345344	0.373874	0.851073	133	PSMB8; TRIM27; EGR1; RING1; JUN; SNAI1; MECOM; CSNK2B; ATN1; AGO4; PSMA6; PSMD6; CHD3; PSMA3; PSMC1; PSMD12; PSMA5; PSME3; PSMB2; MOV10; AKT3; PSMB5; RRAGD; PSME4; PSMD1; PSMD13; PSMA4; RRAGB; PSMC2; AGO3; PSMB3; PSMA2; TNRC6B; PSMD8; RPS27A; PSMC3; PSMD11; HDAC5; NEDD4; GATAD2A; KDM1A; PSMD3; RNF2; PSMB1; STUB1; SCMH1; RBBP4; PSMA7; GATAD2B; CSNK2A1; PSMD7; EED; PSMD14; HDAC7; PSMC6; UBA52; SEM1…
REACTOME_RNA_POLYMERASE_II_TRANSCRIPTION_TERMINATION	0.945905	1	0.00345007	0.36129	0.799484	65	DDX39B; MAGOHB; SNRPF; SNRPG; CLP1; EIF4A3; SNRPE; CPSF2; NCBP1; U2AF1; THOC7; SYMPK; SNRPB; LSM10; CDC40; SRSF3; CSTF2; CPSF3; ZNF473; SLU7; MAGOH; ALYREF; RNPS1; NUDT21; THOC5; SARNP; CPSF1; WDR33; PAPOLA; THOC1; U2AF2; FYTTD1; SRSF1; SRSF7; SRSF4; RBM8A; DHX38; DDX39A; FIP1L1; SRSF5; SRSF9; ZC3H11A; CSTF1; POLDIP3; THOC6; PCF11; NCBP2; SLBP
REACTOME_ER_TO_GOLGI_ANTEROGRADE_TRANSPORT	0.946105	1	0.00344333	0.37474	0.854271	141	TUBB2B; TUBB6; TUBA4A; TUBA8; TUBB2A; SPTA1; ANK3; CD59; ANK1; CD55; SPTAN1; SEC24B; PPP6R1; KDELR1; STX17; SEC24D; ARFGAP3; GBF1; DYNC1LI2; TRAPPC2L; SAR1B; SEC22A; DCTN1; GOLGA2; COL7A1; COG5; SPTBN4; SPTB; DCTN3; LMAN1; SEC23A; GOSR2; DCTN5; CNIH3; TMED7; CTSC; NAPA; TRAPPC9; TRAPPC2; GOLGB1; ARF4; BET1; TUBA1B; SPTBN1; COG7; TUBB3; MIA3; SEC23IP; BET1L; COPZ2
REACTOME_ONCOGENIC_MAPK_SIGNALING	0.950105	1	0.00330611	0.362051	0.805947	74	CSK; SRC; ITGB3; APBB1IP; AGK; HRAS; CLCN6; SPRED1; DUSP16; KRAS; KSR1; CAMK2D; AKAP9; JAK2; TRAK1; DUSP7; IQGAP1; SHOC2; PHB; SPRED3; CNKSR1; PAPSS1; NRAS; ACTB; FAM114A2; CALM1; AP3B1; MAP2K1; DUSP8; TLN1; MPRIP; RAP1A; YWHAB; MAPK3; TENT4A; ARAF; MAP3K11; FN1; BRAP; ITGA2B; CAMK2G; PEBP1
REACTOME_TP53_REGULATES_METABOLIC_GENES	0.951405	1	0.00326053	0.363512	0.813426	83	SESN3; GLS; TSC2; AGO4; PRDX1; TP63; YWHAG; COX7B; RRM2B; MOV10; SCO1; LRPPRC; AKT3; PRKAA1; CYCS; TXN; RRAGD; COX5A; TXNRD1; PRDX2; YWHAQ; RRAGB; YWHAE; COX18; AGO3; PRKAG2; NDUFA4; TNRC6B; COX16; TACO1; DDIT4; SFN; COX14; COX6C; COX4I1; GPI; YWHAB; GSR; SESN1; COX19; LAMTOR5; LAMTOR1; RRAGA; AKT1; COX7A2L; YWHAZ; COX11; SURF1
REACTOME_PYRUVATE_METABOLISM_AND_CITRIC_ACID_TCA_CYCLE	0.953105	1	0.00320014	0.346831	0.75553	47	PDK1; LDHB; RXRA; HAGH; LDHA; D2HGDH; DLAT; SLC16A1; SLC16A3; SUCLA2; MDH2; NNT; IDH2; BSG; SUCLG2; DLD; PDP2; DLST; GSTZ1; IDH3A; PDHX; VDAC1; SDHB; GLO1; FH; PDPR
REACTOME_SYNTHESIS_OF_SUBSTRATES_IN_N_GLYCAN_BIOSYTHESIS	0.957904	1	0.00302436	0.349307	0.76703	55	ST8SIA4; NEU1; GFUS; SLC35A1; CTSA; ST3GAL6; GLB1; NPL; ST6GALNAC4; NUDT14; NEU4; AMDHD2; ST6GAL1; PMM1; ST6GALNAC3; GMDS; ST3GAL2; DPM1; SRD5A3; FCSK; MVD; DHDDS; FUOM; NUS1; ST3GAL5; GMPPB; GFPT2; PGM3; ST6GAL2; ALG5; SLC17A5; GNE; PMM2
REACTOME_GLUCOSE_METABOLISM	0.958804	1	0.00299045	0.359436	0.803026	80	FBP1; PFKL; SLC37A1; ENO2; ENO3; ENO1; PFKFB3; HK2; PFKM; PFKP; SEH1L; NUP88; GOT2; PPP2CA; NUP210; NUP160; NUP153; NUP42; PGK1; ALDOA; HK1; NDC1; MDH2; GAPDH; NUP155; PGAM1; RAE1; RANBP2; NUP35; SLC37A2; GPI; SEC13
REACTOME_DNA_REPLICATION	0.959204	1	0.00297528	0.367056	0.834194	126	PSMB8; UBE2E1; CCNE1; ANAPC15; MCM10; PSMA6; PSMD6; ORC5; PSMA3; PSMC1; PSMD12; PSMA5; PSME3; POLE4; PRIM1; RFC3; PSMB2; POLD4; DNA2; PSMB5; PSME4; PSMD1; ANAPC10; SKP1; LIG1; PSMD13; PSMA4; PSMC2; PSMB3; MCM4; PSMA2; ANAPC7; PSMD8; RPS27A; PSMC3; PSMD11; ANAPC4; UBE2D1; E2F1; GMNN; CDC23; PSMD3; FEN1; CCNE2; POLE2; PSMB1; GINS3; DBF4; FZR1; PSMA7; E2F2; CDC6; PSMD7; RBX1; ORC3; PSMD14; ANAPC16; …
REACTOME_REGULATION_OF_CHOLESTEROL_BIOSYNTHESIS_BY_SREBP_SREBF	0.959504	1	0.00296386	0.348337	0.764901	55	ACACB; LSS; SEC24B; RXRA; ELOVL6; SMARCD3; SEC24D; CREBBP; TM7SF2; SAR1B; RAN; NFYA; TGS1; NCOA1; MBTPS1; TBL1X; PMVK; SC5D; SEC23A; HMGCR; NCOA6; MBTPS2; TBL1XR1; MVD; CARM1; GGPS1; HELZ2; MTF1; SCAP; INSIG1; SREBF2; SREBF1; CHD9
REACTOME_GLYCOLYSIS	0.961204	1	0.00289842	0.351658	0.777448	64	PFKL; ENO2; ENO3; ENO1; PFKFB3; HK2; PFKM; PFKP; SEH1L; NUP88; PPP2CA; NUP210; NUP160; NUP153; NUP42; PGK1; ALDOA; HK1; NDC1; GAPDH; NUP155; PGAM1; RAE1; RANBP2; NUP35; GPI; SEC13
REACTOME_SEPARATION_OF_SISTER_CHROMATIDS	0.962204	1	0.00285934	0.372326	0.855213	181	PSMB8; TUBB2B; TUBB6; TUBA4A; TUBA8; TUBB2A; UBE2E1; SKA2; CENPE; ANAPC15; SKA1; NDC80; PPP2R5B; PSMA6; PSMD6; RCC2; KIF18A; NUDC; CENPP; PSMA3; PSMC1; PSMD12; PSMA5; PSME3; SEH1L; CENPA; PSMB2; PPP2CA; DYNC1LI2; CDC20; PSMB5; MAD1L1; PSME4; PSMD1; ANAPC10; ESPL1; PSMD13; PSMA4; PSMC2; NUP160; PSMB3; PSMA2; PLK1; ANAPC7; CLIP1; STAG2; PSMD8; RPS27A; PSMC3; PSMD11; ANAPC4; MAD2L1; UBE2D1; KIF2A; C…
REACTOME_EXTENSION_OF_TELOMERES	0.964104	1	0.0027838	0.341253	0.746433	51	CTC1; RUVBL1; PRIM1; RFC3; DKC1; POLD4; DNA2; CHTF18; TERT; NOP10; NHP2; BLM; TERF2; LIG1; RUVBL2; GAR1; FEN1
REACTOME_S_PHASE	0.964104	1	0.0027838	0.370503	0.847438	160	PSMB8; CDK7; CABLES1; E2F5; CDKN1A; LIN37; UBE2E1; CCNE1; CDC25B; ANAPC15; TFDP2; RBL2; PSMA6; PSMD6; ORC5; PSMA3; PSMC1; PSMD12; PSMA5; PSME3; POLE4; PRIM1; RFC3; PSMB2; AKT3; POLD4; DNA2; PSMB5; PSME4; PSMD1; ANAPC10; CDC25A; SKP1; LIG1; PSMD13; TFDP1; PSMA4; PSMC2; PSMB3; MCM4; PSMA2; ANAPC7; STAG2; PSMD8; RPS27A; PSMC3; PSMD11; ANAPC4; UBE2D1; E2F1; CDC23; PSMD3; FEN1; CCNE2; POLE2; PSMB1; CD…
REACTOME_IRON_UPTAKE_AND_TRANSPORT	0.964604	1	0.00276363	0.337554	0.735321	47	ATP6V1E2; ATP6V1G2; MCOLN1; ATP6AP1; GLRX3; TCIRG1; STEAP3; SKP1; TFR2; ATP6V0A1; RPS27A; ATP6V0D1; CAND1; CYBRD1; ATP6V1C2; TFRC; ATP6V1A; UBA52; ATP6V1G3; NEDD8; SLC46A1; HMOX2; CUL1; ATP6V0E1; SLC11A2
REACTOME_REGULATION_OF_HSF1_MEDIATED_HEAT_SHOCK_RESPONSE	0.968703	1	0.00259316	0.352307	0.785761	77	SERPINH1; TNFRSF21; DNAJC2; HSPB1; HSPA4; MAPKAPK2; RPS19BP1; SEH1L; NUP88; BAG1; HSPA9; HIKESHI; FKBP4; NUP210; HSPA14; YWHAE; CRYBA4; NUP160; HSPH1; NUP153; DNAJC7; HSPA8; NUP42; NDC1; BAG5; HSPA6; NUP155; DEDD2; RAE1; RANBP2; NUP35
REACTOME_MRNA_SPLICING	0.969103	1	0.00257601	0.369853	0.850454	188	DHX16; PRPF8; MAGOHB; LSM2; CWC25; SNU13; RNPC3; SNRPF; SRRM2; SNRPG; POLR2A; CTNNBL1; PHF5A; CLP1; YBX1; EIF4A3; EFTUD2; POLR2D; SNRPD2; PPIL1; SNRPE; HNRNPD; SNRPB2; SNRPA1; SF3A3; SNRPD1; SNRPC; RBM5; LSM5; CPSF2; PRPF3; CWC27; NCBP1; PPIE; POLR2H; U2AF1; GTF2F2; LSM6; SYMPK; SNRPB; LSM7; POLR2I; MTREX; CDC40; BCAS2; PPIL4; SRSF3; POLR2C; CSTF2; HSPA8; TXNL4A; SF3B1; POLR2E; CPSF3; HNRNPM; HNR…
REACTOME_CELLULAR_RESPONSE_TO_HEAT_STRESS	0.970403	1	0.00251955	0.353888	0.795698	93	SERPINH1; TNFRSF21; DNAJC2; HSPB1; HSPA4; MAPKAPK2; RPS19BP1; SEH1L; NUP88; CAMK2D; BAG1; CREBBP; HSPA9; HIKESHI; FKBP4; NUP210; HSPA14; PTGES3; YWHAE; CRYBA4; NUP160; HSPH1; NUP153; DNAJC7; HSPA8; NUP42; HDAC6; NDC1; HSP90AB1; BAG5; HSPA6; HSP90AA1; NUP155; DEDD2; HSBP1; RAE1; RANBP2; NUP35
REACTOME_TRANSPORT_OF_MATURE_TRANSCRIPT_TO_CYTOPLASM	0.971903	1	0.00245298	0.349741	0.781578	81	DDX39B; MAGOHB; EIF4A3; SEH1L; NUP88; EIF4E; CPSF2; NUP210; NCBP1; U2AF1; THOC7; SYMPK; NXT1; NUP160; CDC40; SRSF3; NUP153; NUP42; CPSF3; SLU7; MAGOH; ALYREF; NDC1; RNPS1; NUP155; THOC5; SARNP; RAE1; CPSF1; RANBP2; NUP35; WDR33; SEC13; THOC1; U2AF2; FYTTD1; SRSF1; SRSF7; SRSF4; RBM8A; DHX38; NUP50; GLE1; NUP58; NUP37; DDX39A; FIP1L1; SRSF5; SRSF9; ZC3H11A; NUP54; POM121; POLDIP3; THOC6; NCBP2; NU…
REACTOME_DUAL_INCISION_IN_TC_NER	0.972503	1	0.00242591	0.343714	0.760591	65	CDK7; UVSSA; POLR2A; POLE4; POLR2D; RFC3; POLD4; PPIE; POLR2H; POLR2I; POLR2C; RPS27A; POLR2E; GTF2H2; POLE2; POLR2F; PRPF19; AQR; ERCC6; RBX1; GTF2H1; ERCC4; POLR2L; UBA52; POLD1; HMGN1; ERCC5; RFC1; USP7; TCEA1; ERCC8; RFC4; POLR2B; DDB1; RFC2; MNAT1; ISY1; GTF2H4; CUL4A; POLE; ERCC1; ZNF830; UBB; RFC5; RPA1; EP300; PCNA; POLR2J
REACTOME_FORMATION_OF_RNA_POL_II_ELONGATION_COMPLEX	0.973103	1	0.00239856	0.338959	0.745437	57	CDK7; EAF2; POLR2A; POLR2D; SSRP1; NCBP1; POLR2H; GTF2F2; CCNT2; POLR2I; POLR2C; POLR2E; LEO1; ELOC; GTF2H2; POLR2F; SUPT16H; ELOB; GTF2H1; SUPT4H1; POLR2L; IWS1; AFF4; TCEA1; CCNK; POLR2B; MNAT1; GTF2H4; EAF1; CCNT1; NELFA; ELOA; MLLT3; SUPT6H; CTDP1; NCBP2
REACTOME_TRANSCRIPTION_OF_THE_HIV_GENOME	0.973203	1	0.00239397	0.34426	0.763575	68	CDK7; RNGTT; TAF9B; TAF5; POLR2A; POLR2D; SSRP1; NCBP1; POLR2H; GTF2F2; TAF12; TAF4; CCNT2; POLR2I; GTF2A2; TBP; POLR2C; POLR2E; ELOC; GTF2H2; POLR2F; GTF2E1; SUPT16H; TAF4B; TAF9; ELOB; GTF2H1; SUPT4H1; POLR2L
REACTOME_RESOLUTION_OF_SISTER_CHROMATID_COHESION	0.973503	1	0.00238017	0.357417	0.810305	117	TUBB2B; TUBB6; TUBA4A; TUBA8; TUBB2A; SKA2; CENPE; SKA1; NDC80; PPP2R5B; RCC2; KIF18A; NUDC; CENPP; SEH1L; CENPA; PPP2CA; DYNC1LI2; CDC20; MAD1L1; NUP160; PLK1; CLIP1; STAG2; MAD2L1; KIF2A; KNTC1; RANGAP1; SPC25; CCNB1; SGO2; PPP2R5E; TUBA1B; TUBB3; CENPC; RANBP2; MAPRE1; CENPF; HDAC8; CENPH; DYNC1I1; SEC13; AHCTF1; NDE1; SPDL1; RAD21; CCNB2; BUB1; TUBB4B; KNL1; DYNC1I2; DYNC1LI1; ZW10; CENPI; SG…
REACTOME_NUCLEOTIDE_EXCISION_REPAIR	0.973803	1	0.00236629	0.355176	0.803496	110	CDK7; CETN2; TFPT; USP45; PIAS3; DDB2; LIG3; UVSSA; INO80C; POLR2A; INO80B; POLE4; RUVBL1; POLR2D; RFC3; COPS3; COPS8; UBE2N; PARP1; POLD4; PPIE; POLR2H; UBE2V2; POLR2I; LIG1; UBE2I; POLR2C; RPS27A; COPS2; COPS5; POLR2E; RAD23B; GTF2H2; ACTB; POLE2; POLR2F; PRPF19; AQR; ERCC6; RBX1; SUMO1; COPS4; ACTR8; GTF2H1; ERCC4; POLR2L; UBA52; POLD1; HMGN1; ERCC5; RFC1; SUMO2; USP7; TCEA1; ERCC8; RFC4; POLR…
REACTOME_GLOBAL_GENOME_NUCLEOTIDE_EXCISION_REPAIR_GG_NER	0.975502	1	0.00228624	0.347078	0.776982	84	CDK7; CETN2; TFPT; USP45; PIAS3; DDB2; LIG3; INO80C; INO80B; POLE4; RUVBL1; RFC3; COPS3; COPS8; UBE2N; PARP1; POLD4; UBE2V2; LIG1; UBE2I; RPS27A; COPS2; COPS5; RAD23B; GTF2H2; ACTB; POLE2; RBX1; SUMO1; COPS4; ACTR8; GTF2H1; ERCC4; UBA52; POLD1; ERCC5; RFC1; SUMO2; RFC4; DDB1; RFC2; MNAT1; SUMO3; GTF2H4; CUL4A; PARP2; POLE; ACTL6A; ACTR5; ERCC1
REACTOME_SIGNALING_BY_NTRKS	0.976002	1	0.00226221	0.356435	0.808672	120	ADORA2A; ID1; EGR1; GAB1; MEF2C; DNM1; PTPRS; SRC; ID2; HRAS; AP2A2; MAPKAPK2; NAB2; DUSP4; PIK3CA; KRAS; LYL1; IRS1; PPP2CA; RALB; DUSP3; JUNB; DUSP7; RALGDS; EGR3; NAB1; MAPK13; CDK5R1; CDK5R2; NRAS; RALA; ID3; FOSL1; RAPGEF1; MAPK12; MAP2K1; PLCG1; RIT1; MAPKAPK3; EGR2; SRF; ATF1; DNAL4; RAP1A; VRK3; YWHAB; SGK1; MAPK3; DOCK3; RPS6KA1; RRAD; MEF2D; FURIN; GRB2; STAT3; AP2A1; TRIB1; FOS; MAPK7;…
REACTOME_REGULATION_OF_PTEN_GENE_TRANSCRIPTION	0.977302	1	0.00219863	0.333914	0.734341	57	EGR1; RING1; JUN; SNAI1; MECOM; ATN1; CHD3; RRAGD; RRAGB; HDAC5; GATAD2A; KDM1A; RNF2; SCMH1; RBBP4; GATAD2B; EED; HDAC7; LAMTOR5; MAPK3; MTA3; LAMTOR1; RRAGA
REACTOME_BIOSYNTHESIS_OF_THE_N_GLYCAN_PRECURSOR_DOLICHOL_LIPID_LINKED_OLIGOSACCHARIDE_LLO_AND_TRANSFER_TO_A_NASCENT_PROTEIN	0.979202	1	0.00210256	0.338583	0.752002	70	ST8SIA4; NEU1; GFUS; SLC35A1; CTSA; ST3GAL6; GLB1; DPAGT1; NPL; ST6GALNAC4; NUDT14; NEU4; AMDHD2; ST6GAL1; PMM1; ST6GALNAC3; GMDS; ST3GAL2; DPM1; SRD5A3; FCSK; ALG13; MVD; ALG10; DHDDS; FUOM; NUS1; ST3GAL5; ALG6; ALG9; MPDU1; GMPPB; GFPT2; PGM3; ST6GAL2; ALG5; ALG2; SLC17A5; GNE; PMM2; ALG12; DOLPP1; ALG11; UAP1; ST6GALNAC6
REACTOME_INTERLEUKIN_17_SIGNALING	0.980102	1	0.00205563	0.336786	0.746419	67	MEF2C; JUN; MAP2K3; MAP2K6; MAPKAPK2; DUSP4; MAP3K8; NFKB1; PPP2CA; IRAK1; UBE2N; DUSP3; DUSP7; SKP1; TRAF6; RPS27A; MAP2K1; UBE2V1; MAPKAPK3; ATF1; IL17RB; UBA52; VRK3; MAPK3; IKBKB; RPS6KA1; CUL1; IL17RC; MAPK8; FOS; MAPK7; PPP2CB
REACTOME_TRANSCRIPTION_COUPLED_NUCLEOTIDE_EXCISION_REPAIR_TC_NER	0.985401	1	0.00175599	0.334573	0.746631	78	CDK7; LIG3; UVSSA; POLR2A; POLE4; POLR2D; RFC3; COPS3; COPS8; POLD4; PPIE; POLR2H; POLR2I; LIG1; POLR2C; RPS27A; COPS2; COPS5; POLR2E; GTF2H2; POLE2; POLR2F; PRPF19; AQR; ERCC6; RBX1; COPS4; GTF2H1; ERCC4; POLR2L; UBA52; POLD1; HMGN1; ERCC5; RFC1; USP7; TCEA1; ERCC8; RFC4; POLR2B; DDB1; RFC2; MNAT1; ISY1; GTF2H4; CUL4A
REACTOME_MITOTIC_SPINDLE_CHECKPOINT	0.990001	1	0.00144989	0.339524	0.768088	110	UBE2E1; SKA2; CENPE; ANAPC15; SKA1; NDC80; PPP2R5B; RCC2; KIF18A; NUDC; CENPP; SEH1L; CENPA; PPP2CA; DYNC1LI2; CDC20; MAD1L1; ANAPC10; NUP160; PLK1; ANAPC7; CLIP1; ANAPC4; MAD2L1; UBE2D1; KIF2A; CDC23; KNTC1; RANGAP1; SPC25; SGO2; PPP2R5E; CENPC; RANBP2; MAPRE1; CENPF; CENPH; ANAPC16; DYNC1I1; SEC13; AHCTF1; ANAPC2; NDE1; SPDL1; BUB1; ANAPC1; KNL1; DYNC1I2; DYNC1LI1; ZW10; CENPI; UBE2C; SGO1; CDC…
REACTOME_PEROXISOMAL_PROTEIN_IMPORT	0.991701	1	0.00131978	0.31047	0.681749	55	PEX5; EPHX2; ACOX1; HAO1; PEX1; HMGCL; RPS27A; PEX13; UBE2D1; DHRS4; DECR2; NUDT19; IDE; PECR; ZFAND6; BAAT; ACOX3; PEX10; ECI2; UBA52; UBE2D3; USP9X; SLC27A2; ACOT8; PEX2; PEX6; PEX14; CRAT; GSTK1; HSD17B4; TYSND1; UBB
REACTOME_TP53_REGULATES_TRANSCRIPTION_OF_DNA_REPAIR_GENES	0.992201	1	0.00127909	0.31493	0.69451	61	CDK7; JUN; DDB2; MDC1; POLR2A; POLR2D; SSRP1; POLR2H; GTF2F2; CCNT2; POLR2I; POLR2C; POLR2E; MSH2; ELOC; GTF2H2; POLR2F; PMS2; SUPT16H; ELOB; GTF2H1; SUPT4H1; POLR2L
REACTOME_REGULATION_OF_EXPRESSION_OF_SLITS_AND_ROBOS	0.993001	1	0.00121123	0.347531	0.795223	162	PSMB8; RPS9; ROBO2; ZSWIM8; MAGOHB; MSI1; PSMA6; PSMD6; ETF1; PSMA3; EIF4A3; PSMC1; PSMD12; PSMA5; PSME3; PSMB2; UPF3A; RPS26; LDB1; RPS25; PSMB5; NCBP1; PSME4; PSMD1; RPL38; PSMD13; UPF2; PSMA4; PSMC2; PSMB3; PSMA2; PSMD8; RPS27A; PSMC3; DAG1; FAU; PSMD11; GSPT1; RPS18; RPL7; RPL23; MAGOH; RNPS1; RPL21; ELOC; PSMD3; PSMB1; RPL35; RPL27; RPL7A; PSMA7; RPL5; RPL8; ELOB; PSMD7; CUL2; RPL18A; RBX1; …
REACTOME_PROTEIN_LOCALIZATION	0.994601	1	0.00106298	0.341746	0.780905	154	PAM16; BAG6; PEX5; GRPEL1; FXN; CHCHD4; HSPD1; EPHX2; TAZ; ACOX1; TIMM13; CHCHD2; ATAD1; CHCHD7; TOMM22; TIMM23; HSPA9; TIMM50; TOMM40; HAO1; ATP5MC1; TOMM5; PEX1; ALDH3A2; TIMM10; SLC25A4; TOMM6; VAMP2; STX1A; GFER; HMGCL; TIMM8B; RPS27A; TIMM9; PEX13; UBE2D1; EMD; GRPEL2; SAMM50; PITRM1; UBL4A; DHRS4; PMPCA; CHCHD3; DECR2; NUDT19; ABCD2; TIMM44; IDE; SGTA; BCS1L; PECR; PMPCB; ZFAND6; HSCB; COQ2…
REACTOME_COMPLEX_I_BIOGENESIS	0.9953	1	0.000991345	0.30081	0.66154	57	NDUFA6; NDUFA3; NDUFAF4; NDUFAF2; NDUFB4; NDUFS3; NDUFAB1; NDUFS6; NDUFAF1; TMEM126B; NDUFAF6; NDUFA12; NDUFB10; NDUFB3; NDUFS5; NDUFA9; NDUFAF5; TIMMDC1; NDUFS1; NDUFAF7; NUBPL; NDUFA7
REACTOME_RESPONSE_OF_EIF2AK4_GCN2_TO_AMINO_ACID_DEFICIENCY	0.9957	1	0.000948031	0.320488	0.722202	99	RPS9; ASNS; CEBPB; EIF2S1; ATF3; EIF2S2; ATF4; TRIB3; RPS26; RPS25; EIF2S3; RPL38; RPS27A; FAU; RPS18; RPL7; RPL23; RPL21; RPL35; RPL27; RPL7A; RPL5; CEBPG; RPL8; RPL18A; RPL12; RPL37A; UBA52; RPL24; RPS13; RPL22L1; RPL36AL; RPL26; RPS27L; RPS15; RPL4; RPS16; RPL9; RPS7; RPL30; RPS17; RPL6; RPL27A; RPS3A; RPL37; RPS5; RPS27; RPL10A; RPL14; RPL22; RPS21; RPL29; RPL36; RPL26L1; RPL15; RPS6; RPLP2; …
REACTOME_SELENOAMINO_ACID_METABOLISM	0.9962	1	0.000890987	0.325574	0.736649	111	RPS9; CBS; EEF1E1; IARS1; AHCY; AIMP2; KARS1; MARS1; RPS26; RARS1; RPS25; EPRS1; TXNRD1; LARS1; RPL38; RPS27A; FAU; PAPSS1; RPS18; GNMT; SARS1; RPL7; RPL23; RPL21; DARS1; RPL35; RPL27; RPL7A; RPL5; RPL8; RPL18A; RPL12; RPL37A; UBA52; RPL24; RPS13; GSR; RPL22L1; RPL36AL; RPL26; RPS27L; RPS15; RPL4; RPS16; SECISBP2; RPL9; RPS7; RPL30; RPS17; SCLY; RPL6; RPL27A; RPS3A; RPL37; RPS5; RPS27; RPL10A; RP…
REACTOME_COPII_MEDIATED_VESICLE_TRANSPORT	0.9968	1	0.00081738	0.299618	0.662399	64	CD59; SEC24B; PPP6R1; STX17; SEC24D; TRAPPC2L; SAR1B; SEC22A; GOLGA2; COL7A1; LMAN1; SEC23A; GOSR2; CNIH3; CTSC; NAPA; TRAPPC9; TRAPPC2; BET1; SEC23IP; SEC13; CSNK1D; TFG; NSF; ANKRD28; LMAN2L; SCFD1; MCFD2; SEC22C; TRAPPC3; TRAPPC5; SEC16B; SEC16A; YKT6
REACTOME_HDR_THROUGH_HOMOLOGOUS_RECOMBINATION_HRR	0.9968	1	0.00081738	0.303661	0.673004	67	EXO1; RHNO1; RAD17; EME2; POLE4; RFC3; RAD51C; EME1; MRE11; POLD4; DNA2; BLM; RPS27A; RAD51B; POLH; SLX4; POLE2; RAD9A; GEN1; RMI1; BARD1; RTEL1; UBA52; POLD1; RAD1; RFC1; HUS1; RFC4; RFC2; RAD50; TOP3A; RMI2; POLE; UBB; BRCA2; CHEK1; RFC5; RPA1; PALB2; RAD51D; PCNA
REACTOME_REGULATION_OF_TP53_ACTIVITY_THROUGH_PHOSPHORYLATION	0.9972	1	0.000764435	0.311793	0.699204	88	CSNK2B; TAF9B; EXO1; TP53INP1; TAF5; RHNO1; RAD17; RFC3; PRKAA1; MRE11; DNA2; SSRP1; TAF12; TAF4; BLM; TBP; HIPK2; TPX2; PRKAG2; RPS27A; CDK5R1; CHEK2; RAD9A; RMI1; SUPT16H; TAF4B; TAF9; CSNK2A1; BARD1; MAPKAPK5; PLK3; DYRK2; UBA52; RAD1; HUS1; RFC4; TAF11; RFC2; NOC2L; RAD50; TOP3A; RMI2; AURKA; UBB; CCNA2; CHEK1; TAF13; RFC5; PRKAB1; RPA1; TAF2; CSNK2A2; MDM4; TAF6; TAF3; MDM2; TAF15; TAF7L
REACTOME_EUKARYOTIC_TRANSLATION_INITIATION	0.9973	1	0.000750623	0.325025	0.736985	118	RPS9; EIF2S1; EIF2S2; EIF3J; EIF5B; EIF4E; RPS26; RPS25; EIF3D; EIF3M; EIF2S3; EIF2B3; EIF5; RPL38; EIF2B2; EIF4EBP1; EIF4A1; RPS27A; FAU; EIF4H; RPS18; RPL7; RPL23; EIF3I; RPL21; EIF3B; RPL35; RPL27; EIF3H; EIF3C; RPL7A; EIF3E; RPL5; RPL8; EIF1AX; RPL18A; RPL12; RPL37A; UBA52; RPL24; RPS13; RPL22L1; EIF4G1; RPL36AL; RPL26; RPS27L; RPS15; RPL4; RPS16; RPL9; RPS7; RPL30; EIF3G; RPS17; EIF3A; RPL6;…
REACTOME_HIV_LIFE_CYCLE	0.9978	1	0.000677396	0.331983	0.757503	146	CDK7; RNGTT; VPS28; HMGA1; TAF9B; TAF5; CXCR4; MVB12B; POLR2A; XRCC4; SEH1L; POLR2D; NUP88; XRCC5; LIG4; RANBP1; NMT2; NUP210; RAN; SSRP1; NCBP1; POLR2H; GTF2F2; CHMP4A; TAF12; TAF4; CCNT2; POLR2I; GTF2A2; LIG1; KPNA1; TBP; NUP160; XRCC6; BANF1; POLR2C; NUP153; RPS27A; POLR2E; NUP42; NDC1; ELOC; PPIA; GTF2H2; FEN1; RANGAP1; POLR2F; NUP155; GTF2E1; SUPT16H; TAF4B; TAF9; ELOB; RAE1; RANBP2; NUP35; …
REACTOME_RAB_REGULATION_OF_TRAFFICKING	0.9988	1	0.000500039	0.315284	0.714897	118	RIN2; TSC2; DENND2D; TBC1D10C; SBF2; TRAPPC12; RIN3; DENND2A; DENND6B; RAB8B; AKT3; HPS4; TRAPPC2L; TBC1D24; RAB39B; MON1A; OPTN; GGA2; TBC1D25; YWHAE; RAB27A; SYTL1; RAB3IP; GDI1; TBC1D2; TBC1D14; GDI2; MADD; TRAPPC9; RAB5B; TRAPPC2; DENND5A; GABARAP; GGA3; CHM; RAB11B; ULK1; RAB10; TBC1D16; TBC1D17; RIC1; RAB4A; TBC1D13; DENND6A; CCZ1; RAB35; RAB31; GABARAPL2; DENND1B; RAB38; AKT1; DENND2B
REACTOME_NONSENSE_MEDIATED_DECAY_NMD	0.999	1	0.000456426	0.306039	0.692894	113	RPS9; MAGOHB; ETF1; EIF4A3; UPF3A; PPP2CA; RPS26; RPS25; NCBP1; RPL38; UPF2; RPS27A; FAU; GSPT1; RPS18; RPL7; RPL23; MAGOH; RNPS1; RPL21; RPL35; RPL27; RPL7A; RPL5; RPL8; RPL18A; RPL12; RPL37A; UBA52; RPL24; RPS13; RPL22L1; EIF4G1; RPL36AL; RPL26; RPS27L; SMG9; RPS15; RPL4; RPS16; RPL9; RPS7; RPL30; PPP2R2A; RPS17; RPL6; RPL27A; RPS3A; RBM8A; RPL37; RPS5; SMG7; RPS27; RPL10A; RPL14; RPL22; RPS21;…
REACTOME_RAB_GEFS_EXCHANGE_GTP_FOR_GDP_ON_RABS	0.999	1	0.000456426	0.294067	0.658928	86	RIN2; DENND2D; SBF2; TRAPPC12; RIN3; DENND2A; DENND6B; RAB8B; AKT3; HPS4; TRAPPC2L; RAB39B; MON1A; YWHAE; RAB27A; RAB3IP; GDI1; GDI2; MADD; TRAPPC9; RAB5B; TRAPPC2; DENND5A; CHM; ULK1; RAB10; RIC1; DENND6A; CCZ1; RAB35; RAB31; DENND1B; RAB38; AKT1; DENND2B
REACTOME_AMINO_ACIDS_REGULATE_MTORC1	0.9995	1	0.000322661	0.266524	0.584694	54	ATP6V1E2; MIOS; ATP6V1G2; CASTOR1; SEH1L; BMT2; RRAGD; SZT2; TCIRG1; NPRL2; RRAGB; ATP6V0D1; WDR59; ATP6V1C2; ATP6V1A; ATP6V1G3; SEC13; SESN1; LAMTOR5; LAMTOR1; RRAGA; ATP6V0E1; RRAGC; CASTOR2; ATP6V1E1; C12orf66; RPTOR; MTOR; ATP6V1H; LAMTOR3; ITFG2; ATP6V0E2; WDR24; FNIP2; FNIP1; LAMTOR2; ATP6V1B2; SH3BP4; RHEB; ATP6V0B
REACTOME_INFLUENZA_INFECTION	0.9996	1	0.000288582	0.317337	0.725129	154	RPS9; POLR2A; ISG15; IPO5; KPNA3; SEH1L; POLR2D; NUP88; RPS26; RPS25; PARP1; NUP210; RAN; POLR2H; GTF2F2; POLR2I; RPL38; KPNA1; NUP160; POLR2C; NUP153; RPS27A; FAU; POLR2E; NUP42; RPS18; RPL7; RPL23; NDC1; RPL21; POLR2F; RPL35; RPL27; HSP90AA1; NUP155; RPL7A; DNAJC3; RPL5; RPL8; RAE1; RPL18A; RANBP2; NUP35; RPL12; POLR2L; RPL37A; UBA52; RPL24; RPS13; SEC13; KPNA4; RPL22L1; RPL36AL; RPL26; RPS27L;…
REACTOME_RESPIRATORY_ELECTRON_TRANSPORT	0.9996	1	0.000288582	0.289708	0.653937	103	NDUFA6; NDUFA3; NDUFAF4; NDUFAF2; COX7B; NDUFB4; SCO1; LRPPRC; CYCS; COX5A; NDUFS3; NDUFAB1; NDUFS6; NDUFAF1; COX18; TMEM126B; NDUFA4; COX16; NDUFAF6; TRAP1; TACO1; NDUFA12; ETFB; NDUFB10; NDUFB3; UQCRFS1; NDUFS5; NDUFA9; COX14; COQ10A; NDUFAF5; TIMMDC1; NDUFS1; COX6C; UQCRQ; NDUFAF7; COX4I1; UQCRC2; NUBPL; NDUFA7; COX19; UQCRC1; MT-ND5; SDHB; COX7A2L; COX11; SURF1; UQCR11; NDUFB6
REACTOME_RESPIRATORY_ELECTRON_TRANSPORT_ATP_SYNTHESIS_BY_CHEMIOSMOTIC_COUPLING_AND_HEAT_PRODUCTION_BY_UNCOUPLING_PROTEINS	0.9997	1	0.000249907	0.298637	0.678499	125	SLC25A27; NDUFA6; NDUFA3; NDUFAF4; NDUFAF2; COX7B; NDUFB4; SCO1; LRPPRC; ATP5MC1; CYCS; COX5A; NDUFS3; NDUFAB1; NDUFS6; ATP5MC3; NDUFAF1; COX18; TMEM126B; ATP5PB; ATP5MF; NDUFA4; COX16; NDUFAF6; ATP5PF; TRAP1; TACO1; ATP5MG; NDUFA12; ETFB; NDUFB10; NDUFB3; UQCRFS1; ATP5MC2; NDUFS5; NDUFA9; COX14; COQ10A; NDUFAF5; TIMMDC1; NDUFS1; COX6C; UQCRQ; NDUFAF7; COX4I1; ATP5F1A; UQCRC2; NUBPL; NDUFA7; ATP5…
REACTOME_THE_CITRIC_ACID_TCA_CYCLE_AND_RESPIRATORY_ELECTRON_TRANSPORT	0.9998	1	0.000204038	0.313046	0.717135	168	SLC25A27; PDK1; LDHB; NDUFA6; RXRA; HAGH; NDUFA3; LDHA; NDUFAF4; NDUFAF2; COX7B; D2HGDH; NDUFB4; SCO1; LRPPRC; ATP5MC1; CYCS; COX5A; DLAT; NDUFS3; NDUFAB1; NDUFS6; SLC16A1; ATP5MC3; NDUFAF1; COX18; TMEM126B; ATP5PB; SLC16A3; ATP5MF; NDUFA4; COX16; NDUFAF6; ATP5PF; TRAP1; TACO1; SUCLA2; ATP5MG; NDUFA12; MDH2; ETFB; NNT; NDUFB10; IDH2; NDUFB3; UQCRFS1; ATP5MC2; NDUFS5; NDUFA9; COX14; COQ10A; BSG; S…
REACTOME_REGULATION_OF_TP53_ACTIVITY	0.9999	1	0.00014427	0.311787	0.712554	155	DAXX; CSNK2B; PPP1R13L; EHMT1; TAF9B; EXO1; TP53INP1; MAP2K6; TAF5; PRDM1; RHNO1; PIP4K2B; RAD17; L3MBTL1; ZNF385A; TP63; CHD3; RNF34; RFC3; PPP2CA; BRPF3; AKT3; PRKAA1; MRE11; DNA2; PRMT5; SSRP1; TAF12; TAF4; BLM; POU4F1; TBP; HIPK2; TPX2; PRKAG2; RPS27A; CDK5R1; GATAD2A; CHEK2; MAPKAP1; JMY; RAD9A; RMI1; RBBP4; SUPT16H; TAF4B; TAF9; KMT5A; GATAD2B; CSNK2A1; BARD1; MAPKAPK5; PLK3; EHMT2; PPP1R13…
REACTOME_SRP_DEPENDENT_COTRANSLATIONAL_PROTEIN_TARGETING_TO_MEMBRANE	0.9999	1	0.00014427	0.284774	0.644333	111	RPS9; RPS26; RPS25; RPL38; RPS27A; FAU; RPS18; RPL7; RPL23; RPL21; RPL35; RPL27; DDOST; RPL7A; SEC11A; SRP54; RPL5; RPL8; SSR2; RPL18A; SRP72; RPL12; RPL37A; UBA52; RPL24; RPS13; RPL22L1; RPL36AL; RPL26; RPS27L; RPS15; RPL4; SPCS2; RPS16; RPN2; RPL9; RPS7; RPL30; SRP14; TRAM1; RPS17; RPL6; RPL27A; RPS3A; SEC61G; RPL37; SRP19; RPS5; RPS27; RPL10A; RPL14; RPL22; RPS21; RPL29; RPL36; RPL26L1; RPL15;…
REACTOME_CELLULAR_RESPONSE_TO_STARVATION	1	1	0	0.29088	0.664486	153	RPS9; ASNS; CEBPB; ATP6V1E2; EIF2S1; ATF3; EIF2S2; MIOS; ATF4; ATP6V1G2; CASTOR1; SEH1L; TRIB3; RPS26; RPS25; BMT2; RRAGD; SZT2; TCIRG1; EIF2S3; NPRL2; RPL38; RRAGB; RPS27A; FAU; ATP6V0D1; RPS18; RPL7; RPL23; RPL21; WDR59; RPL35; RPL27; RPL7A; RPL5; CEBPG; RPL8; RPL18A; RPL12; ATP6V1C2; RPL37A; ATP6V1A; UBA52; RPL24; ATP6V1G3; RPS13; SEC13; SESN1; RPL22L1; RPL36AL; RPL26; LAMTOR5; RPS27L; RPS15; …
REACTOME_EUKARYOTIC_TRANSLATION_ELONGATION	1	1	0	0.277607	0.623867	92	RPS9; RPS26; RPS25; RPL38; RPS27A; FAU; RPS18; RPL7; RPL23; RPL21; RPL35; RPL27; RPL7A; RPL5; RPL8; RPL18A; RPL12; RPL37A; UBA52; RPL24; RPS13; RPL22L1; RPL36AL; RPL26; RPS27L; RPS15; RPL4; RPS16; RPL9; RPS7; RPL30; RPS17; RPL6; RPL27A; RPS3A; RPL37; RPS5; RPS27; RPL10A; RPL14; RPL22; RPS21; RPL29; RPL36; RPL26L1; RPL15; RPS6; RPLP2; RPS10; RPS12; RPL35A; RPL23A; RPL32; EEF1A2; RPS24; RPS11

## Sheet: fgsea_reactome_CCMCL_sgPAX5
pathway	pval	padj	log2err	ES	NES	size	leadingEdge
REACTOME_IMMUNOREGULATORY_INTERACTIONS_BETWEEN_A_LYMPHOID_AND_A_NON_LYMPHOID_CELL	3.00014e-08	5.85197e-06	0.719513	0.662336	1.48479	123	ITGB2; CD22; IGLV6-57; HLA-C; LILRB4; IGLV1-44; CD19; IGLV1-47; TYROBP; IGKV3-20; CD40; IGKV2-30; IGKV2D-28; HCST; ICAM1; ITGA4; CD1D; SLAMF6; HLA-E; IGLV1-40; FCGR2B; IGKV1-12; HLA-A; CD247; JAML; IGLV2-8; IGKV2D-30; IFITM1; ULBP1; ICAM3; SIGLEC7; SIGLEC9; MICA; CLEC4G; ICAM5; FCGR1A; KLRK1; SELL; IGKV2D-40; ICAM2; OSCAR; IGHV4-59; B2M; COL1A1; IGLC2; LILRA2; HLA-B; IGLC3; IGHV2-70; HLA-F; NECTI…
REACTOME_INTERFERON_GAMMA_SIGNALING	3.10449e-08	5.85197e-06	0.719513	0.716899	1.58012	79	IRF1; GBP4; HLA-C; HLA-DQB1; GBP1; OASL; HLA-DQA1; MT2A; HLA-DPA1; IRF4; TRIM26; IFI30; HLA-DRA; ICAM1; HLA-DPB1; HLA-E; TRIM22; CIITA; HLA-DRB1; IRF7; HLA-DRB5; HLA-A; IRF8; IRF9; GBP3; PML; HLA-DRB4; HLA-DQA2; SOCS1; HLA-DRB3; TRIM21; OAS1; HLA-H; FCGR1A; STAT1; TRIM5; JAK1
REACTOME_INTERFERON_ALPHA_BETA_SIGNALING	2.73238e-07	3.43369e-05	0.674963	0.728288	1.58347	60	EGR1; IFIT3; IFIT2; XAF1; IRF1; IFIT1; HLA-C; OASL; IRF4; ISG15; MX1; HLA-E; IRF7; USP18; IFIT5; HLA-A; IRF8; IRF9; IFITM1; IFI27; RSAD2; SOCS1; OAS1; ADAR; IFI6; HLA-H; SAMHD1; IFITM3; STAT1; JAK1; MX2; PTPN6; HLA-B; IFI35; HLA-F
REACTOME_CELL_SURFACE_INTERACTIONS_AT_THE_VASCULAR_WALL	1.24067e-06	0.000116933	0.643552	0.613305	1.38271	146	ITGB2; VPREB3; IGLV6-57; IGLV1-44; CAV1; IGLV1-47; IGKV3-20; PECAM1; IGKV2-30; IGKV2D-28; VPREB1; ITGA4; IGLV1-40; PIK3R1; SDC1; SLC3A2; IGKV1-12; JAM2; JAML; SLC7A5; IGLV2-8; IGKV2D-30; IGHM; SLC7A7; SOS1; INPP5D; TGFB1; IGLL1; CD48; SELPLG; TNFRSF10B; SPN; SELL; CD74; IGKV2D-40; PIK3R2; LCK; TSPAN7; IGHV4-59; L1CAM; PTPN6; COL1A1; IGLC2; GYPC; CD84; IGLC3; IGHV2-70; IGHA1
REACTOME_CD22_MEDIATED_BCR_REGULATION	2.3876e-05	0.00180025	0.57561	0.695156	1.50234	53	CD22; IGLV6-57; CD79B; IGLV1-44; IGLV1-47; IGKV3-20; IGKV2-30; IGKV2D-28; IGLV1-40; IGKV1-12; IGLV2-8; IGKV2D-30; CD79A; IGHM; IGHD; IGKV2D-40; IGHV4-59; PTPN6; IGLC2; IGLC3; IGHV2-70
REACTOME_INTERLEUKIN_4_AND_INTERLEUKIN_13_SIGNALING	0.000100962	0.00634375	0.538434	0.635764	1.39964	77	FCER2; ITGB2; FOS; IL2RG; IRF4; ICAM1; VEGFA; IL4R; PIM1; IGHG1; PIK3R1; BCL2L1; HMOX1; S1PR1; SOCS1; IL23A; TGFB1; STAT1; JAK1; FSCN1; HIF1A; LAMA5; MYC; CDKN1A; FOXO1; IGHG4
REACTOME_RESPONSE_OF_EIF2AK4_GCN2_TO_AMINO_ACID_DEFICIENCY	0.000223326	0.011489	0.518848	0.60567	1.3474	99	RPS9; RPL26; RPL9; RPL34; RPL22L1; RPS7; CEBPB; RPS3A; RPS15A; RPL17; RPS29; RPL7; RPS17; RPL39; RPL31; RPL41; RPL36A; RPL23; ASNS; RPS27; RPL35; RPS24; DDIT3; EIF2S3; RPSA; RPL5; RPL27; RPS10; RPS21; RPL13A; RPL30; RPL6; RPL3; RPL15; RPS27A; RPLP1; TRIB3; RPL13; RPL4; RPLP0; RPL36; RPL12; RPS18; RPL37A; FAU; RPS3; RPL21; ATF3; RPS25; RPS23; RPL22; RPL35A; RPL18; ATF4; RPL37; RPL7A; RPS20; RPS2; …
REACTOME_EUKARYOTIC_TRANSLATION_ELONGATION	0.000243798	0.011489	0.518848	0.614831	1.36355	92	RPS9; RPL26; RPL9; RPL34; RPL22L1; RPS7; EEF2; RPS3A; RPS15A; RPL17; RPS29; RPL7; RPS17; RPL39; RPL31; RPL41; RPL36A; RPL23; RPS27; RPL35; RPS24; RPSA; RPL5; RPL27; RPS10; EEF1D; RPS21; RPL13A; RPL30; RPL6; RPL3; RPL15; RPS27A; RPLP1; RPL13; RPL4; RPLP0; RPL36; RPL12; RPS18; RPL37A; FAU; RPS3; RPL21; EEF1A2; RPS25; RPS23; RPL22; RPL35A; RPL18; RPL37; RPL7A; RPS20; RPS2; RPS16; RPS4Y1; RPS28; RPL8…
REACTOME_ANTIGEN_ACTIVATES_B_CELL_RECEPTOR_BCR_LEADING_TO_GENERATION_OF_SECOND_MESSENGERS	0.000321264	0.0124552	0.498493	0.618523	1.36244	78	CD22; IGLV6-57; CD79B; IGLV1-44; CD19; IGLV1-47; IGKV3-20; IGKV2-30; IGKV2D-28; IGLV1-40; PIK3R1; IGKV1-12; VAV1; IGLV2-8; IGKV2D-30; CD79A; IGHM; IGHD; CALM1; SOS1; BLNK; ORAI2; IGKV2D-40; IGHV4-59; PTPN6; IGLC2; IGLC3; IGHV2-70
REACTOME_FCGR_ACTIVATION	0.000330378	0.0124552	0.498493	0.642255	1.39642	60	IGLV6-57; IGLV1-44; IGLV1-47; IGKV3-20; IGKV2-30; IGKV2D-28; IGLV1-40; IGHG1; IGKV1-12; CD247; IGLV2-8; IGKV2D-30; IGHG2; FCGR1A; IGKV2D-40; IGHV4-59; IGLC2; IGHG4; IGLC3; IGHV2-70
REACTOME_CREATION_OF_C4_AND_C2_ACTIVATORS	0.000847194	0.0290356	0.477271	0.646685	1.39758	53	IGLV6-57; IGLV1-44; IGLV1-47; IGKV3-20; IGKV2-30; IGKV2D-28; IGLV1-40; IGHG1; IGKV1-12; IGLV2-8; IGKV2D-30; IGHG2; IGKV2D-40; IGHV4-59; IGLC2; IGHG4; IGLC3; IGHV2-70
REACTOME_SRP_DEPENDENT_COTRANSLATIONAL_PROTEIN_TARGETING_TO_MEMBRANE	0.000948031	0.029784	0.477271	0.572208	1.27827	111	RPS9; RPL26; RPL9; RPL34; RPL22L1; RPS7; RPS3A; RPS15A; RPL17; RPS29; RPL7; RPS17; RPL39; RPL31; RPL41; RPL36A; RPL23; TRAM1; RPS27; RPL35; RPS24; SEC11C; RPSA; RPL5; RPL27; RPS10; RPS21; RPL13A; RPL30; RPL6; RPL3; RPL15; RPS27A; SRPRB; RPLP1; RPL13; DDOST; RPL4; RPLP0; RPL36; RPL12; RPS18; RPL37A; FAU; RPS3; SSR2; RPL21; RPS25; RPN1; RPS23; SPCS1; RPL22; RPL35A; RPL18; RPL37; RPL7A; RPS20; RPS2;…
REACTOME_SELENOAMINO_ACID_METABOLISM	0.00109529	0.0299904	0.45506	0.571058	1.2757	111	RPS9; RPL26; RPL9; RPL34; RPL22L1; RPS7; RPS3A; RPS15A; RPL17; RPS29; RPL7; RPS17; RPL39; RPL31; RPL41; RPL36A; CBS; RPL23; RPS27; EEF1E1; AHCY; RPL35; RPS24; RPSA; RPL5; RPL27; SARS1; RPS10; MARS1; RPS21; RPL13A; RPL30; RPL6; RPL3; RPL15; RPS27A; RPLP1; RPL13; RPL4; RPLP0; RPL36; RPL12; RPS18; RPL37A; FAU; RPS3; RPL21; DARS1; EEFSEC; RPS25; RPS23; RPL22; RPL35A; RPL18; RPL37; RPL7A; RPS20; RPS2;…
REACTOME_NONSENSE_MEDIATED_DECAY_NMD	0.0011137	0.0299904	0.45506	0.568556	1.27096	113	RPS9; RPL26; RPL9; RPL34; RPL22L1; RPS7; RPS3A; RPS15A; RPL17; RPS29; RPL7; RPS17; RPL39; RPL31; RPL41; RPL36A; RPL23; RPS27; RPL35; RPS24; RPSA; RPL5; RPL27; RPS10; SMG7; RPS21; RPL13A; RPL30; RPL6; RPL3; RPL15; RPS27A; UPF2; RPLP1; RPL13; RPL4; RPLP0; EIF4G1; RPL36; RPL12; SMG6; RPS18; RPL37A; FAU; RPS3; RPL21; RPS25; EIF4A3; RPS23; RPL22; RPL35A; RPL18; SMG9; RBM8A; RPL37; PNRC2; RPL7A; RPS20;…
REACTOME_EUKARYOTIC_TRANSLATION_INITIATION	0.00189981	0.0477486	0.335069	0.562178	1.25831	118	RPS9; RPL26; RPL9; RPL34; RPL22L1; RPS7; RPS3A; RPS15A; RPL17; RPS29; RPL7; RPS17; RPL39; RPL31; RPL41; RPL36A; RPL23; RPS27; EIF3E; RPL35; RPS24; EIF4EBP1; EIF2S3; RPSA; RPL5; RPL27; RPS10; RPS21; RPL13A; RPL30; RPL6; RPL3; RPL15; RPS27A; EIF4B; RPLP1; RPL13; RPL4; RPLP0; EIF4A2; EIF4G1; RPL36; RPL12; RPS18; RPL37A; FAU; RPS3; RPL21; RPS25; RPS23; RPL22; RPL35A; RPL18; RPL37; RPL7A; RPS20; RPS2;…
REACTOME_REGULATION_OF_INSULIN_LIKE_GROWTH_FACTOR_IGF_TRANSPORT_AND_UPTAKE_BY_INSULIN_LIKE_GROWTH_FACTOR_BINDING_PROTEINS_IGFBPS	0.00209979	0.0494763	0.31828	0.606188	1.32788	69	IGFBP2; IGFBP7; IGFBP4; MELTF; NOTUM; APOL1; CST3; PLG; LGALS1; TMEM132A; KLK1; C4A; VWA1; FAM20C; FSTL1; FSTL3; APLP2; PRKCSH; MXRA8; P4HB; SHISA5; MIA3; LAMC1
REACTOME_FCGR3A_MEDIATED_IL10_SYNTHESIS	0.00259974	0.0576531	0.285313	0.591103	1.30438	81	IGLV6-57; IGLV1-44; IGLV1-47; IGKV3-20; IGKV2-30; IGKV2D-28; IGLV1-40; IGHG1; IGKV1-12; CD247; IGLV2-8; IGKV2D-30; CALM1; ADCY7; IGHG2; PRKACA; FCGR1A; PRKX; IGKV2D-40; IGHV4-59; IGLC2; IGHG4; IGLC3; IGHV2-70; PRKAR1A
REACTOME_INITIAL_TRIGGERING_OF_COMPLEMENT	0.0029997	0.060314	0.265217	0.610576	1.32854	61	IGLV6-57; IGLV1-44; IGLV1-47; IGKV3-20; IGKV2-30; IGKV2D-28; IGLV1-40; IGHG1; IGKV1-12; CFD; IGLV2-8; IGKV2D-30; C4A; IGHG2; IGKV2D-40; IGHV4-59; IGLC2; IGHG4; IGLC3; IGHV2-70
REACTOME_REGULATION_OF_EXPRESSION_OF_SLITS_AND_ROBOS	0.00319968	0.060314	0.256635	0.538945	1.21858	162	RPS9; RPL26; RPL9; RPL34; RPL22L1; RPS7; RPS3A; RPS15A; RPL17; RPS29; RPL7; RPS17; RPL39; ROBO2; RPL31; RPL41; RPL36A; RPL23; RPS27; RPL35; RPS24; PSMB10; PSME2; PSMB9; RPSA; RPL5; RPL27; RPS10; ZSWIM8; PSME4; RPS21; RPL13A; RPL30; RPL6; PSMA5; RPL3; RPL15; PSMD1; RPS27A; UPF2; RPLP1; RPL13; PSMB3; RBX1; PSMD5; PSME1; RPL4; PSMC3; RPLP0; EIF4G1; RPL36; RPL12; RPS18; RPL37A; FAU; RPS3; RPL21; PSMC…
REACTOME_ROLE_OF_PHOSPHOLIPIDS_IN_PHAGOCYTOSIS	0.00319968	0.060314	0.256635	0.599456	1.31459	71	IGLV6-57; IGLV1-44; IGLV1-47; IGKV3-20; PLD4; IGKV2-30; IGKV2D-28; IGLV1-40; IGHG1; PIK3R1; IGKV1-12; CD247; IGLV2-8; IGKV2D-30; IGHG2; FCGR1A; IGKV2D-40; PIK3R2; IGHV4-59; IGLC2; IGHG4; IGLC3; IGHV2-70
REACTOME_ADORA2B_MEDIATED_ANTI_INFLAMMATORY_CYTOKINES_PRODUCTION	0.00379962	0.0655587	0.235142	0.608532	1.32309	60	ADORA2A; PTGER4; GNG13; GNAZ; RAMP1; GNG7; PTGER2; GNG2; ADM; ADCY7; GNB3; PRKACA; CALCRL; PRKX; ADM2; GNG10; GNAS; LHB; PRKAR1A; GNG8; TSHR; GIPR; GNG4; GNB4; GNAI2; CREB1; ADCY4
REACTOME_CELLULAR_RESPONSE_TO_STARVATION	0.00389961	0.0655587	0.232057	0.540774	1.22085	153	ATP6V1C2; ATP6V1G2; RPS9; RPL26; RPL9; RPL34; RPL22L1; RPS7; CEBPB; RPS3A; RPS15A; RPL17; RPS29; RPL7; RPS17; RPL39; RPL31; RPL41; RPL36A; RPL23; ASNS; SESN2; RPS27; RPL35; RPS24; DDIT3; EIF2S3; RPSA; RPL5; RPL27; RPS10; MTOR; RPS21; RPL13A; RPL30; RPL6; RPL3; RPL15; RPS27A; CASTOR2; RPLP1; TRIB3; RPL13; RPL4; FLCN; RPLP0; RPL36; RPL12; RPS18; RPL37A; FAU; ATP6V1F; RPS3; FNIP2; RPL21; ATP6V1G1; S…
REACTOME_GAP_JUNCTION_TRAFFICKING_AND_REGULATION	0.0039996	0.0655587	0.229089	0.704956	1.45293	25	TUBB3; DNM1; TUBA1A; TUBB2B; TUBB4B; CLTC; TUBA8; ACTB; TUBA1B; TUBA1C; GJC1; CLTCL1
REACTOME_COSTIMULATION_BY_THE_CD28_FAMILY	0.00579942	0.0910992	0.189707	0.599624	1.30565	62	HLA-DQB1; PDCD1; HLA-DQA1; CSK; HLA-DPA1; HLA-DRA; HLA-DPB1; HLA-DRB1; PIK3R1; HLA-DRB5; CD247; VAV1; HLA-DRB4; HLA-DQA2; HLA-DRB3; PRR5; MTOR; PIK3R3; PPP2R5B; PIK3R2; LCK; TRIB3; PTPN6; PAK2
REACTOME_INFLUENZA_INFECTION	0.00629937	0.0927907	0.181915	0.533016	1.20361	154	ISG15; RPS9; RPL26; RPL9; RPL34; NUP62; POLR2A; RPL22L1; RPS7; RPS3A; RPS15A; RPL17; EIF2AK2; RPS29; RPL7; RPS17; RPL39; RPL31; RPL41; RPL36A; RPL23; RPS27; RPL35; CLTC; RPS24; TGFB1; RPSA; RPL5; RPL27; RPS10; RPS21; RPL13A; RPL30; RPL6; RPL3; RPL15; RPS27A; KPNA2; POLR2K; NUP188; RPLP1; SLC25A6; XPO1; RPL13; RPL4; NUP93; RPLP0; RPL36; POLR2H; RPL12; RPS18; RPL37A; FAU; RANBP2; RPS3; NUP153; RPL2…
REACTOME_SCAVENGING_OF_HEME_FROM_PLASMA	0.00639936	0.0927907	0.180468	0.602147	1.30757	58	IGLV6-57; IGLV1-44; APOL1; IGLV1-47; IGKV3-20; IGKV2-30; IGKV2D-28; IGLV1-40; IGKV1-12; IGLV2-8; IGKV2D-30; IGKV2D-40; HBA2; IGHV4-59; IGLC2; IGLC3; IGHV2-70; IGHA1; AMBP
REACTOME_COMPLEMENT_CASCADE	0.00739926	0.103316	0.167659	0.580046	1.27461	74	IGLV6-57; IGLV1-44; CD19; IGLV1-47; IGKV3-20; IGKV2-30; IGKV2D-28; IGLV1-40; IGHG1; IGKV1-12; CFD; IGLV2-8; IGKV2D-30; C4A; IGHG2; IGKV2D-40; IGHV4-59; IGLC2; IGHG4; IGLC3; IGHV2-70
REACTOME_G_ALPHA_S_SIGNALLING_EVENTS	0.00879912	0.118474	0.153554	0.584223	1.27876	68	ADORA2A; PTGER4; GNG13; GNAZ; RAMP1; GNG7; PTGER2; PDE3B; GNG2; ADM; ADCY7; GNB3; PDE7A; CALCRL; ADM2; GNG10; GNAS; LHB; GRK5; GNG8; TSHR; GIPR; PDE4D; GNG4; GNB4; GNAI2; ADCY4
REACTOME_ROLE_OF_LAT2_NTAL_LAB_ON_CALCIUM_MOBILIZATION	0.00929907	0.120628	0.149308	0.591557	1.28715	61	IGLV6-57; IGLV1-44; IGLV1-47; IGKV3-20; IGKV2-30; IGKV2D-28; IGLV1-40; PIK3R1; IGKV1-12; IGLV2-8; IGKV2D-30; LAT2; SOS1; IGKV2D-40; PIK3R2; IGHV4-59; IGLC2; IGLC3; IGHV2-70
REACTOME_CONSTITUTIVE_SIGNALING_BY_ABERRANT_PI3K_IN_CANCER	0.00959904	0.120628	0.146922	0.609725	1.31382	50	PDGFA; CD19; HBEGF; ESR1; ERBB2; PIK3R1; FGF22; VAV1; RAC2; MET; PIK3R3; PIK3R2; LCK; IRS2; FLT3LG; FGFR1; PDGFRB; RHOG; PIK3CD; PIK3AP1
REACTOME_MHC_CLASS_II_ANTIGEN_PRESENTATION	0.010399	0.126465	0.141073	0.546221	1.2207	112	HLA-DOB; HLA-DQB1; HLA-DQA1; TUBB3; DNM1; HLA-DOA; HLA-DPA1; HLA-DMB; IFI30; HLA-DRA; TUBA1A; HLA-DPB1; KIF3C; AP1S3; HLA-DMA; TUBB2B; LGMN; HLA-DRB1; HLA-DRB5; TUBB4B; CTSH; HLA-DRB4; HLA-DQA2; CLTC; HLA-DRB3; DYNC1H1; TUBA8; TUBA1B; TUBA1C; DYNC1LI2; CD74; CTSS; KIF20A; CAPZA2; KIF4A; KIF18A; AP1G1; CTSB; SEC24B; KLC4; AP1S1; DYNLL1; CTSO; AP2A2; AP2B1; DCTN3; DYNLL2; KIF22; KIF2A; KIF23; KIF11…
REACTOME_FCERI_MEDIATED_CA_2_MOBILIZATION	0.0110989	0.130759	0.136483	0.572464	1.25862	75	IGLV6-57; IGLV1-44; IGLV1-47; IGKV3-20; IGKV2-30; IGKV2D-28; NFATC1; IGLV1-40; IGKV1-12; VAV1; IGLV2-8; IGKV2D-30; CALM1; TEC; SOS1; NFATC3; IGKV2D-40; IGHV4-59; IGLC2; IGLC3; IGHV2-70; NFATC2
REACTOME_CLASS_B_2_SECRETIN_FAMILY_RECEPTORS	0.0151985	0.173631	0.11632	0.594977	1.28499	52	WNT10A; GNG13; WNT3; RAMP1; GNG7; PTCH1; WNT16; GNG2; ADM; GNB3; CALCRL; ADM2; UCN; GNG10; GNAS; GNG8; GIPR; GNG4; GNB4
REACTOME_INTEGRIN_CELL_SURFACE_INTERACTIONS	0.0158984	0.176285	0.113682	0.593845	1.28254	52	ITGB2; PECAM1; COL9A3; ICAM1; ITGA4; COL9A2; JAM2; ICAM3; ICAM5; ICAM2; HSPG2; COL1A1; MADCAM1; COL7A1; ITGB7; BSG; COL13A1; AGRN
REACTOME_POTASSIUM_CHANNELS	0.0181982	0.19602	0.106111	0.591472	1.27742	52	KCNJ12; KCNN3; GNG13; KCNQ1; GNG7; KCNQ2; KCNH2; GNG2; KCNA3; GABBR1; GNB3; KCNS3; HCN3; GNG10; GNG8; KCNN4; GNG4; KCNQ5; GNB4
REACTOME_FCERI_MEDIATED_MAPK_ACTIVATION	0.0208979	0.215811	0.0988658	0.558966	1.23057	77	IGLV6-57; FOS; IGLV1-44; IGLV1-47; IGKV3-20; IGKV2-30; IGKV2D-28; IGLV1-40; IGKV1-12; VAV1; IGLV2-8; IGKV2D-30; SOS1; MAP3K1; IGKV2D-40; MAPK8; IGHV4-59; JUN; IGLC2; PAK2; IGLC3; IGHV2-70; KRAS; MAPK1; FCER1G
REACTOME_G_ALPHA_12_13_SIGNALLING_EVENTS	0.0211979	0.215811	0.098147	0.567107	1.24227	69	GNG13; ABR; RHOB; GNG7; VAV1; GNG2; SOS1; PREX1; GNB3; ARHGEF6; TIAM1; FGD2; PLEKHG5; ARHGEF2; ARHGEF18; ARHGEF40; ARHGEF4; PLXNB1; GNG10; TIAM2; ARHGEF16; GNG8; ROCK2; TBXA2R; AKAP13; MCF2; SOS2; ROCK1; BTK; GNG4; TRIO; GNB4; ARHGEF7; OBSCN; ARHGEF19; ARHGEF1; FGD3; FGD4; GNG5
REACTOME_PI3K_AKT_SIGNALING_IN_CANCER	0.0222978	0.215811	0.0956364	0.557333	1.22698	77	PDGFA; CD19; HBEGF; FOXO6; ESR1; NR4A1; ERBB2; PIK3R1; FGF22; VAV1; RAC2; PRR5; MET; GSK3B; MTOR; PIK3R3; MDM2; PIK3R2; LCK; IRS2; FLT3LG; FGFR1; CDKN1A; FOXO1; PDGFRB; RHOG; PIK3CD; RPS6KB2; PIK3AP1
REACTOME_METABOLISM_OF_STEROIDS	0.0223978	0.215811	0.0954174	0.529932	1.18547	116	DHCR24; TM7SF2; HMGCS1; VDR; SCD; FDFT1; LGMN; CREBBP; NCOA2; ACACA; SQLE; ACAT2; FASN; NCOA1; INSIG1; NCOA6; HMGCR; STARD4; DHCR7; HELZ2; SLC27A5; LSS; TSPO; PIAS4; NFYA; OSBPL6; TSPOAP1; CYP51A1; HSD17B4; LHB; STARD3NL; PPARA; HSD17B7; SRD5A3; SEC24B; MBTPS2; CYP46A1; CYP2R1; SC5D; CARM1; GGPS1; MVK; TGS1; OSBPL9; STARD3; SP1; ELOVL6; OSBPL1A; MSMO1; HSD17B14; SREBF1; INSIG2; SEC24D; LBR
REACTOME_MEIOSIS	0.0228977	0.215811	0.0943435	0.535741	1.19458	105	MSH5; H2AC18; LMNA; BRCA2; H2BC9; MND1; H2AC19; SYNE2; H4C3; H2BC14; REC8; H4C1; LMNB1; DMC1; H2BC10; H3C7; SYCE2; H2BC6; BLM; H3C4; TEX12; POT1; CDK2; SMC1A; H3C12; H2BC5; H2BC4; H2AZ2; H2BC12; SMC3; ATM; STAG1; H2BC8; H3-3B; PSMC3IP
REACTOME_CA2_PATHWAY	0.0244976	0.225258	0.0911297	0.582682	1.25926	53	PLCB1; GNG13; NFATC1; MOV10; GNG7; GNG2; TCF7L2; CALM1; PDE6G; GNB3; TNRC6B; LEF1; TNRC6A; GNG10; MYC; AGO2; TNRC6C; PLCB2; GNG8; KRAS; PRKCA; CTNNB1; GNG4; GNB4; PLCB3; AGO1
REACTOME_FOXO_MEDIATED_TRANSCRIPTION	0.0290971	0.261181	0.0834065	0.578801	1.25088	53	CAV1; FOXO6; AGRP; CREBBP; BCL2L11; EP300; DDIT3; SMAD3; ABCA6; BTG1; CITED2; NFYA; SIN3A; YWHAG; YWHAQ; CDKN1A; FOXO1; MSTN; TXN; YWHAB; NR3C1; YWHAZ; KAT2B; SIRT1; AKT3; CCNG2; TXNIP
REACTOME_REPRODUCTION	0.0337966	0.29631	0.0771938	0.523028	1.16998	115	MSH5; H2AC18; LMNA; BRCA2; H2BC9; MND1; H2AC19; SYNE2; H4C3; H2BC14; REC8; H4C1; LMNB1; DMC1; H2BC10; H3C7; SYCE2; H2BC6; BLM; H3C4; TEX12; POT1; CDK2; SMC1A; H3C12; ZP3; H2BC5; H2BC4; H2AZ2; HVCN1; H2BC12; SMC3; ATM; STAG1; H2BC8; H3-3B; PSMC3IP
REACTOME_PARASITE_INFECTION	0.0365963	0.305667	0.0740706	0.527791	1.17639	104	IGLV6-57; IGLV1-44; CYFIP1; BAIAP2; IGLV1-47; IGKV3-20; IGKV2-30; IGKV2D-28; IGLV1-40; IGHG1; MYO1C; IGKV1-12; CD247; VAV1; IGLV2-8; IGKV2D-30; WIPF1; IGHG2; WASF1; ACTB; MYO9B; IGKV2D-40; IGHV4-59; IGLC2; IGHG4; IGLC3; IGHV2-70; ABL1; MAPK1; ARPC1B; BTK; MYH9
REACTOME_RHOB_GTPASE_CYCLE	0.0368963	0.305667	0.073757	0.560458	1.22153	63	CAV1; ABR; RHOB; FLOT1; PIK3R1; ARHGAP5; PKN2; PREX1; ARHGAP21; MYO9B; ARHGEF2; TJP2; MYO9A; PIK3R2; TFRC; ERBIN; DIAPH1; RHPN2; PKN3; ROCK2; AKAP13; ARHGAP35; MCF2; ROCK1; MCAM; FLOT2; VANGL1; DAAM1
REACTOME_RUNX1_REGULATES_GENES_INVOLVED_IN_MEGAKARYOCYTE_DIFFERENTIATION_AND_PLATELET_FUNCTION	0.0372963	0.305667	0.0733447	0.537319	1.18917	87	H2AC18; H2BC9; H2AC19; MOV10; H4C3; H2BC14; SETD1B; H4C1; H2BC10; H3C7; EP300; KMT2A; H2BC6; H3C4; SETD1A; TNRC6B; TNRC6A; H3C12; H2BC5; H2BC4; H2AZ2; H2BC12; SIN3A; TNRC6C; RUNX1; H2BC8; H3-3B; ZFPM1; H2AX; SIN3B; CBFB; H4-16; KMT2D; NR4A3; H4C12; KAT2B; KMT2E; AGO1; KMT2B; H2AC20; H2AJ; KMT2C; H2BC13; H2AZ1
REACTOME_EXTRA_NUCLEAR_ESTROGEN_SIGNALING	0.039896	0.320017	0.0708158	0.558297	1.21682	63	FOS; CAV1; PRKCZ; GNG13; HBEGF; ESR1; GNG7; PIK3R1; GNG2; NOS3; CALM1; GNB3; PIK3R3; PIK3R2; XPO1; GNG10; GNG8; KRAS; MAPK1; GNG4; GNB4; HSPB1; PDPK1; GNAI2; BCL2; CREB1; AKT3; SHC1; GNG5
REACTOME_SIGNALING_BY_THE_B_CELL_RECEPTOR_BCR	0.0426957	0.325962	0.0683519	0.504164	1.13887	157	CD22; IGLV6-57; CD79B; IGLV1-44; CD19; IGLV1-47; IGKV3-20; IGKV2-30; IGKV2D-28; NFATC1; IGLV1-40; PIK3R1; IGKV1-12; VAV1; IGLV2-8; IGKV2D-30; CD79A; RASGRP1; PRKCB; IGHM; IGHD; PSMB10; CALM1; PSME2; SOS1; BLNK; PSMB9; PSME4; ORAI2; PSMA5; PSMD1; RPS27A; NFATC3; IGKV2D-40; PSMB3; PSMD5; PSME1; PSMC3; IGHV4-59; PTPN6; IGLC2; CUL1; IGLC3; CARD11; IGHV2-70; NFATC2; KRAS; PSMC5; BTRC; PSMD7; BTK; PIK3…
REACTOME_MEIOTIC_RECOMBINATION	0.0427957	0.325962	0.0682684	0.541704	1.19323	78	MSH5; H2AC18; BRCA2; H2BC9; MND1; H2AC19; H4C3; H2BC14; H4C1; DMC1; H2BC10; H3C7; H2BC6; BLM; H3C4; CDK2; H3C12; H2BC5; H2BC4; H2AZ2; H2BC12; ATM; H2BC8; H3-3B; PSMC3IP; H2AX; H4-16; RPA3; H4C12; BRCA1; H2AC20; H2AJ; RPA1; RAD51; H2BC13; H2AZ1; H3C10
REACTOME_SIGNALING_BY_NOTCH1	0.0437956	0.325962	0.0674484	0.549658	1.2031	68	TLE4; NEURL1B; TLE2; DTX1; MAML2; CREBBP; HDAC9; HEY2; TLE3; EP300; HDAC7; RPS27A; JAG2; HIF1A; PSEN2; RBX1; MYC; CUL1; APH1A; CCNC; NCOR1; JAG1; DTX4; TLE1; KAT2B; MAML1; MIB1; DLL4
REACTOME_CELL_DEATH_SIGNALLING_VIA_NRAGE_NRIF_AND_NADE	0.0440956	0.325962	0.0672078	0.547212	1.1993	70	ABR; ITGB3BP; BCL2L11; VAV1; SOS1; PREX1; ARHGEF6; TIAM1; FGD2; PLEKHG5; ARHGEF2; ARHGEF18; RPS27A; CASP2; ARHGEF40; PSEN2; ARHGEF4; MAPK8; YWHAE; TIAM2; AATF; MAGED1; APH1A; ARHGEF16; AKAP13; MCF2; SOS2; SQSTM1; TRIO; ARHGEF7; OBSCN; ARHGEF19; ARHGEF1; FGD3; FGD4; TRAF6; UBB; ARHGEF9
REACTOME_RESPONSE_TO_ELEVATED_PLATELET_CYTOSOLIC_CA2	0.0466953	0.338541	0.0652192	0.529062	1.17334	92	PDGFA; PECAM1; BRPF3; FLNA; VEGFA; PLG; TMSB4X; A1BG; CFD; TOR4A; ENDOD1; PRKCB; CALM1; VCL; TGFB1; FAM3C; ACTN4; CHID1; ITIH4; CDC37L1; LGALS3BP; HSPA5; MANF; PRKCA; ANXA5; APLP2; CAP1; ALDOA; F8; OLA1; CD9; TEX264; FERMT3; LHFPL2; SRGN; PFN1; CFL1; CYRIB; TLN1
REACTOME_FORMATION_OF_THE_BETA_CATENIN_TCF_TRANSACTIVATING_COMPLEX	0.0475952	0.338555	0.0645685	0.533622	1.18003	85	TLE4; H2AC18; TLE2; H2BC9; H2AC19; H4C3; H2BC14; CREBBP; H4C1; TCF7L2; H2BC10; H3C7; TLE3; BCL9L; EP300; H2BC6; H3C4; TCF4; LEF1; H3C12; TRRAP; RUNX3; H2BC5; MYC; H2BC4; H2AZ2; H2BC12; H2BC8; H3-3B; H2AX; CTNNB1; H4-16; KMT2D; TLE1; H4C12; H2AC20; CDC73; H2AJ; LEO1; H2BC13; H2AZ1; H3C10; RUVBL1
REACTOME_RAC1_GTPASE_CYCLE	0.0489951	0.341322	0.0635917	0.500159	1.13062	161	NOXA1; CAV1; CYFIP1; BAIAP2; ARHGAP24; NCF1; ABR; PLEKHG1; FMNL1; PIK3R1; ARHGAP33; FAM13B; ARHGAP5; VAV1; GARRE1; DOCK7; CYBA; IQGAP1; WIPF1; DOCK6; PKN2; ARHGAP23; SOS1; PREX1; WASF1; CYBB; ARHGDIB; ARHGAP21; ARHGEF6; TIAM1; MYO9B; PIK3R3; SH3BP1; ARHGAP17; ARHGEF18; DOCK11; NCF2; PIK3R2; ARHGEF4; TFRC; TIAM2; SLC1A5; ERBIN; TAGAP; ARHGAP27; NCF4; PAK2; ARHGAP9; ARHGAP30; ARHGAP42; JAG1; ARHGAP…
REACTOME_REGULATION_OF_INSULIN_SECRETION	0.049795	0.341322	0.0630518	0.55812	1.21197	58	PLCB1; GNG13; GNG7; GNG2; IQGAP1; SLC2A1; GNB3; PRKACA; SYT5; KCNS3; GNG10; GNAS; CACNA1A; PLCB2; PRKAR1A; GNG8; ACSL3; PRKCA; GNG4; GNB4; GNAI2; PLCB3; AHCYL1; GNG5; STXBP1; RAPGEF3; PRKACB; ACSL4
REACTOME_NON_INTEGRIN_MEMBRANE_ECM_INTERACTIONS	0.0541946	0.360429	0.0602958	0.58637	1.24504	38	PDGFA; DDR1; SDC1; DMD; TGFB1; CASK; HSPG2; LAMA5; COL1A1; PRKCA; DAG1; LAMC1; AGRN
[truncated: 321 more rows]

## Sheet: fgsea_reactome_CCMCL_sgIRF4
pathway	pval	padj	log2err	ES	NES	size	leadingEdge
REACTOME_BINDING_AND_UPTAKE_OF_LIGANDS_BY_SCAVENGER_RECEPTORS	2.94664e-05	0.00809352	0.57561	0.665942	1.45832	76	IGHA1; IGKV2-28; IGKV2D-28; IGLV1-40; IGLV6-57; JCHAIN; IGLV3-1; IGKV2D-30; IGLV1-47; APOL1; IGKV1-5; IGLV2-8; IGLV1-44; IGKV4-1; IGKV2D-40; IGKV5-2; COL4A2; SCARB1; CALR; IGHV2-70; IGHA2; COL1A1; FTH1; IGKV3-20; IGKV2-30; HSP90B1
[truncated: 376 more rows]

## Sheet: fgsea_reactome_CCMCL_cpd10
pathway	pval	padj	log2err	ES	NES	size	leadingEdge
[truncated: 377 more rows]

## Sheet: fgsea_hallmark_CCMCL_sgEBF1
pathway	pval	padj	log2err	ES	NES	size	leadingEdge
[truncated: 50 more rows]

[truncated: 7 more sheets: fgsea_reactome_CCMCL_sgEBF1, fgsea_hallmark_CCMCL_sgFOXO1, fgsea_hallmark_CCMCL_sgPAX5, fgsea_hallmark_CCMCL_cpd10, fgsea_hallmark_JEKO1_cpd10, fgsea_hallmark_JEKO1_sgFOXO1, fgsea_hallmark_CCMCL_sgIRF4]
