# Supplementary material for: A FOXO1-dependent transcription network is a targetable vulnerability of mantle cell lymphomas
Source: J Clin Invest. 2022 Dec 15;132(24):e160767. doi: 10.1172/JCI160767 (PMC9753996; doi:10.1172/JCI160767)
Supplement: Supplemental table 5 [file jci-132-160767-s184.xlsx]

## Sheet: Sheet1
seq	sgRNA	sgRNA #	sgRNA Cut Position (1-based)	Exon Number	NM_002015.3	Functional domain		CCMCL1_end	CCMCL1_start	Fold Change CCMCL1	HEL_end	HEL_start	Fold Change HEL	UPN1_end	UPN1_start	Fold Change UPN1	MAVER_end	MAVER_start	Fold Change MAVER	JEKO1_end	JEKO1_start	Fold Change JEKO1
GGCGGGGGTCACCATGGCCG	FOXO1-241	241	40666209	1	395			763	1457	1.90957	1123	939	0.836153	913	967	0.944157	2155	2595	1.20418	1568	1732	1.10459
CTCCACCACCTGAGGCGCCT	FOXO1-81	81	40666203	1	396			1505	3104	2.06246	2908	1976	0.679505	1820	2210	0.823529	4541	6764	1.48954	2077	4140	1.99326
GGGTCGATCTCCACCACCTG	FOXO1-65	65	40666195	1	398			1732	3900	2.25173	3051	2395	0.784989	2373	2016	1.17708	4565	7810	1.71084	1853	5423	2.92661
TCAGGTGGTGGAGATCGACC	FOXO1-93	93	40666182	1	416	CR1		864	3091	3.57755	1931	1962	1.01605	2143	1725	1.24232	5399	6369	1.17966	1445	4393	3.04014
GGGGCAGCGGCTCGAAGTCC	FOXO1-200	200	40666175	1	423	CR1		925	2409	2.60432	1869	1632	0.873194	1660	2637	0.629503	5078	5654	1.11343	1400	3585	2.56071
CGGACTTCGAGCCGCTGCCC	FOXO1-194	194	40666162	1	436	CR1		1890	4111	2.17513	2905	2507	0.862995	2777	4089	0.679139	10300	9445	0.91699	2735	5524	2.01974
CAGGTGCACGAGCGCGGCCG	FOXO1-163	163	40666156	1	442	CR1		2603	4796	1.84249	4155	3025	0.728039	3117	5136	0.606893	14555	11100	0.762625	4128	6718	1.62742
AGCGGCCAGGTGCACGAGCG	FOXO1-53	53	40666150	1	448	CR1		3466	5830	1.68205	5203	3368	0.647319	3551	6350	0.559213	22257	13778	0.619041	5536	7215	1.30329
CCCGGCCGCGCTCGTGCACC	FOXO1-256	256	40666144	1	454	CR1		2828	3580	1.26591	3088	1902	0.615933	2109	3987	0.528969	8016	7641	0.953219	4042	4165	1.03043
CTCCGGCCTGGGCAGCGGCC	FOXO1-253	253	40666137	1	461	CR1		1581	3433	2.17141	2939	2064	0.70228	2104	2838	0.741367	5497	6544	1.19047	3399	4232	1.24507
CTAAACTCCGGCCTGGGCAG	FOXO1-231	231	40666132	1	466	CR1		990	4427	4.47172	3668	2764	0.753544	2903	2338	1.24166	6083	9414	1.54759	2323	6599	2.84072
GACTGGCTAAACTCCGGCCT	FOXO1-104	104	40666126	1	472	CR1		2060	3612	1.7534	2900	1920	0.662069	2151	2884	0.745839	4983	7207	1.44632	4531	4173	0.920989
GGAGTTTAGCCAGTCCAACT	FOXO1-5	5	40666107	1	491			686	3483	5.07726	3001	2146	0.715095	2327	794	2.93073	1151	6397	5.55778	1167	4946	4.23822
CGGGCTGGAGGTGGCCGAGT	FOXO1-271	271	40666104	1	494			167	2371	14.1976	906	1854	2.04636	1989	343	5.79883	1050	4524	4.30857	520	4169	8.01731
CAACTCGGCCACCTCCAGCC	FOXO1-217	217	40666092	1	506			612	3305	5.40033	2823	2532	0.896918	2527	1175	2.15064	1773	7192	4.0564	1592	5728	3.59799
ACCTCCAGCCCGGCGCCGTC	FOXO1-186	186	40666082	1	516			748	2994	4.00267	2496	1890	0.757212	2137	805	2.65466	780	5619	7.20385	981	4236	4.31804
CCCGGCGCCGTCGGGCAGCG	FOXO1-239	239	40666074	1	524			343	2546	7.42274	1888	1384	0.733051	1677	524	3.20038	498	3748	7.5261	719	3027	4.21001
GCCCGCCGCGGCGTCGGGGT	FOXO1-224	224	40666059	1	539			921	3067	3.33008	2138	1822	0.852198	1897	1066	1.77955	1261	4672	3.705	1405	3663	2.60712
GGCTGCCAACCCCGACGCCG	FOXO1-50	50	40666053	1	545			1039	4002	3.85178	3486	2608	0.748135	2675	1319	2.02805	1802	7804	4.33074	1972	5969	3.02688
ACAGCGGCAGCCGAGGCCGA	FOXO1-192	192	40666033	1	565			1931	6541	3.38736	5302	4107	0.774613	4276	1737	2.46172	3154	11795	3.7397	2041	9361	4.58648
GGCGCTGACAGCGGCAGCCG	FOXO1-212	212	40666026	1	572			532	2741	5.15226	2239	1710	0.763734	1824	1196	1.52508	1400	4952	3.53714	1730	3627	2.09653
CATGAAGTCGGCGCTGACAG	FOXO1-63	63	40666017	1	581			518	2978	5.74903	2511	1961	0.780964	2015	500	4.03	671	5426	8.08644	823	4375	5.31592
GCTCAGGTTGCTCATGAAGT	FOXO1-52	52	40666005	1	593			391	3520	9.00256	2040	2283	1.11912	2415	343	7.04082	750	6177	8.236	588	5365	9.12415
GAGCAACCTGAGCTTGCTGG	FOXO1-45	45	40665984	1	614			803	3932	4.89664	3224	2467	0.765199	2450	644	3.80435	879	6609	7.51877	946	5436	5.7463
GAGCTTGCTGGAGGAGAGCG	FOXO1-147	147	40665975	1	623			1891	5908	3.12427	4582	3316	0.723701	3267	2737	1.19364	2034	9805	4.82055	5150	7516	1.45942
GGAGAGCGAGGACTTCCCGC	FOXO1-107	107	40665963	1	635			1201	4404	3.66694	3845	3059	0.795579	3112	1375	2.26327	763	7729	10.1298	2854	6761	2.36896
GAGGACTTCCCGCAGGCGCC	FOXO1-188	188	40665956	1	642			807	3173	3.93185	2532	2035	0.803712	2131	1491	1.42924	1522	5842	3.83837	2768	4550	1.64379
CCCGCAGGCGCCCGGCTCCG	FOXO1-167	166	40665948	1	650			705	4306	6.1078	3543	2764	0.78013	2851	841	3.39001	611	7341	12.0147	979	6115	6.24617
CTCCGTGGCGGCGGCGGTGG	FOXO1-347	347	40665933	1	665			206	2639	12.8107	830	1673	2.01566	1776	451	3.93792	530	4584	8.64906	527	3657	6.93928
CCCCCCGGTGGCGGCCGCGG	FOXO1-309	309	40665915	1	683			1785	4396	2.46275	2485	1947	0.783501	2382	1908	1.24843	1540	7092	4.60519	2544	4527	1.77948
GTCCCCGCACAGCCCCCCGG	FOXO1-113	113	40665903	1	695			464	4022	8.6681	3774	2842	0.753047	2895	468	6.1859	647	5858	9.0541	729	5474	7.50892
CGCCACCGGGGGGCTGTGCG	FOXO1-275	275	40665894	1	704			565	4630	8.19469	3409	2616	0.76738	2725	719	3.78999	706	6744	9.55241	751	5347	7.11984
GGGCTGTGCGGGGACTTCCA	FOXO1-182	182	40665884	1	714			379	3782	9.97889	3104	2306	0.742912	2421	287	8.43554	579	6135	10.5959	376	5384	14.3191
CGGGGACTTCCAGGGCCCGG	FOXO1-142	142	40665876	1	722			293	2595	8.85666	2164	1797	0.830407	1883	485	3.88247	833	4506	5.40936	393	3806	9.68448
GCTGCGGTGGCGCTGGGTGC	FOXO1-306	306	40665857	1	741			161	3073	19.087	1780	2102	1.1809	2244	395	5.68101	582	5886	10.1134	603	4679	7.75954
GCGGGGGCTGCGGTGGCGCT	FOXO1-305	305	40665851	1	747			705	5664	8.03404	4595	3727	0.811099	3828	637	6.00942	1024	10159	9.9209	785	8021	10.2178
GGCCCGGGCGGCGGGGGCTG	FOXO1-330	330	40665841	1	757			2164	3654	1.68854	3011	1914	0.635669	1982	2656	0.746235	3030	6784	2.23894	3955	4109	1.03894
CGACAGCGGCCCGGGCGGCG	FOXO1-287	287	40665834	1	764			704	5995	8.51562	3979	3724	0.935914	4387	1041	4.21422	1433	11236	7.84089	1158	9128	7.88256
TGCTGCGACAGCGGCCCGGG	FOXO1-203	203	40665829	1	769			28	213	7.60714	105	144	1.37143	111	50	2.22	44	200	4.54545	127	166	1.30709
ACCGGCGGGTGCTGCGACAG	FOXO1-232	232	40665820	1	778			1734	7958	4.58939	7111	4890	0.687667	4953	1891	2.61925	3857	14717	3.81566	2328	11260	4.83677
GCCGCTGTCGCAGCACCCGC	FOXO1-260	260	40665810	1	788			472	3640	7.71186	2686	2072	0.771407	2143	570	3.75965	763	6055	7.93578	688	4836	7.02907
CGGCGGCGGGGGGCACCGGC	FOXO1-308	308	40665806	1	792			279	3269	11.7168	2148	1993	0.92784	2105	468	4.49786	703	5671	8.06686	384	4540	11.8229
CCCCGCGAGCGGCCCAGCGG	FOXO1-150	150	40665789	1	809			329	3487	10.5988	2471	2228	0.901659	2447	308	7.94481	551	5868	10.6497	489	4801	9.818
TTGCGCGGCTGCCCCGCGAG	FOXO1-146	146	40665778	1	820			1226	5641	4.60114	3638	2592	0.712479	2932	2559	1.14576	2227	8332	3.74136	3442	5733	1.6656
CGGGACGAGCTGCTCTTGCG	FOXO1-24	24	40665763	1	835			200	6078	30.39	5907	3929	0.665143	4158	327	12.7156	499	10028	20.0962	337	8994	26.6884
GGTTGCCCCACGCGTTGCGG	FOXO1-9	9	40665743	1	855	DNA binding		618	5507	8.911	4849	2849	0.587544	3130	2469	1.26772	3321	9917	2.98615	4429	6498	1.46715
ACAGGTTGCCCCACGCGTTG	FOXO1-8	8	40665740	1	858	DNA binding		340	7710	22.6765	6474	4708	0.727217	4999	327	15.2875	635	12038	18.9575	371	10702	28.8464
TCGTCCCGCCGCAACGCGTG	FOXO1-23	23	40665737	1	861	DNA binding		140	4730	33.7857	3715	2870	0.772544	3200	175	18.2857	393	7872	20.0305	173	6594	38.1156
TGATGAGGTCGGCGTAGGAC	FOXO1-285	285	40665722	1	876	DNA binding		43	3001	69.7907	1904	2295	1.20536	2351	76	30.9342	245	5717	23.3347	107	5194	48.5421
GATGGCCTTGGTGATGAGGT	FOXO1-121	121	40665711	1	887	DNA binding		28	2737	97.75	1602	2084	1.30087	2125	22	96.5909	90	4419	49.1	48	4417	92.0208
CTACGCCGACCTCATCACCA	FOXO1-55	55	40665705	1	893	DNA binding		73	5246	71.863	4636	3425	0.738783	3550	128	27.7344	205	8503	41.478	77	7894	102.519
CGCCGAGCTCTCGATGGCCT	FOXO1-223	223	40665699	1	899	DNA binding		190	763	4.01579	809	454	0.561187	796	500	1.592	711	1109	1.55977	647	917	1.41731
CTTCTCCGCCGAGCTCTCGA	FOXO1-100	100	40665693	1	905	DNA binding		82	4002	48.8049	3349	2173	0.64885	2767	172	16.0872	321	6144	19.1402	142	5235	36.8662
CAAGGCCATCGAGAGCTCGG	FOXO1-67	67	40665687	1	911	DNA binding		101	6436	63.7228	6780	4209	0.620796	4982	174	28.6322	415	9831	23.6892	199	9628	48.3819
TCGAGAGCTCGGCGGAGAAG	FOXO1-220	220	40665679	1	919	DNA binding		300	5309	17.6967	3857	3616	0.937516	3782	112	33.7679	590	8487	14.3847	159	7924	49.8365
CGCTGTCGCAGATCTACGAG	FOXO1-22	22	40665652	1	946	DNA binding		1277	5581	4.3704	5036	2909	0.577641	3261	3320	0.982229	4295	10362	2.41257	5129	6558	1.27861
GTCGCAGATCTACGAGTGGA	FOXO1-48	48	40665648	1	950	DNA binding		1170	6981	5.96667	6074	4232	0.69674	8616	1583	5.44283	549	9989	18.1949	653	11307	17.3155
CAAGAGCGTGCCCTACTTCA	FOXO1-88	88	40665624	1	974	DNA binding		35	3396	97.0286	2775	2041	0.735495	2348	61	38.4918	178	5260	29.5506	92	4775	51.9022
CGTGCCCTACTTCAAGGATA	FOXO1-322	322	40665618	1	980	DNA binding		122	3443	28.2213	2004	2336	1.16567	2461	421	5.84561	469	6603	14.0789	516	5651	10.9516
TAAGGGTGACAGCAACAGCT	FOXO1-60	60	40665600	1	998	DNA binding		121	1388	11.4711	1241	885	0.713135	942	214	4.40187	228	2109	9.25	129	1934	14.9922
GGGTGACAGCAACAGCTCGG	FOXO1-44	44	40665597	1	1001	DNA binding		50	3077	61.54	2334	2084	0.892888	2153	104	20.7019	167	4744	28.4072	140	4459	31.85
ACAGCAACAGCTCGGCGGGC	FOXO1-227	227	40665592	1	1006	DNA binding		10	603	60.3	455	454	0.997802	599	180	3.32778	89	668	7.50562	369	800	2.16802
CACGAATGAACTTGCTGTGT	FOXO1-13	13	40560832	2	1044	DNA binding		216	5853	27.0972	5876	3980	0.677332	4989	750	6.652	1416	8965	6.33121	1057	8507	8.04825
TTCATTCGTGTGCAGAATGA	FOXO1-135	135	40560808	2	1068	DNA binding		506	4377	8.6502	3693	2237	0.605741	2370	1304	1.81748	2172	7131	3.28315	2193	4886	2.228
CGTGTGCAGAATGAAGGAAC	FOXO1-237	237	40560802	2	1074	DNA binding		314	2598	8.27389	2350	1492	0.634894	1584	702	2.25641	985	4733	4.80508	1182	3214	2.71912
GAACTGGAAAAAGTTCTTGG	FOXO1-105	105	40560786	2	1090	DNA binding		106	1187	11.1981	822	608	0.739659	674	252	2.6746	245	1717	7.00816	332	1404	4.22892
TTGGTGGATGCTCAATCCAG	FOXO1-16	16	40560770	2	1106	DNA binding		140	3469	24.7786	2603	2007	0.771033	2272	607	3.743	816	5961	7.30515	830	4681	5.63976
TGGATGCTCAATCCAGAGGG	FOXO1-10	10	40560766	2	1110	DNA binding		141	2720	19.2908	1843	1518	0.823657	1472	1029	1.43052	1087	3606	3.31739	2034	3042	1.49558
ATCCAGAGGGTGGCAAGAGC	FOXO1-91	91	40560756	2	1120	DNA binding, NLS		1015	4766	4.69557	4054	2500	0.616675	2694	2156	1.24954	2731	8653	3.16844	3149	5655	1.79581
GCAAGAGCGGGAAATCTCCT	FOXO1-15	15	40560744	2	1132	DNA binding, NLS		457	2403	5.25821	1607	1298	0.807716	1521	872	1.74427	1521	4161	2.7357	867	3161	3.64591
ATGGATGCAGCTCTTCTCCT	FOXO1-173	171	40560738	2	1138	DNA binding, NLS		87	2640	30.3448	992	1631	1.64415	1859	429	4.33333	821	4728	5.75883	721	3929	5.44938
TAGGAGAAGAGCTGCATCCA	FOXO1-139	139	40560725	2	1151			550	3686	6.70182	2274	2246	0.987687	2396	666	3.5976	1527	6577	4.30714	1076	5169	4.8039
TCTTCTTGGCAGCTCGGCTT	FOXO1-131	131	40560688	2	1188			802	2506	3.12469	2307	1204	0.52189	1417	921	1.53855	1876	4478	2.38699	1281	3074	2.39969
ATGCTTTCTTCTTGGCAGCT	FOXO1-233	233	40560682	2	1194			2628	2703	1.02854	2204	1311	0.594828	1489	2307	0.645427	3378	4867	1.44079	3541	2844	0.803163
CTGGAGAGATGCTTTCTTCT	FOXO1-266	266	40560674	2	1202			539	2366	4.38961	1913	1288	0.673288	1409	1112	1.26709	2103	4508	2.1436	1614	2887	1.78872
AAGAAAGCATCTCTCCAGTC	FOXO1-158	158	40560658	2	1218			1222	3092	2.53028	2406	1654	0.687448	1797	1925	0.933506	2532	5565	2.19787	2992	3736	1.24866
ATCTCTCCAGTCTGGCCAGG	FOXO1-199	199	40560650	2	1226			1722	7872	4.57143	5711	4087	0.715636	4528	4242	1.06742	5486	14079	2.56635	7388	9680	1.31023
GTCTGGCCAGGAGGGTGCTG	FOXO1-215	215	40560641	2	1235			1295	4983	3.84788	3815	2819	0.738925	2907	1246	2.33307	2217	8905	4.01669	1604	6863	4.27868
GAGGGTGCTGGGGACAGCCC	FOXO1-284	284	40560631	2	1245			68	2479	36.4559	486	2000	4.11523	2099	178	11.7921	361	4965	13.7535	331	4706	14.2175
ATTTGGAAAACTGTGATCCA	FOXO1-36	36	40560625	2	1251			470	1644	3.49787	1031	838	0.812803	841	320	2.62812	377	2611	6.92573	459	2022	4.40523
CTGGATCACAGTTTTCCAAA	FOXO1-96	96	40560612	2	1264			2731	2835	1.03808	2082	1292	0.620557	1472	2347	0.627184	3162	5093	1.61069	3398	3057	0.899647
GCCAGGGCTTGCAGGCCATT	FOXO1-177	177	40560608	2	1268			1445	7412	5.12941	6115	4003	0.65462	4226	4050	1.04346	5646	13241	2.3452	6575	8559	1.30175
TCCAAATGGCCTGCAAGCCC	FOXO1-161	161	40560598	2	1278			1283	3777	2.94388	2989	2198	0.735363	2261	1314	1.7207	2403	6402	2.66417	1904	4507	2.36712
CATCATTGCTGTGAGAGCCA	FOXO1-166	166	40560592	2	1284			644	3334	5.17702	2280	2176	0.954386	2459	752	3.26995	1743	6338	3.63626	1213	5006	4.12696
GCAATGATGACTTTGATAAC	FOXO1-195	195	40560567	2	1309			1121	3159	2.81802	2612	1790	0.685299	2089	825	2.53212	1547	5420	3.50356	1151	4166	3.61946
TAGCATTTGAGCTAGTTCGA	FOXO1-1	1	40560544	2	1332			656	4341	6.61738	3063	2562	0.836435	2543	969	2.62436	2295	7344	3.2	1157	5865	5.06914
CTAGCATTTGAGCTAGTTCG	FOXO1-28	28	40560543	2	1333			699	2092	2.99285	1748	1134	0.648741	1407	688	2.04506	628	3379	5.38057	971	2488	2.56231
CAAATGCTAGTACTATTAGT	FOXO1-37	37	40560519	2	1357			417	1692	4.05755	1170	975	0.833333	1063	541	1.96488	819	2841	3.46886	688	2226	3.23547
ATCATCCTGTTCGGTCATAA	FOXO1-127	127	40560497	2	1379			1218	4656	3.82266	3321	2231	0.671786	2866	2386	1.20117	3112	8077	2.59544	3754	4978	1.32605
CTCACCCATTATGACCGAAC	FOXO1-35	35	40560491	2	1385			544	3025	5.56066	2403	1785	0.742821	2234	694	3.21902	1460	5441	3.72671	821	4102	4.99635
ATGACCGAACAGGATGATCT	FOXO1-64	64	40560481	2	1395			837	2669	3.18877	2186	1521	0.695791	1589	901	1.7636	1949	4859	2.49307	1333	3585	2.68942
AACAGGATGATCTTGGAGAA	FOXO1-74	74	40560474	2	1402			1913	3230	1.68845	2612	1745	0.66807	1967	1201	1.6378	2430	5688	2.34074	2151	3983	1.8517
AGAAGGGGATGTGCATTCTA	FOXO1-263	263	40560458	2	1418			131	722	5.51145	511	389	0.761252	409	139	2.94245	213	1137	5.33803	206	996	4.83495
CCATCTTTGCGGCAGATGGC	FOXO1-27	27	40560442	2	1434			1661	1390	0.836845	884	655	0.74095	798	1221	0.653563	1229	2359	1.91945	2021	1352	0.668976
GAGGCCATCTTTGCGGCAGA	FOXO1-97	97	40560438	2	1438			4087	6652	1.6276	5244	3168	0.604119	3451	5223	0.660731	8760	13342	1.52306	7694	7266	0.944372
TAAAGTAGAGGCCATCTTTG	FOXO1-103	103	40560431	2	1445			671	2883	4.29657	2106	1627	0.772555	1834	698	2.62751	735	4668	6.35102	1028	3782	3.67899
AGACAGACTGGGTAAAGTAG	FOXO1-47	47	40560419	2	1457			539	3940	7.30983	3275	2442	0.745649	2524	1284	1.96573	1663	6915	4.15815	1877	5620	2.99414
TTGCTTATCTCAGACAGACT	FOXO1-20	20	40560408	2	1468			320	2727	8.52187	1978	1487	0.751769	1804	543	3.32228	817	4289	5.24969	889	3558	4.00225
GATAAGCAATCCCGAAAACA	FOXO1-38	38	40560383	2	1493			1295	2458	1.89807	2648	1323	0.499622	1673	1754	0.95382	1986	4750	2.39174	2149	3088	1.43695
CGAAAACATGGAAAATCTTT	FOXO1-291	291	40560371	2	1505			2103	1363	0.648122	1134	615	0.542328	825	1504	0.548537	2011	2579	1.28245	1704	1389	0.815141
ATGATGTTGGTGATGAGAGA	FOXO1-110	110	40560349	2	1527			312	3153	10.1058	2752	1834	0.666424	1887	706	2.6728	1019	5571	5.46712	1255	4034	3.21434
GTCGAAACAGTTAATGATGT	FOXO1-70	70	40560336	2	1540			1519	2485	1.63594	1908	1239	0.649371	1554	1367	1.1368	2332	4764	2.04288	1629	3002	1.84285
CATGGTGCCAGGTGAGGACT	FOXO1-278	278	40560314	2	1562			672	5228	7.77976	3718	3640	0.979021	3711	1322	2.80711	1924	10254	5.32952	1739	8255	4.74698
GTTTCGACCCAGTCCTCACC	FOXO1-39	39	40560310	2	1566			487	2289	4.70021	1402	1159	0.826676	1381	366	3.77322	355	3266	9.2	570	2538	4.45263
GCACGGCGTCTGCTGCATCA	FOXO1-75	75	40560296	2	1580			1525	7743	5.07738	6790	4670	0.687776	4753	1356	3.50516	1670	13614	8.1521	1342	10608	7.90462
GGTGGCGCAAACGAGTAGCA	FOXO1-3	3	40560279	2	1597			346	2800	8.09249	2390	1698	0.71046	1811	102	17.7549	299	4438	14.8428	201	3678	18.2985
GAATTCAAACTGGTGTTTGG	FOXO1-84	84	40560261	2	1615			166	2619	15.7771	1909	1329	0.696176	1490	523	2.84895	637	3451	5.41758	632	3050	4.82595
TGGGCTGGGTGAATTCAAAC	FOXO1-211	211	40560251	2	1625			764	2423	3.17147	2170	1282	0.590783	1564	1158	1.3506	1611	4535	2.81502	1571	2861	1.82113
TATTTTTGGTAGTTTGGGCT	FOXO1-145	145	40560237	2	1639			3202	2407	0.751718	1535	898	0.585016	1038	2024	0.512846	2955	3671	1.2423	3290	2219	0.674468
ATTGGCCATATGTATATTTT	FOXO1-240	240	40560223	2	1653			1692	1166	0.689125	890	496	0.557303	558	1406	0.396871	1094	1940	1.77331	1743	1209	0.693632
AACTACCAAAAATATACATA	FOXO1-78	78	40560217	2	1659			123	581	4.72358	332	231	0.695783	350	386	0.906736	368	827	2.24728	604	575	0.951987
GCAAAGGGCTCATGCTGGAT	FOXO1-172	171	40560205	2	1671			1168	4619	3.95462	4215	3080	0.730724	3115	1217	2.55957	2462	8549	3.47238	1725	6628	3.84232
CTGGGGCAAAGGGCTCATGC	FOXO1-128	128	40560200	2	1676			856	2774	3.24065	2556	1857	0.726526	2042	898	2.27394	1331	5866	4.40721	1175	4132	3.5166
GTATAGGCATCTGGGGCAAA	FOXO1-72	72	40560190	2	1686			443	3223	7.2754	3148	1755	0.557497	1845	668	2.76198	853	5050	5.92028	830	3892	4.68916
AGTGTTTGTATAGGCATCTG	FOXO1-11	11	40560183	2	1693			924	2700	2.92208	2387	1323	0.554252	1785	785	2.27389	950	4437	4.67053	1103	3242	2.93926
TTGTCCTGAAGTGTTTGTAT	FOXO1-120	120	40560174	2	1702			684	2522	3.68713	2236	1494	0.668157	1513	526	2.87643	676	4034	5.96746	613	3476	5.67047
GATGCCTATACAAACACTTC	FOXO1-69	69	40560167	2	1709			334	1723	5.15868	1443	1045	0.724186	1050	349	3.0086	404	2755	6.81931	574	2177	3.79268
CAGGACAATAAGTCGAGTTA	FOXO1-58	58	40560148	2	1728			563	2612	4.63943	2160	1588	0.735185	1819	670	2.71493	1131	4760	4.20866	1012	3330	3.29051
GACAATAAGTCGAGTTATGG	FOXO1-12	12	40560145	2	1731			839	2493	2.97139	1852	1255	0.677646	1398	1267	1.10339	1444	4472	3.09695	1818	2923	1.60781
AGTCAGTATAACTGTGCGCC	FOXO1-118	118	40560118	2	1758			1753	2061	1.1757	1605	980	0.610592	1115	1800	0.619444	2482	3773	1.52015	2351	2274	0.967248
AGCAACTCCTTCAAGAGTCC	FOXO1-33	33	40560111	2	1765			259	2121	8.18919	1750	1195	0.682857	1359	516	2.63372	737	3509	4.76119	575	2794	4.85913
CTGTGCGCCTGGACTCTTGA	FOXO1-154	154	40560107	2	1769			1021	6185	6.05779	4800	3093	0.644375	3484	2598	1.34103	4098	11041	2.69424	4904	7123	1.45249
GTCATAATGTCATTATGGGG	FOXO1-151	151	40560075	2	1801			338	2057	6.0858	1015	1290	1.27094	1360	309	4.40129	682	3484	5.1085	546	2931	5.36813
GGTGTCATAATGTCATTATG	FOXO1-176	176	40560072	2	1804			273	1695	6.20879	1351	985	0.72909	1172	244	4.80328	447	2842	6.35794	420	2384	5.67619
TGGGCTACCCCAGGATCAAC	FOXO1-219	219	40560051	2	1825			817	4841	5.92534	4147	3109	0.749699	3270	879	3.72014	1741	8232	4.72832	1060	6687	6.30849
TATGACACCAGTTGATCCTG	FOXO1-17	17	40560047	2	1829			965	3531	3.65907	2762	2021	0.731716	2272	613	3.70636	1028	5719	5.56323	839	4658	5.55185
CTGTTGGGCTGGGCTACCCC	FOXO1-134	134	40560042	2	1834			726	3500	4.82094	2569	2085	0.8116	2198	618	3.55663	1105	6087	5.5086	777	4774	6.14414
GGGTAGCCCAGCCCAACAGC	FOXO1-117	117	40560027	2	1849			657	4094	6.23135	3994	2461	0.616174	2546	872	2.91972	1309	7291	5.5699	1140	5387	4.72544
CAGCCCAACAGCCGGGTTCT	FOXO1-94	94	40560019	2	1857			554	4368	7.88448	3601	2481	0.688975	2547	762	3.34252	1486	7204	4.84791	1202	5688	4.73211
TAGGGCCCATCATGACGTTC	FOXO1-144	144	40560007	2	1869			716	3656	5.10615	2852	2099	0.735975	2361	1463	1.61381	2891	6917	2.3926	2588	4594	1.77512
CTGGGCCAGAACGTCATGAT	FOXO1-31	31	40560001	2	1875			846	4533	5.35816	3831	2628	0.685983	2720	477	5.70231	971	7281	7.49846	557	5709	10.2496
AGGTTGACATGACCGAATTA	FOXO1-80	80	40559989	2	1887			579	2449	4.22971	2104	1414	0.672053	1522	479	3.17745	637	4108	6.44898	738	3311	4.48645
AATTCGGTCATGTCAACCTA	FOXO1-228	228	40559974	2	1902			495	3645	7.36364	2209	1920	0.869172	2157	694	3.10807	777	5378	6.92149	1171	4491	3.83518
CATGTCAACCTATGGCAGCC	FOXO1-204	204	40559966	2	1910			627	3057	4.8756	2957	1861	0.629354	2031	1494	1.35944	2711	6249	2.30505	3100	4034	1.30129
TCATTTTGTTATGAGATGCC	FOXO1-54	54	40559959	2	1917			336	1399	4.16369	986	616	0.624746	829	728	1.13874	1004	2237	2.22809	1316	1649	1.25304
CCAGGGTGGGTATGGGAGCT	FOXO1-126	126	40559931	2	1945			372	2781	7.47581	2116	1707	0.806711	1743	1492	1.16823	1157	5113	4.41919	2311	3916	1.6945
CCCAGCTCCCATACCCACCC	FOXO1-57	57	40559920	2	1956			447	3714	8.30872	3048	2236	0.733596	2279	537	4.24395	748	5800	7.75401	600	5129	8.54833
GATGTCTGCTGAGCATGTCC	FOXO1-62	62	40559913	2	1963			651	3618	5.5576	2852	2160	0.757363	2209	848	2.60495	1321	6253	4.73354	909	4844	5.32893
CAGCAGACATCTGCAGTTAA	FOXO1-90	90	40559890	2	1986			691	3148	4.55572	2580	1634	0.633333	1811	1517	1.1938	1973	5649	2.86315	2518	3602	1.4305
GGTGCTTACCGTGTGGGGCA	FOXO1-89	89	40559873	2	2003			939	4290	4.56869	3756	2514	0.669329	2624	990	2.65051	1612	7675	4.76117	1694	5708	3.36954
GGGGCATGGTGCTTACCGTG	FOXO1-34	34	40559866	2	2010			1633	3790	2.32088	3599	2151	0.597666	2311	1244	1.85772	1992	6845	3.43624	1110	4785	4.31081
CATACCCGAGGTGTGGGGCA	FOXO1-267	267	40559852	2	2024			1179	5099	4.32485	4728	3027	0.640228	3176	2097	1.51454	2266	9565	4.22109	2649	6815	2.57267
CGGTTCATACCCGAGGTGTG	FOXO1-6	6	40559847	2	2029			495	3213	6.49091	2659	2050	0.770967	1884	551	3.41924	764	4852	6.35079	846	4030	4.76359
GGTCAGGCGGTTCATACCCG	FOXO1-18	18	40559840	2	2036			361	2292	6.34903	1763	1440	0.81679	1533	383	4.00261	616	3956	6.42208	585	3030	5.17949
GTGTCTTCACTTGGGTCAGG	FOXO1-85	85	40559827	2	2049			1154	4272	3.70191	3658	2364	0.646255	2488	1293	1.92421	1661	7259	4.37026	2318	5478	2.36324
TTGTACAGGTGTCTTCACTT	FOXO1-30	30	40559819	2	2057			718	2679	3.7312	1803	1362	0.755408	1662	555	2.99459	597	3877	6.49414	795	3266	4.10818
TGGGGCAGAGGCACTTGTAC	FOXO1-116	116	40559805	2	2071			1189	5513	4.63667	5289	3590	0.678767	3365	1420	2.36972	2245	10545	4.6971	1971	8056	4.08727
ATCTGCATGGGGTGGGGCAG	FOXO1-304	304	40559793	2	2083			3387	7587	2.24004	6751	4231	0.626722	4387	4181	1.04927	3972	14087	3.54658	8328	10031	1.20449
CCAGGGCACTCATCTGCATG	FOXO1-175	175	40559782	2	2094			278	5543	19.9388	4324	4013	0.928076	3938	644	6.11491	1648	11505	6.98119	849	9173	10.8045
ATGCAGATGAGTGCCCTGGG	FOXO1-156	156	40559767	2	2109			375	5007	13.352	3241	3486	1.07559	3415	891	3.83277	1405	9446	6.72313	1748	7870	4.50229
GCCATTGCAGCTGCTCACGG	FOXO1-29	29	40559750	2	2126			802	6113	7.62219	4738	3826	0.807514	3866	1076	3.59294	1955	11174	5.7156	1524	8740	5.73491
ATAGCCATTGCAGCTGCTCA	FOXO1-125	125	40559747	2	2129			531	4266	8.0339	3395	2427	0.714875	2386	1191	2.00336	1115	6720	6.02691	1911	5170	2.70539
TCCTCCGTGAGCAGCTGCAA	FOXO1-164	164	40559740	2	2136			1121	4537	4.04728	3487	2535	0.726986	2877	1342	2.14382	1489	7723	5.1867	1436	5604	3.90251
GTGAGCAGCTGCAATGGCTA	FOXO1-149	149	40559734	2	2142			2490	6565	2.63655	5801	3589	0.618686	3651	2917	1.25163	4108	12051	2.93354	3416	8541	2.50029
CTGCAATGGCTATGGCAGAA	FOXO1-86	86	40559726	2	2150			1853	4008	2.16298	3528	2119	0.600624	2316	2347	0.986792	4177	7680	1.83864	3686	4757	1.29056
CAGAATGGGCCTTCTCCACC	FOXO1-171	171	40559711	2	2165			280	2305	8.23214	1623	1509	0.92976	1599	529	3.02268	1089	4402	4.04224	488	3499	7.17008
AGTCACTTGGGAGCTTCTCC	FOXO1-209	209	40559704	2	2172			318	2800	8.80503	2287	1506	0.658505	1727	445	3.8809	877	4689	5.34664	420	3694	8.79524
ACATGCCATCCAAGTCACTT	FOXO1-21	21	40559692	2	2184	TAD		75	2906	38.7467	2554	1816	0.711042	1716	99	17.3333	185	4335	23.4324	149	3926	26.349
AAGCTCCCAAGTGACTTGGA	FOXO1-25	25	40559686	2	2190	TAD		200	2666	13.33	2210	1442	0.652489	1628	369	4.41192	533	4284	8.03752	696	3345	4.80603
TGAGCGCTTAGACTGTGACA	FOXO1-14	14	40559654	2	2222	TAD		24	2623	109.292	1923	1553	0.807592	1697	304	5.58224	537	4070	7.57914	367	3384	9.22071
CATGAGGTCATTCCGAATGA	FOXO1-109	109	40559639	2	2237	TAD		505	3814	7.55248	3316	2098	0.63269	2251	1078	2.08813	1163	6693	5.75494	1999	4726	2.36418
CCAATGTATCTCCATCCATG	FOXO1-26	26	40559623	2	2253	TAD		62	3132	50.5161	2921	1874	0.641561	1835	377	4.86737	548	5174	9.44161	459	4147	9.03486
CCTCATGGATGGAGATACAT	FOXO1-114	114	40559612	2	2264	TAD		301	2140	7.10963	1696	1320	0.778302	1409	1094	1.28793	905	3834	4.23646	812	2651	3.26478
CTGTGTGGGAAGCTTTGGTT	FOXO1-82	82	40559577	2	2299			2636	4111	1.55956	3244	2510	0.773736	2375	1636	1.45171	3258	7712	2.3671	2604	5489	2.10791
TCGTTGTCTTGACACTGTGT	FOXO1-4	4	40559563	2	2313			3034	3913	1.28972	3117	2179	0.69907	2710	1833	1.47845	3417	7197	2.10623	2467	5055	2.04905
CAAGACAACGACACATAGCT	FOXO1-7	7	40559540	2	2336			521	2281	4.37812	1799	1315	0.730962	1549	454	3.41189	813	4179	5.14022	924	2990	3.23593
ATAGCTGGGTGTCAGGCTGA	FOXO1-119	119	40559526	2	2350			946	4428	4.68076	3745	2683	0.716422	2891	1355	2.13358	2295	8434	3.67495	2005	6567	3.27531
